# Supplementary material for: Comprehensive characterization of the embryonic factor LEUTX
Source: iScience. 2023 Feb 9;26(3):106172. doi: 10.1016/j.isci.2023.106172 (PMC9978639; doi:10.1016/j.isci.2023.106172)
Supplement: Table S1. Proteomics results related to Figure 1 — Statistically and contaminant filtered SAINTexpress (BFDR < 0.05) output list.txt files, combining both AP-MS and BioID data (labeled: Detection) for LEUTX, LEUTX 9aaTAD mutant, and K57A mutant. These files were used to perform interactome and enrichment analysis. [file mmc2.xlsx]

## Sheet: ProteomicsResults
Bait	Prey	PreyName	FullName	GeneName	Spec	SpecSum	BaitNormAvgSpec	AvgSpec	NumReplicates	ctrlCounts	AvgP	MaxP	TopoAvgP	TopoMaxP	SaintScore	logOddsScore	FoldChange	BFDR	boosted_by	Detection	CrapomeExp	CrapomeAvg	Larger	Crap
LEUTX	Q09472	EP300	Histone acetyltransferase p300 (p300 HAT) (EC 2.3.1.48) (E1A-associated protein p300) (Histone butyryltransferase p300) (EC 2.3.1.-) (Histone crotonyltransferase p300) (EC 2.3.1.-) (Protein 2-hydroxyisobutyryltransferase p300) (EC 2.3.1.-) (Protein propionyltransferase p300) (EC 2.3.1.-)	EP300 P300	38|43|55|53	189	12.6	47.25	4	0|0|0|0|0|0|0|0|0|0|0|0|0|0|0|0|0|0|0|0|0|0|0|0|0|0|0|0|0|0|0|0|0|0|0|0|0|0|0|0|0|0|0|0|0|0|0|0|0|0|0|0|0|0|0|0|0|0|0|0|0|0|0|0|0|0|0|1|1|0|0|0|0|0|0|0|0|0|0	1	1	1	1	1	57.55	472.5	0	NA	APMS	2	1.5	TRUE	FALSE
LEUTX	Q92793	CBP	CREB-binding protein (Histone lysine acetyltransferase CREBBP) (EC 2.3.1.48) (Protein-lysine acetyltransferase CREBBP) (EC 2.3.1.-)	CREBBP CBP	36|41|59|60	196	13.0667	49	4	0|0|0|0|0|0|0|0|0|0|0|0|0|0|0|0|0|0|0|0|0|0|0|0|0|0|0|0|0|0|0|0|0|0|0|0|0|0|0|0|0|0|0|0|1|0|0|0|0|0|0|0|0|0|0|0|0|0|0|0|0|0|0|0|0|0|0|0|0|0|0|0|0|0|0|0|1|0|0	1	1	1	1	1	54.67	490	0	NA	APMS	1	1	TRUE	FALSE
LEUTX	Q96EV2	RBM33	RNA-binding protein 33 (Proline-rich protein 8) (RNA-binding motif protein 33)	RBM33 PRR8	4|3|5|4	16	1.06667	4	4	1|0|4|4|0|0|0|0|0|0|0|0|0|0|0|0|0|0|0|0|0|0|0|0|0|0|0|0|0|0|0|3|2|3|2|0|0|0|0|0|0|0|1|1|3|1|0|0|0|0|0|0|0|0|0|0|0|0|0|0|0|0|0|0|0|0|0|0|0|0|0|0|0|0|1|3|2|0|0	0.91	0.96	0.91	0.96	0.91	1.63	10.19	0.02	NA	APMS	27	2.1	FALSE	FALSE
LEUTX	A8MZ59	LEUTX	Leucine-twenty homeobox	LEUTX	2|4|6|3	15	1	3.75	4	0|0|0|0|0|0|0|0|0|0|0|0|0|0|0|0|0|0|0|0|0|0|0|0|0|0|0|0|0|0|0|0|0|0|0|0|0|0|0|0|0|0|0|0|0|0|0|0|0|0|0|0|0|0|0|0|0|0|0|0|0|0|0|0|0|0|0|0|0|0|0|0|0|0|0|0|0|0|0	0.99	1	0.99	1	0.99	3.18	37.5	0	NA	APMS	0	0	TRUE	FALSE
LEUTX	P06400	RB	Retinoblastoma-associated protein (p105-Rb) (p110-RB1) (pRb) (Rb) (pp110)	RB1	3|2|4|5	14	0.933333	3.5	4	0|0|0|0|0|0|0|0|0|0|0|0|0|0|0|0|0|0|0|0|0|0|0|0|0|0|0|0|0|0|0|0|0|0|1|0|0|0|0|0|0|0|0|0|0|0|0|0|0|1|0|0|1|0|0|0|0|0|0|0|0|0|0|0|0|0|0|0|0|0|0|0|0|0|0|0|1|0|0	0.99	1	0.99	1	0.99	3.18	35	0	NA	APMS	1	1	TRUE	FALSE
LEUTX	Q09472	EP300	Histone acetyltransferase p300 (p300 HAT) (EC 2.3.1.48) (E1A-associated protein p300) (Histone butyryltransferase p300) (EC 2.3.1.-) (Histone crotonyltransferase p300) (EC 2.3.1.-) (Protein 2-hydroxyisobutyryltransferase p300) (EC 2.3.1.-) (Protein propionyltransferase p300) (EC 2.3.1.-)	EP300 P300	126|127|127|121	501	11.6512	125.25	4	0|0|2|0|2|2|1|2|4|0|0|0|0|0|0|1|2|0|0|2|0|0|0|0|0|1|0|0|0|0|0|0|0|0|0|0|0|0|0|0|0|0|0|0|0|0|0|0|0|0|0|0|0	1	1	1	1	1	71.02	349.38	0	NA	BioID	2	1.5	TRUE	FALSE
LEUTX	Q92793	CBP	CREB-binding protein (Histone lysine acetyltransferase CREBBP) (EC 2.3.1.48) (Protein-lysine acetyltransferase CREBBP) (EC 2.3.1.-)	CREBBP CBP	130|131|132|126	519	12.0698	129.75	4	3|0|0|4|0|0|0|0|0|0|0|0|0|0|0|0|0|4|0|0|1|0|0|0|0|0|3|0|0|0|0|1|1|1|0|0|0|0|0|0|0|0|0|0|0|0|0|0|0|0|0|0|0	1	1	1	1	1	47.04	382.04	0	NA	BioID	1	1	TRUE	FALSE
LEUTX	Q9HCK8	CHD8	Chromodomain-helicase-DNA-binding protein 8 (CHD-8) (EC 3.6.4.12) (ATP-dependent helicase CHD8) (Helicase with SNF2 domain 1)	CHD8 HELSNF1 KIAA1564	115|109|110|114	448	10.4186	112	4	67|44|35|67|68|60|54|51|41|11|15|11|8|39|30|72|26|67|48|36|31|9|13|2|4|59|67|10|6|3|0|17|12|17|3|6|12|7|7|2|2|14|4|7|8|34|22|0|0|63|30|56|25	0.82	0.89	0.82	0.89	0.82	1.07	4.23	0.04	NA	BioID	30	6.7	TRUE	FALSE
LEUTX	Q8IWI9	MGAP	MAX gene-associated protein (MAX dimerization protein 5)	MGA KIAA0518 MAD5	73|71|75|77	296	6.88372	74	4	19|11|7|15|6|6|5|1|7|0|0|0|1|11|10|2|0|2|0|8|11|0|3|0|0|2|1|1|2|2|1|1|0|1|0|1|1|0|0|0|0|0|2|0|0|4|8|0|0|4|0|4|0	1	1	1	1	1	9.85	24.51	0	NA	BioID	47	4.4	TRUE	FALSE
LEUTX	O14497	ARI1A	AT-rich interactive domain-containing protein 1A (ARID domain-containing protein 1A) (B120) (BRG1-associated factor 250) (BAF250) (BRG1-associated factor 250a) (BAF250A) (Osa homolog 1) (hOSA1) (SWI-like protein) (SWI/SNF complex protein p270) (SWI/SNF-related, matrix-associated, actin-dependent regulator of chromatin subfamily F member 1) (hELD)	ARID1A BAF250 BAF250A C1orf4 OSA1 SMARCF1	53|51|51|52	207	4.81395	51.75	4	35|20|16|28|12|19|11|16|26|1|2|5|4|30|40|15|4|18|4|20|24|4|9|1|0|23|26|3|3|2|1|1|0|2|0|0|0|0|0|1|1|7|8|3|5|19|17|0|0|17|5|20|10	0.94	0.95	0.94	0.95	0.94	2.7	5.1	0.01	NA	BioID	24	2.6	TRUE	FALSE
LEUTX	O14686	KMT2D	Histone-lysine N-methyltransferase 2D (Lysine N-methyltransferase 2D) (EC 2.1.1.354) (ALL1-related protein) (Myeloid/lymphoid or mixed-lineage leukemia protein 2)	KMT2D ALR MLL2 MLL4	56|61|54|59	230	5.34884	57.5	4	21|8|9|24|14|8|11|14|15|0|0|1|0|7|12|1|1|3|3|7|9|0|2|0|0|4|2|1|1|2|1|0|0|0|0|0|0|1|1|0|1|0|1|0|0|4|6|0|0|6|6|7|3	1	1	1	1	1	5.96	14.04	0	NA	BioID	10	1.3	TRUE	FALSE
LEUTX	O75376	NCOR1	Nuclear receptor corepressor 1 (N-CoR) (N-CoR1)	NCOR1 KIAA1047	50|58|62|54	224	5.2093	56	4	41|26|35|48|18|24|28|31|36|1|2|4|4|30|31|20|11|22|11|16|20|2|4|0|0|16|19|4|2|5|1|8|3|1|0|1|2|3|1|1|2|5|3|3|2|26|18|0|0|24|11|26|13	0.86	0.94	0.86	0.94	0.86	0.94	4.46	0.04	NA	BioID	23	5.3	TRUE	FALSE
LEUTX	Q9P2D1	CHD7	Chromodomain-helicase-DNA-binding protein 7 (CHD-7) (EC 3.6.4.12) (ATP-dependent helicase CHD7)	CHD7 KIAA1416	47|49|39|44	179	4.16279	44.75	4	16|0|0|13|11|8|9|0|8|0|0|0|0|11|14|14|0|10|0|5|7|0|0|0|0|0|10|0|0|0|0|0|0|0|0|0|0|0|3|0|0|0|0|0|0|7|4|0|0|0|0|0|0	1	1	1	1	1	4.84	15.81	0	NA	BioID	26	6.2	TRUE	FALSE
LEUTX	P51531	SMCA2	Probable global transcription activator SNF2L2 (EC 3.6.4.-) (ATP-dependent helicase SMARCA2) (BRG1-associated factor 190B) (BAF190B) (Protein brahma homolog) (hBRM) (SNF2-alpha) (SWI/SNF-related matrix-associated actin-dependent regulator of chromatin subfamily A member 2)	SMARCA2 BAF190B BRM SNF2A SNF2L2	40|42|36|39	157	3.65116	39.25	4	30|22|19|28|16|15|14|19|22|0|0|0|0|0|9|19|7|20|11|0|0|0|0|0|0|19|18|2|0|0|0|0|0|0|0|0|0|0|0|0|0|0|0|0|0|14|13|0|0|19|10|23|14	0.91	0.93	0.91	0.93	0.91	2.1	5.43	0.02	NA	BioID	40	3.7	TRUE	FALSE
LEUTX	Q6NZY4	ZCHC8	Zinc finger CCHC domain-containing protein 8 (TRAMP-like complex RNA-binding factor ZCCHC8)	ZCCHC8	36|36|35|33	140	3.25581	35	4	21|11|8|18|11|16|15|17|15|2|2|5|5|8|10|16|7|20|8|9|8|6|6|6|6|20|17|10|1|2|6|4|7|7|1|5|6|4|5|5|8|10|8|12|13|15|12|0|0|15|15|24|19	0.82	0.89	0.82	0.89	0.82	0.69	3.66	0.04	NA	BioID	41	8.6	TRUE	FALSE
LEUTX	Q86U86	PB1	Protein polybromo-1 (hPB1) (BRG1-associated factor 180) (BAF180) (Polybromo-1D)	PBRM1 BAF180 PB1	42|51|43|39	175	4.06977	43.75	4	23|13|9|20|9|9|11|15|22|1|0|0|0|2|3|2|3|4|2|1|6|0|2|0|0|6|2|1|1|0|0|2|0|5|0|0|0|0|0|0|1|0|4|8|4|14|24|0|0|12|8|14|10	0.98	0.99	0.98	0.99	0.98	3.49	8.49	0	NA	BioID	21	3.9	TRUE	FALSE
LEUTX	Q15596	NCOA2	Nuclear receptor coactivator 2 (NCoA-2) (Class E basic helix-loop-helix protein 75) (bHLHe75) (Transcriptional intermediary factor 2) (hTIF2)	NCOA2 BHLHE75 SRC2 TIF2	31|33|32|31	127	2.95349	31.75	4	10|6|7|11|5|7|5|5|4|0|0|1|1|8|6|7|1|9|5|4|5|0|0|0|0|11|9|1|1|1|1|0|0|0|0|0|0|0|0|0|0|1|0|1|0|0|0|0|0|2|2|3|3	1	1	1	1	1	5.82	11.77	0	NA	BioID	1	2	TRUE	FALSE
LEUTX	O15027	SC16A	Protein transport protein Sec16A (SEC16 homolog A) (p250)	SEC16A KIAA0310 SEC16 SEC16L	29|33|39|44	145	3.37209	36.25	4	3|0|1|4|2|2|1|0|1|2|1|6|3|1|1|4|1|3|2|3|2|12|10|8|5|2|2|3|2|3|1|3|5|5|0|4|4|4|3|4|3|15|11|14|14|13|9|18|22|17|7|10|9	0.98	1	0.98	1	0.98	3	6.74	0	NA	BioID	41	4.1	TRUE	FALSE
LEUTX	Q5VZL5	ZMYM4	Zinc finger MYM-type protein 4 (Zinc finger protein 262)	ZMYM4 KIAA0425 ZNF262	31|29|30|33	123	2.86047	30.75	4	18|7|5|13|3|1|2|3|8|0|0|1|1|7|10|5|0|4|0|12|16|0|2|1|1|4|3|0|0|0|0|0|1|1|0|0|0|0|0|0|0|5|4|2|3|10|8|0|0|8|3|8|1	0.98	0.99	0.98	0.99	0.98	3.84	9	0	NA	BioID	27	2	TRUE	FALSE
LEUTX	Q96KQ7	EHMT2	Histone-lysine N-methyltransferase EHMT2 (EC 2.1.1.-) (Euchromatic histone-lysine N-methyltransferase 2) (HLA-B-associated transcript 8) (Histone H3-K9 methyltransferase 3) (H3-K9-HMTase 3) (Lysine N-methyltransferase 1C) (Protein G9a)	EHMT2 BAT8 C6orf30 G9A KMT1C NG36	30|32|26|31	119	2.76744	29.75	4	9|2|2|5|3|6|8|0|5|0|1|0|0|9|8|2|1|6|4|1|3|0|0|0|0|3|3|0|0|0|0|0|0|1|0|0|0|0|0|1|1|0|0|0|0|0|2|0|0|2|0|0|3	1	1	1	1	1	6.14	17.33	0	NA	BioID	12	2.2	TRUE	FALSE
LEUTX	O95785	WIZ	Protein Wiz (Widely-interspaced zinc finger-containing protein) (Zinc finger protein 803)	WIZ ZNF803	29|24|25|25	103	2.39535	25.75	4	9|5|4|5|3|3|2|4|5|0|0|0|0|11|6|9|2|10|2|6|9|1|1|0|0|8|10|0|0|0|0|0|0|0|0|0|0|0|0|0|0|0|0|0|0|1|4|0|0|3|3|3|5	0.99	1	0.99	1	0.99	4.31	10.18	0	NA	BioID	32	3.3	TRUE	FALSE
LEUTX	Q96RK0	CIC	Protein capicua homolog	CIC KIAA0306	28|34|33|30	125	2.90698	31.25	4	19|11|10|25|8|13|14|15|17|0|2|2|1|13|15|13|3|10|7|5|5|0|2|0|0|13|9|1|0|0|0|2|1|0|1|0|0|0|0|0|1|3|2|1|0|8|3|0|0|7|5|9|4	0.94	0.96	0.94	0.96	0.94	2.33	5.92	0.02	NA	BioID	19	6.4	TRUE	FALSE
LEUTX	Q9H9B1	EHMT1	Histone-lysine N-methyltransferase EHMT1 (EC 2.1.1.-) (Euchromatic histone-lysine N-methyltransferase 1) (Eu-HMTase1) (G9a-like protein 1) (GLP) (GLP1) (Histone H3-K9 methyltransferase 5) (H3-K9-HMTase 5) (Lysine N-methyltransferase 1D)	EHMT1 EUHMTASE1 GLP KIAA1876 KMT1D	28|30|27|29	114	2.65116	28.5	4	12|4|2|6|2|1|4|3|11|1|0|1|0|6|9|9|1|8|4|5|10|1|0|0|0|7|6|0|0|0|0|0|0|0|0|0|0|0|0|0|0|0|0|0|0|0|2|0|0|1|0|4|0	0.99	1	0.99	1	0.99	4.73	12.59	0	NA	BioID	27	2.1	TRUE	FALSE
LEUTX	Q6ZRS2	SRCAP	Helicase SRCAP (EC 3.6.4.-) (Domino homolog 2) (Snf2-related CBP activator)	SRCAP KIAA0309	31|33|28|29	121	2.81395	30.25	4	22|12|10|14|17|13|11|13|19|1|0|1|0|6|10|9|6|7|4|1|5|0|1|0|1|9|9|0|0|0|0|1|0|3|0|0|0|0|0|1|1|1|3|0|0|3|5|0|0|4|5|10|7	0.95	0.97	0.95	0.97	0.95	2.68	6.54	0.01	NA	BioID	8	1.4	TRUE	FALSE
LEUTX	Q96L91	EP400	E1A-binding protein p400 (EC 3.6.4.-) (CAG repeat protein 32) (Domino homolog) (hDomino) (Trinucleotide repeat-containing gene 12 protein) (p400 kDa SWI2/SNF2-related protein)	EP400 CAGH32 KIAA1498 KIAA1818 TNRC12	27|32|31|29	119	2.76744	29.75	4	20|10|6|14|7|8|10|6|14|0|0|1|0|7|15|4|1|2|3|1|9|0|1|0|0|1|5|4|2|1|1|2|2|2|0|2|2|2|2|1|2|1|1|3|1|13|10|0|0|7|5|7|4	0.98	0.98	0.98	0.98	0.98	3.23	7.1	0.01	NA	BioID	22	8.1	TRUE	FALSE
LEUTX	O15014	ZN609	Zinc finger protein 609	ZNF609 KIAA0295	23|25|24|21	93	2.16279	23.25	4	6|0|3|6|5|5|4|5|2|1|2|2|1|4|7|9|1|7|3|10|9|1|0|0|0|6|4|0|0|0|0|0|0|0|0|0|0|0|0|0|0|1|1|0|2|2|0|0|0|3|2|5|0	0.99	1	0.99	1	0.99	4.54	10.36	0	NA	BioID	14	1.9	TRUE	FALSE
LEUTX	Q9UPW6	SATB2	DNA-binding protein SATB2 (Special AT-rich sequence-binding protein 2)	SATB2 KIAA1034	24|25|19|19	87	2.02326	21.75	4	5|7|5|6|6|4|6|5|5|0|2|0|0|4|2|0|0|7|3|0|0|2|1|0|0|0|5|0|0|0|0|0|0|0|0|0|0|0|0|0|0|0|0|0|0|0|3|0|0|3|2|4|2	1	1	1	1	1	4.98	12.95	0	NA	BioID	3	5	TRUE	FALSE
LEUTX	Q9H582	ZN644	Zinc finger protein 644 (Zinc finger motif enhancer-binding protein 2) (Zep-2)	ZNF644 KIAA1221 ZEP2	27|25|33|25	110	2.55814	27.5	4	3|1|0|2|2|2|1|0|0|0|0|0|0|2|3|0|0|0|0|1|3|0|0|0|0|0|0|0|0|0|0|0|0|0|0|0|0|0|0|0|0|0|0|0|0|1|0|0|0|0|0|0|0	1	1	1	1	1	16.62	69.4	0	NA	BioID	14	1.9	TRUE	FALSE
LEUTX	Q8NFD5	ARI1B	AT-rich interactive domain-containing protein 1B (ARID domain-containing protein 1B) (BRG1-associated factor 250b) (BAF250B) (BRG1-binding protein hELD/OSA1) (Osa homolog 2) (hOsa2) (p250R)	ARID1B BAF250B DAN15 KIAA1235 OSA2	29|29|28|23	109	2.53488	27.25	4	18|14|12|13|5|11|8|5|12|1|0|0|2|12|19|9|2|9|3|4|8|0|0|0|0|12|14|0|0|0|0|0|0|1|0|0|0|0|0|0|0|1|0|0|0|1|1|0|0|5|3|10|4	0.94	0.95	0.94	0.95	0.94	2.13	6.59	0.02	NA	BioID	12	4.1	TRUE	FALSE
LEUTX	Q92925	SMRD2	SWI/SNF-related matrix-associated actin-dependent regulator of chromatin subfamily D member 2 (60 kDa BRG-1/Brm-associated factor subunit B) (BRG1-associated factor 60B) (BAF60B)	SMARCD2 BAF60B PRO2451	21|22|17|14	74	1.72093	18.5	4	16|12|8|13|4|8|8|11|9|1|0|2|2|5|9|6|0|4|6|4|6|2|2|0|1|8|8|2|1|1|2|2|2|1|0|1|2|1|1|1|1|3|0|4|3|8|8|0|0|7|6|5|5	0.8	0.96	0.8	0.96	0.8	0.02	4.42	0.05	NA	BioID	12	1.1	TRUE	FALSE
LEUTX	Q7Z589	EMSY	BRCA2-interacting transcriptional repressor EMSY	EMSY C11orf30 GL002	25|28|23|22	98	2.27907	24.5	4	14|6|6|11|5|5|4|8|6|0|0|0|1|10|14|4|2|3|3|2|6|0|1|1|0|3|3|0|0|0|0|4|0|3|0|2|1|2|1|1|1|1|1|2|1|6|5|0|0|6|2|4|3	0.99	0.99	0.99	0.99	0.99	3.7	7.92	0	NA	BioID	19	10.4	FALSE	FALSE
LEUTX	Q9Y618	NCOR2	Nuclear receptor corepressor 2 (N-CoR2) (CTG repeat protein 26) (SMAP270) (Silencing mediator of retinoic acid and thyroid hormone receptor) (SMRT) (T3 receptor-associating factor) (TRAC) (Thyroid-, retinoic-acid-receptor-associated corepressor)	NCOR2 CTG26	26|20|19|23	88	2.04651	22	4	12|5|10|19|8|9|9|7|13|0|0|0|0|17|9|6|2|7|5|9|6|0|0|0|0|4|6|0|0|0|0|0|0|0|0|0|0|0|0|0|0|0|0|0|0|4|3|0|0|4|2|2|1	0.92	0.96	0.92	0.96	0.92	1.98	6.51	0.02	NA	BioID	14	2.5	TRUE	FALSE
LEUTX	Q6MZP7	LIN54	Protein lin-54 homolog (CXC domain-containing protein 1)	LIN54 CXCDC1 KIAA2037	19|22|22|18	81	1.88372	20.25	4	7|3|4|11|3|5|4|5|4|0|0|1|1|11|5|4|1|9|4|9|9|1|0|1|0|8|7|0|1|0|0|0|0|1|0|0|0|0|0|0|0|2|2|0|2|7|4|0|0|4|1|2|2	0.97	0.98	0.97	0.98	0.97	2.99	7.4	0.01	NA	BioID	6	1.8	TRUE	FALSE
LEUTX	Q9UBL3	ASH2L	Set1/Ash2 histone methyltransferase complex subunit ASH2 (ASH2-like protein)	ASH2L ASH2L1	25|29|25|27	106	2.46512	26.5	4	20|16|15|18|11|12|10|14|17|0|2|2|0|3|3|13|4|13|8|5|6|2|4|0|2|11|12|6|3|4|2|6|0|8|0|2|3|4|3|0|0|1|1|3|3|9|9|0|0|14|5|10|5	0.88	0.93	0.88	0.93	0.88	1.61	4.33	0.03	NA	BioID	13	1.8	TRUE	FALSE
LEUTX	Q8IYH5	ZZZ3	ZZ-type zinc finger-containing protein 3	ZZZ3	20|20|16|20	76	1.76744	19	4	13|7|4|10|4|8|7|5|8|2|0|1|2|7|12|7|1|4|3|4|4|1|1|3|0|4|6|6|6|5|2|5|3|3|0|0|1|3|3|0|3|3|3|3|4|12|7|0|0|18|4|16|6	0.82	0.9	0.82	0.9	0.82	0.38	4.13	0.04	NA	BioID	4	1	TRUE	FALSE
LEUTX	Q68CP9	ARID2	AT-rich interactive domain-containing protein 2 (ARID domain-containing protein 2) (BRG1-associated factor 200) (BAF200) (Zinc finger protein with activation potential) (Zipzap/p200)	ARID2 BAF200 KIAA1557	19|21|23|22	85	1.97674	21.25	4	13|4|4|6|2|2|2|3|4|0|0|0|1|5|5|0|0|0|0|1|4|0|0|0|0|0|1|1|0|0|0|0|0|1|0|1|0|1|0|0|0|0|1|0|1|6|6|0|0|3|2|3|2	0.99	1	0.99	1	0.99	4.5	13.25	0	NA	BioID	31	5.4	TRUE	FALSE
LEUTX	Q9UQE7	SMC3	Structural maintenance of chromosomes protein 3 (SMC protein 3) (SMC-3) (Basement membrane-associated chondroitin proteoglycan) (Bamacan) (Chondroitin sulfate proteoglycan 6) (Chromosome-associated polypeptide) (hCAP)	SMC3 BAM BMH CSPG6 SMC3L1	22|17|17|14	70	1.62791	17.5	4	12|8|5|5|4|1|2|4|12|0|0|0|0|6|4|4|0|4|1|2|5|0|0|0|0|2|4|1|1|1|1|4|1|1|0|1|1|1|1|1|1|1|3|2|2|4|4|0|0|8|1|8|3	0.95	0.99	0.95	0.99	0.95	2.22	6.77	0.01	NA	BioID	73	6.6	FALSE	FALSE
LEUTX	Q14683	SMC1A	Structural maintenance of chromosomes protein 1A (SMC protein 1A) (SMC-1-alpha) (SMC-1A) (Sb1.8)	SMC1A DXS423E KIAA0178 SB1.8 SMC1 SMC1L1	21|16|14|20	71	1.65116	17.75	4	17|6|4|9|2|9|5|8|9|0|0|0|0|10|13|3|2|4|2|3|8|0|1|0|0|4|2|1|2|2|0|0|0|0|0|0|0|0|0|0|0|0|2|3|5|7|5|0|0|8|3|8|1	0.88	0.95	0.88	0.95	0.88	1.28	5.6	0.03	NA	BioID	79	5.7	TRUE	FALSE
LEUTX	Q03164	KMT2A	Histone-lysine N-methyltransferase 2A (Lysine N-methyltransferase 2A) (EC 2.1.1.354) (ALL-1) (CXXC-type zinc finger protein 7) (Myeloid/lymphoid or mixed-lineage leukemia) (Myeloid/lymphoid or mixed-lineage leukemia protein 1) (Trithorax-like protein) (Zinc finger protein HRX) [Cleaved into: MLL cleavage product N320 (N-terminal cleavage product of 320 kDa) (p320); MLL cleavage product C180 (C-te…	KMT2A ALL1 CXXC7 HRX HTRX MLL MLL1 TRX1	22|24|24|30	100	2.32558	25	4	0|3|1|4|1|1|1|1|4|0|0|1|0|1|8|0|1|1|2|2|7|0|1|0|0|2|1|1|1|0|1|1|0|1|0|1|0|0|0|0|0|1|0|0|0|1|0|0|0|1|1|2|1	1	1	1	1	1	9.01	23.66	0	NA	BioID	23	7.3	TRUE	FALSE
LEUTX	A8MZ59	LEUTX	Leucine-twenty homeobox	LEUTX	11|10|12|10	43	1	10.75	4	0|0|0|0|0|0|0|0|0|0|0|0|0|0|0|0|0|0|0|0|0|0|0|0|0|0|0|0|0|0|0|0|0|0|0|0|0|0|0|0|0|0|0|0|0|0|0|0|0|0|0|0|0	1	1	1	1	1	15.86	107.5	0	NA	BioID	0	0	TRUE	FALSE
LEUTX	Q15723	ELF2	ETS-related transcription factor Elf-2 (E74-like factor 2) (New ETS-related factor)	ELF2 NERF	15|16|14|14	59	1.37209	14.75	4	8|6|3|14|10|11|5|5|6|1|1|2|3|10|6|6|1|6|2|8|9|2|2|0|0|7|5|0|0|0|0|0|1|0|0|0|0|0|0|0|0|0|0|1|0|1|1|0|0|0|0|0|0	0.86	0.89	0.86	0.89	0.86	1.65	5.47	0.04	NA	BioID	11	2.9	TRUE	FALSE
LEUTX	Q9NPF5	DMAP1	DNA methyltransferase 1-associated protein 1 (DNMAP1) (DNMT1-associated protein 1)	DMAP1 KIAA1425	18|18|21|22	79	1.83721	19.75	4	14|10|6|9|5|10|7|7|10|0|1|2|4|2|5|5|1|4|4|3|6|0|0|1|2|4|6|2|2|2|1|2|1|4|1|1|2|0|2|2|2|2|1|2|3|11|9|0|0|6|2|4|5	0.96	0.98	0.96	0.98	0.96	2.73	5.31	0.01	NA	BioID	12	1.3	TRUE	FALSE
LEUTX	O15550	KDM6A	Lysine-specific demethylase 6A (EC 1.14.11.-) (Histone demethylase UTX) (Ubiquitously-transcribed TPR protein on the X chromosome) (Ubiquitously-transcribed X chromosome tetratricopeptide repeat protein)	KDM6A UTX	18|21|17|19	75	1.74419	18.75	4	13|3|5|9|5|5|9|3|11|0|0|0|0|0|0|2|1|1|1|2|3|0|0|0|0|3|1|0|0|0|0|0|0|0|0|0|0|0|0|0|0|0|0|0|0|2|1|0|0|3|0|4|0	0.97	0.98	0.97	0.98	0.97	3.2	11.42	0.01	NA	BioID	3	1	TRUE	FALSE
LEUTX	Q96QT6	PHF12	PHD finger protein 12 (PHD factor 1) (Pf1)	PHF12 KIAA1523	19|19|16|16	70	1.62791	17.5	4	8|4|4|4|2|6|3|0|2|0|0|0|0|0|5|2|0|1|0|0|3|0|0|0|0|1|0|1|3|2|0|3|1|1|0|1|1|1|1|0|0|0|0|0|0|2|3|0|0|2|0|3|1	1	1	1	1	1	5.77	13.06	0	NA	BioID	5	1.4	TRUE	FALSE
LEUTX	Q9Y2U8	MAN1	Inner nuclear membrane protein Man1 (LEM domain-containing protein 3)	LEMD3 MAN1	15|14|11|11	51	1.18605	12.75	4	9|10|4|5|5|7|4|2|5|1|0|0|1|16|12|6|2|6|3|8|9|1|3|0|0|5|6|0|0|0|0|0|0|0|0|0|0|0|0|0|0|1|1|2|0|3|3|0|0|3|2|3|1	0.76	0.86	0.76	0.86	0.76	0.68	4.54	0.06	NA	BioID	12	1.5	TRUE	FALSE
LEUTX	Q99856	ARI3A	AT-rich interactive domain-containing protein 3A (ARID domain-containing protein 3A) (B-cell regulator of IgH transcription) (Bright) (Dead ringer-like protein 1) (E2F-binding protein 1)	ARID3A DRIL1 DRIL3 DRX E2FBP1	19|21|15|20	75	1.74419	18.75	4	15|5|4|6|9|7|8|7|9|2|1|2|1|6|5|6|5|7|6|6|4|0|0|0|0|12|11|1|1|0|0|1|0|1|0|1|1|1|1|1|2|1|2|2|0|10|5|0|0|6|6|13|11	0.86	0.93	0.86	0.93	0.86	0.78	4.71	0.04	NA	BioID	17	3.9	TRUE	FALSE
LEUTX	Q01826	SATB1	DNA-binding protein SATB1 (Special AT-rich sequence-binding protein 1)	SATB1	18|16|16|16	66	1.53488	16.5	4	9|6|7|9|5|4|5|7|7|0|0|0|0|3|2|6|3|6|3|6|2|0|0|0|0|8|5|1|1|1|0|0|1|0|0|0|0|0|0|0|0|0|0|0|0|5|3|0|0|3|0|0|0	0.96	0.97	0.96	0.97	0.96	2.94	7.41	0.01	NA	BioID	3	1.7	TRUE	FALSE
LEUTX	Q86UP3	ZFHX4	Zinc finger homeobox protein 4 (Zinc finger homeodomain protein 4) (ZFH-4)	ZFHX4	22|25|20|26	93	2.16279	23.25	4	0|0|0|0|0|0|0|0|1|0|0|1|0|1|3|0|0|0|0|1|2|1|0|0|0|0|0|2|2|2|1|0|0|0|0|0|0|0|0|0|0|0|0|0|0|0|0|0|0|1|0|1|0	1	1	1	1	1	20.8	64.86	0	NA	BioID	1	1	TRUE	FALSE
LEUTX	Q8NHM5	KDM2B	Lysine-specific demethylase 2B (EC 1.14.11.27) (CXXC-type zinc finger protein 2) (F-box and leucine-rich repeat protein 10) (F-box protein FBL10) (F-box/LRR-repeat protein 10) (JmjC domain-containing histone demethylation protein 1B) (Jumonji domain-containing EMSY-interactor methyltransferase motif protein) (Protein JEMMA) (Protein-containing CXXC domain 2) ([Histone-H3]-lysine-36 demethylase 1B)	KDM2B CXXC2 FBL10 FBXL10 JHDM1B NDY1 PCCX2	19|20|24|23	86	2	21.5	4	9|3|3|5|5|4|4|6|8|0|0|0|0|5|5|2|2|4|2|0|0|0|0|0|0|1|3|0|0|0|0|0|0|1|0|0|1|1|0|0|0|0|0|0|0|2|1|0|0|1|0|4|2	1	1	1	1	1	5.08	13.57	0	NA	BioID	5	1.2	TRUE	FALSE
LEUTX	Q7Z3K3	POGZ	Pogo transposable element with ZNF domain (Suppressor of hairy wing homolog 5) (Zinc finger protein 280E) (Zinc finger protein 635)	POGZ KIAA0461 SUHW5 ZNF280E ZNF635 Nbla00003	17|16|16|15	64	1.48837	16	4	5|0|1|1|2|1|0|1|2|0|0|1|0|2|4|0|0|1|2|0|1|0|0|0|0|1|1|1|1|1|1|0|0|0|0|0|0|0|0|0|0|0|0|0|0|2|2|0|0|2|0|2|0	1	1	1	1	1	10.92	22.32	0	NA	BioID	25	3.8	TRUE	FALSE
LEUTX	O15047	SET1A	Histone-lysine N-methyltransferase SETD1A (EC 2.1.1.354) (Lysine N-methyltransferase 2F) (SET domain-containing protein 1A) (hSET1A) (Set1/Ash2 histone methyltransferase complex subunit SET1)	SETD1A KIAA0339 KMT2F SET1 SET1A	15|16|19|14	64	1.48837	16	4	15|13|6|13|9|6|5|4|8|1|0|2|0|7|3|4|3|7|3|7|5|0|1|0|0|11|11|2|1|1|1|0|0|0|0|0|1|1|1|0|0|0|1|1|0|4|4|0|0|9|4|7|5	0.81	0.91	0.81	0.91	0.81	0.91	4.53	0.05	NA	BioID	5	1.2	TRUE	FALSE
LEUTX	O75528	TADA3	Transcriptional adapter 3 (ADA3 homolog) (hADA3) (STAF54) (Transcriptional adapter 3-like) (ADA3-like protein)	TADA3 ADA3 TADA3L	13|14|16|14	57	1.32558	14.25	4	10|3|3|10|4|4|8|6|5|0|1|1|1|4|4|5|5|6|7|6|4|2|0|0|0|5|7|2|1|1|1|1|1|4|0|0|0|1|0|0|0|3|0|2|2|6|5|0|0|9|6|9|6	0.87	0.93	0.87	0.93	0.87	1.39	4.42	0.03	NA	BioID	3	1	TRUE	FALSE
LEUTX	P06400	RB	Retinoblastoma-associated protein (p105-Rb) (p110-RB1) (pRb) (Rb) (pp110)	RB1	18|16|22|24	80	1.86047	20	4	1|0|0|0|0|0|0|0|0|0|0|0|0|0|0|2|1|1|0|0|0|0|0|0|0|0|1|0|0|0|0|0|0|0|0|0|0|0|0|0|0|0|0|0|0|0|0|0|0|0|0|0|0	1	1	1	1	1	24.26	176.67	0	NA	BioID	1	1	TRUE	FALSE
LEUTX	O60264	SMCA5	SWI/SNF-related matrix-associated actin-dependent regulator of chromatin subfamily A member 5 (SWI/SNF-related matrix-associated actin-dependent regulator of chromatin A5) (EC 3.6.4.-) (Sucrose nonfermenting protein 2 homolog) (hSNF2H)	SMARCA5 SNF2H WCRF135	22|18|14|22	76	1.76744	19	4	6|1|2|5|7|3|2|2|4|0|2|0|0|4|6|1|3|2|2|2|2|0|0|0|0|10|6|0|1|0|0|1|0|3|0|0|0|0|0|0|0|0|0|0|3|4|4|0|0|4|5|8|4	0.98	1	0.98	1	0.98	2.98	9.24	0	NA	BioID	63	23.1	FALSE	FALSE
LEUTX	Q9H8E8	CSR2B	Cysteine-rich protein 2-binding protein (CSRP2-binding protein) (ADA2A-containing complex subunit 2) (ATAC2) (CRP2-binding partner) (CRP2BP) (Lysine acetyltransferase 14)	KAT14 CSRP2BP	18|16|15|20	69	1.60465	17.25	4	13|11|5|14|7|10|9|5|10|0|1|2|1|7|2|4|0|6|1|6|6|2|5|0|3|5|1|3|1|3|1|3|2|4|0|0|1|1|2|0|1|0|1|6|4|10|8|0|0|13|6|15|4	0.76	0.9	0.76	0.9	0.76	0.37	4.06	0.06	NA	BioID	0	0	TRUE	FALSE
LEUTX	O75478	TAD2A	Transcriptional adapter 2-alpha (Transcriptional adapter 2-like) (ADA2-like protein)	TADA2A TADA2L KL04P	13|12|13|12	50	1.16279	12.5	4	7|2|0|2|4|5|5|0|1|0|0|1|0|2|2|2|0|3|3|0|2|0|0|0|0|2|1|1|1|1|0|0|0|0|0|0|1|0|1|0|0|0|0|1|1|6|3|0|0|4|4|7|3	0.97	0.98	0.97	0.98	0.97	3.45	8.49	0.01	NA	BioID	0	0	TRUE	FALSE
LEUTX	Q5T3J3	LRIF1	Ligand-dependent nuclear receptor-interacting factor 1 (HP1-binding protein enriched in inactive X chromosome protein 1) (HBiX1) (Receptor-interacting factor 1)	LRIF1 C1orf103 RIF1	15|12|10|15	52	1.2093	13	4	0|0|0|0|0|0|0|0|0|0|0|0|0|0|0|0|0|0|0|0|0|0|0|0|0|0|0|0|0|0|0|0|0|0|0|0|0|0|0|0|0|0|0|0|0|0|0|0|0|0|0|0|0	1	1	1	1	1	15.86	130	0	NA	BioID	8	2	TRUE	FALSE
LEUTX	Q14186	TFDP1	Transcription factor Dp-1 (DRTF1-polypeptide 1) (DRTF1) (E2F dimerization partner 1)	TFDP1 DP1	10|9|10|8	37	0.860465	9.25	4	6|3|2|5|5|2|3|1|2|0|0|1|0|1|2|3|3|6|5|4|2|0|0|0|0|5|3|1|0|1|0|0|0|0|0|0|0|0|0|0|0|0|0|0|1|1|1|0|0|1|1|1|2	0.92	0.95	0.92	0.95	0.92	1.81	6.62	0.02	NA	BioID	11	1	TRUE	FALSE
LEUTX	Q9Y6Q9	NCOA3	Nuclear receptor coactivator 3 (NCoA-3) (EC 2.3.1.48) (ACTR) (Amplified in breast cancer 1 protein) (AIB-1) (CBP-interacting protein) (pCIP) (Class E basic helix-loop-helix protein 42) (bHLHe42) (Receptor-associated coactivator 3) (RAC-3) (Steroid receptor coactivator protein 3) (SRC-3) (Thyroid hormone receptor activator molecule 1) (TRAM-1)	NCOA3 AIB1 BHLHE42 RAC3 TRAM1	15|15|18|11	59	1.37209	14.75	4	3|1|0|4|1|1|1|1|0|0|0|0|0|1|2|0|0|0|0|3|2|1|0|0|0|2|2|0|0|0|0|0|0|0|0|0|0|0|0|0|0|0|0|0|0|0|0|0|0|0|0|0|0	1	1	1	1	1	7.1	31.27	0	NA	BioID	0	0	TRUE	FALSE
LEUTX	O15164	TIF1A	Transcription intermediary factor 1-alpha (TIF1-alpha) (EC 2.3.2.27) (E3 ubiquitin-protein ligase TRIM24) (RING finger protein 82) (RING-type E3 ubiquitin transferase TIF1-alpha) (Tripartite motif-containing protein 24)	TRIM24 RNF82 TIF1 TIF1A	14|13|14|16	57	1.32558	14.25	4	7|1|2|2|3|1|1|0|0|0|0|0|0|0|0|1|1|3|0|2|2|0|0|0|0|4|1|0|0|0|0|0|0|0|0|0|0|0|0|0|0|0|0|0|0|0|0|0|0|1|0|1|0	1	1	1	1	1	5.54	22.89	0	NA	BioID	15	2	TRUE	FALSE
LEUTX	Q12857	NFIA	Nuclear factor 1 A-type (NF1-A) (Nuclear factor 1/A) (CCAAT-box-binding transcription factor) (CTF) (Nuclear factor I/A) (NF-I/A) (NFI-A) (TGGCA-binding protein)	NFIA KIAA1439	13|11|13|11	48	1.11628	12	4	6|4|5|7|3|3|4|4|3|0|0|0|3|1|0|3|0|3|0|3|0|0|0|0|0|4|2|0|0|1|0|0|0|0|0|0|0|0|0|0|0|0|0|0|0|0|1|0|0|3|0|0|0	0.97	0.98	0.97	0.98	0.97	3.15	10.1	0.01	NA	BioID	19	1.3	TRUE	FALSE
LEUTX	Q9BSM1	PCGF1	Polycomb group RING finger protein 1 (Nervous system Polycomb-1) (NSPc1) (RING finger protein 68)	PCGF1 NSPC1 RNF68	9|7|7|6	29	0.674419	7.25	4	4|4|1|2|3|4|3|2|4|0|1|1|0|1|1|1|2|3|0|1|1|0|1|0|0|3|1|1|0|0|0|1|1|1|0|1|0|0|0|0|0|0|0|0|0|0|2|0|0|1|1|1|1	0.95	0.99	0.95	0.99	0.95	2.11	6.99	0.01	NA	BioID	0	0	TRUE	FALSE
LEUTX	Q9Y2X9	ZN281	Zinc finger protein 281 (GC-box-binding zinc finger protein 1) (Transcription factor ZBP-99) (Zinc finger DNA-binding protein 99)	ZNF281 GZP1 ZBP99	9|13|10|11	43	1	10.75	4	8|2|1|3|3|1|1|2|2|0|0|0|0|8|6|4|3|6|3|4|7|1|0|0|0|8|5|0|0|0|0|0|0|1|0|0|1|1|0|0|0|0|0|0|0|3|1|0|0|3|3|4|5	0.86	0.94	0.86	0.94	0.86	1.23	5.7	0.04	NA	BioID	28	7.1	FALSE	FALSE
LEUTX	Q12830	BPTF	Nucleosome-remodeling factor subunit BPTF (Bromodomain and PHD finger-containing transcription factor) (Fetal Alz-50 clone 1 protein) (Fetal Alzheimer antigen)	BPTF FAC1 FALZ	16|15|16|15	62	1.44186	15.5	4	4|0|0|2|7|4|2|1|1|0|0|0|0|6|3|2|2|4|3|3|2|0|0|0|0|8|7|2|0|0|0|2|1|2|0|0|0|1|0|1|1|0|0|0|1|1|1|0|0|3|1|1|1	0.99	0.99	0.99	0.99	0.99	4.55	10.27	0	NA	BioID	32	5.8	FALSE	FALSE
LEUTX	P19532	TFE3	Transcription factor E3 (Class E basic helix-loop-helix protein 33) (bHLHe33)	TFE3 BHLHE33	7|8|5|3	23	0.534884	5.75	4	0|0|0|0|0|0|0|0|0|0|0|0|0|0|0|0|0|2|0|0|0|0|0|0|0|0|0|0|1|0|0|0|0|0|0|0|0|0|0|0|0|0|0|0|0|0|0|0|0|0|0|0|0	1	1	1	1	1	4.51	57.5	0	NA	BioID	2	4.5	FALSE	FALSE
LEUTX	P28749	RBL1	Retinoblastoma-like protein 1 (107 kDa retinoblastoma-associated protein) (p107) (pRb1)	RBL1	9|10|9|9	37	0.860465	9.25	4	0|0|0|0|0|0|1|0|0|0|0|0|0|0|0|0|0|0|0|0|0|0|0|0|0|0|0|0|0|0|0|0|0|0|0|0|0|0|0|0|0|0|0|0|0|0|0|0|0|0|0|1|0	1	1	1	1	1	14.32	92.5	0	NA	BioID	0	0	TRUE	FALSE
LEUTX	Q9NPI1	BRD7	Bromodomain-containing protein 7 (75 kDa bromodomain protein) (Protein CELTIX-1)	BRD7 BP75 CELTIX1	9|11|9|7	36	0.837209	9	4	2|0|1|2|2|1|2|1|3|0|0|0|0|0|1|1|0|0|0|0|3|0|0|0|0|0|0|0|0|0|0|0|0|0|0|0|0|0|0|0|0|0|1|0|2|1|2|0|0|1|1|1|0	1	1	1	1	1	5.6	17.04	0	NA	BioID	17	2.2	TRUE	FALSE
LEUTX	P10244	MYBB	Myb-related protein B (B-Myb) (Myb-like protein 2)	MYBL2 BMYB	9|11|9|12	41	0.953488	10.25	4	2|1|0|3|3|1|1|0|1|0|0|0|0|0|0|1|1|1|2|0|0|0|0|0|0|3|2|0|0|0|0|0|0|0|0|0|0|0|0|0|0|0|0|0|0|0|0|0|0|0|0|0|0	1	1	1	1	1	6.35	24.69	0	NA	BioID	4	1.8	TRUE	FALSE
LEUTX	Q9UQR1	ZN148	Zinc finger protein 148 (Transcription factor ZBP-89) (Zinc finger DNA-binding protein 89)	ZNF148 ZBP89	10|10|8|12	40	0.930233	10	4	0|0|0|0|0|0|1|0|0|0|0|0|0|2|1|1|1|1|1|1|4|0|0|0|0|0|2|0|0|0|0|1|0|0|0|0|0|0|0|0|0|0|0|0|0|0|1|0|0|1|0|0|0	1	1	1	1	1	6.59	29.44	0	NA	BioID	29	7.5	FALSE	FALSE
LEUTX	Q15291	RBBP5	Retinoblastoma-binding protein 5 (RBBP-5) (Retinoblastoma-binding protein RBQ-3)	RBBP5 RBQ3	9|12|12|11	44	1.02326	11	4	7|4|2|3|3|4|4|9|6|0|1|0|0|2|3|5|3|4|4|4|3|0|0|0|0|6|6|2|0|0|0|1|1|4|0|0|0|1|0|0|0|0|1|0|2|2|0|0|0|6|4|9|6	0.82	0.89	0.82	0.89	0.82	0.75	4.78	0.04	NA	BioID	18	1.7	TRUE	FALSE
LEUTX	Q9P2N6	KANL3	KAT8 regulatory NSL complex subunit 3 (NSL complex protein NSL3) (Non-specific lethal 3 homolog) (Serum inhibited-related protein) (Testis development protein PRTD)	KANSL3 KIAA1310 NSL3 PRTD SI1	6|7|8|4	25	0.581395	6.25	4	6|1|1|4|0|1|2|1|2|0|0|0|1|1|1|1|1|1|0|0|2|0|0|0|0|0|1|0|0|0|0|0|0|0|0|0|0|0|0|0|0|0|0|0|0|0|1|0|0|0|1|1|2	0.91	0.98	0.91	0.98	0.91	1.11	10.35	0.02	NA	BioID	8	3	FALSE	FALSE
LEUTX	Q6ZW49	PAXI1	PAX-interacting protein 1 (PAX transactivation activation domain-interacting protein)	PAXIP1 PAXIP1L PTIP CAGF28	7|10|8|9	34	0.790698	8.5	4	5|2|1|6|5|6|3|2|2|0|0|0|0|2|3|4|2|3|2|0|3|0|0|0|0|4|2|0|0|0|0|0|0|0|0|0|0|0|0|0|0|0|0|0|0|2|0|0|0|6|2|3|2	0.86	0.94	0.86	0.94	0.86	1.23	6.26	0.03	NA	BioID	6	1.2	TRUE	FALSE
LEUTX	Q5TKA1	LIN9	Protein lin-9 homolog (HuLin-9) (hLin-9) (Beta subunit-associated regulator of apoptosis) (TUDOR gene similar protein) (Type I interferon receptor beta chain-associated protein) (pRB-associated protein)	LIN9 BARA TGS	9|5|5|6	25	0.581395	6.25	4	2|1|0|2|2|2|2|0|0|0|0|0|0|1|3|2|1|1|1|0|0|0|0|0|0|2|1|0|0|0|0|0|0|1|0|0|0|0|0|0|0|0|0|0|0|0|0|0|0|1|1|1|0	0.99	1	0.99	1	0.99	3.64	12.27	0	NA	BioID	1	1	TRUE	FALSE
LEUTX	Q9UHF7	TRPS1	Zinc finger transcription factor Trps1 (Tricho-rhino-phalangeal syndrome type I protein) (Zinc finger protein GC79)	TRPS1	9|9|8|10	36	0.837209	9	4	6|3|1|2|1|1|2|0|2|0|0|0|1|6|7|0|0|0|0|2|4|0|0|0|0|0|0|0|1|0|1|0|0|0|0|0|0|0|0|0|0|0|0|0|0|0|0|0|0|3|0|1|0	0.94	0.96	0.94	0.96	0.94	2.4	10.84	0.01	NA	BioID	11	1.3	TRUE	FALSE
LEUTX	Q969R5	LMBL2	Lethal(3)malignant brain tumor-like protein 2 (H-l(3)mbt-like protein 2) (L(3)mbt-like protein 2)	L3MBTL2	9|11|9|10	39	0.906977	9.75	4	4|1|1|1|1|1|0|0|1|0|0|0|0|1|2|0|0|0|0|0|0|0|0|0|0|0|0|0|0|0|0|0|0|0|0|0|0|0|0|0|0|0|0|0|0|0|0|0|0|0|0|0|0	1	1	1	1	1	6.87	39.75	0	NA	BioID	3	3.3	FALSE	FALSE
LEUTX	Q8WUU5	GATD1	GATA zinc finger domain-containing protein 1 (Ocular development-associated gene protein)	GATAD1 ODAG	6|11|11|11	39	0.906977	9.75	4	5|3|2|6|6|4|5|3|2|0|0|0|0|0|0|1|1|1|1|0|2|0|0|0|0|1|3|0|0|0|0|0|0|0|0|0|0|0|0|0|0|0|1|0|1|1|2|0|0|1|2|0|1	0.93	0.98	0.93	0.98	0.93	1.23	9.4	0.02	NA	BioID	0	0	TRUE	FALSE
LEUTX	Q8NDX5	PHC3	Polyhomeotic-like protein 3 (Early development regulatory protein 3) (Homolog of polyhomeotic 3) (hPH3)	PHC3 EDR3 PH3	6|8|5|8	27	0.627907	6.75	4	2|1|0|0|0|0|0|0|0|0|0|1|1|1|2|1|0|1|0|2|2|0|0|0|0|0|1|0|0|0|0|0|0|0|0|0|0|0|0|0|0|1|1|0|0|3|0|0|0|0|0|0|0	0.99	1	0.99	1	0.99	4.07	17.89	0	NA	BioID	14	3.1	FALSE	FALSE
LEUTX	Q9ULL5	PRR12	Proline-rich protein 12	PRR12 KIAA1205	10|11|9|7	37	0.860465	9.25	4	4|1|0|2|1|0|0|0|0|0|0|0|0|1|1|0|0|0|0|2|0|0|0|0|0|0|0|0|0|0|0|0|0|0|0|0|0|0|0|0|0|0|0|0|0|0|0|1|0|0|0|0|0	1	1	1	1	1	5.05	37.71	0	NA	BioID	3	1	TRUE	FALSE
LEUTX	Q96ES7	SGF29	SAGA-associated factor 29 (Coiled-coil domain-containing protein 101) (SAGA complex-associated factor 29)	SGF29 CCDC101	9|8|11|6	34	0.790698	8.5	4	6|4|1|4|1|1|3|4|2|0|0|0|0|1|1|3|2|2|2|3|0|2|1|0|0|2|2|2|2|0|1|1|0|2|0|1|1|2|0|1|0|0|0|2|1|2|3|0|0|3|2|4|2	0.93	1	0.93	1	0.93	1.26	5.7	0.02	NA	BioID	4	1	TRUE	FALSE
LEUTX	Q92830	KAT2A	Histone acetyltransferase KAT2A (EC 2.3.1.48) (General control of amino acid synthesis protein 5-like 2) (Histone acetyltransferase GCN5) (hGCN5) (Histone glutaryltransferase KAT2A) (EC 2.3.1.-) (Histone succinyltransferase KAT2A) (EC 2.3.1.-) (Lysine acetyltransferase 2A) (STAF97)	KAT2A GCN5 GCN5L2	12|9|14|13	48	1.11628	12	4	4|2|0|3|8|5|8|2|4|0|0|0|0|0|0|1|0|4|1|1|1|0|0|0|0|2|2|0|0|0|0|0|0|1|0|0|0|0|0|0|0|0|1|1|1|1|0|0|0|1|3|6|5	0.95	0.98	0.95	0.98	0.95	1.99	9.35	0.01	NA	BioID	0	0	TRUE	FALSE
LEUTX	Q9ULD9	ZN608	Zinc finger protein 608 (Renal carcinoma antigen NY-REN-36)	ZNF608 KIAA1281	6|6|9|8	29	0.674419	7.25	4	7|1|2|5|0|2|1|2|0|0|1|0|0|2|2|2|0|2|1|2|1|0|0|0|0|2|1|0|0|0|0|0|0|0|0|0|0|0|0|0|0|0|0|0|0|1|0|0|0|0|0|0|1	0.93	0.98	0.93	0.98	0.93	2.03	10.11	0.02	NA	BioID	1	1	TRUE	FALSE
LEUTX	Q9BYE7	PCGF6	Polycomb group RING finger protein 6 (Mel18 and Bmi1-like RING finger) (RING finger protein 134)	PCGF6 MBLR RNF134	7|8|10|7	32	0.744186	8	4	3|2|2|0|1|2|0|0|0|0|0|0|0|3|2|0|0|0|0|1|2|0|1|0|0|2|0|1|1|0|0|0|0|0|0|0|0|0|0|0|0|1|0|0|0|0|0|0|0|1|1|1|1	1	1	1	1	1	5.6	15.14	0	NA	BioID	5	2.2	TRUE	FALSE
LEUTX	Q14814	MEF2D	Myocyte-specific enhancer factor 2D	MEF2D	6|5|5|6	22	0.511628	5.5	4	2|0|1|3|0|1|1|3|3|1|1|1|3|4|3|2|0|3|0|4|4|2|0|0|0|2|2|0|0|0|0|0|0|1|0|0|0|0|0|0|0|0|0|0|0|4|2|0|0|0|0|0|0	0.77	0.84	0.77	0.84	0.77	0.91	5.5	0.06	NA	BioID	11	2.7	FALSE	FALSE
LEUTX	Q6KC79	NIPBL	Nipped-B-like protein (Delangin) (SCC2 homolog)	NIPBL IDN3 SCC2	9|10|6|10	35	0.813953	8.75	4	2|1|1|1|0|0|0|0|0|0|0|0|0|2|4|0|0|0|0|3|4|0|0|0|0|0|0|0|0|0|0|0|0|0|0|0|0|0|0|0|1|0|0|0|0|2|0|0|0|0|0|0|0	0.99	1	0.99	1	0.99	3.19	22.08	0	NA	BioID	25	3.8	FALSE	FALSE
LEUTX	Q15906	VPS72	Vacuolar protein sorting-associated protein 72 homolog (Protein YL-1) (Transcription factor-like 1)	VPS72 TCFL1 YL1	7|7|6|5	25	0.581395	6.25	4	4|3|2|4|2|2|1|2|1|0|0|0|0|1|2|0|0|1|0|0|2|0|0|0|0|2|1|0|0|0|0|0|0|0|0|0|0|0|0|0|0|0|0|0|0|1|2|0|0|0|0|2|0	0.94	0.97	0.94	0.97	0.94	1.92	9.46	0.02	NA	BioID	3	1	TRUE	FALSE
LEUTX	Q9GZN1	ARP6	Actin-related protein 6 (hArp6) (hARPX)	ACTR6 CDA12	7|8|8|5	28	0.651163	7	4	4|2|1|3|3|3|3|2|4|0|0|0|0|0|0|1|1|1|1|0|0|0|0|0|0|1|2|0|0|0|0|0|0|0|0|0|0|0|0|0|0|0|0|0|0|0|0|0|0|0|0|1|1	0.94	0.98	0.94	0.98	0.94	1.79	10.91	0.01	NA	BioID	2	1.5	TRUE	FALSE
LEUTX	P54253	ATX1	Ataxin-1 (Spinocerebellar ataxia type 1 protein)	ATXN1 ATX1 SCA1	8|7|6|5	26	0.604651	6.5	4	2|1|1|2|2|0|3|0|0|0|0|0|0|0|1|0|0|0|0|0|0|0|0|0|0|1|1|0|0|0|0|0|0|0|0|0|0|0|0|0|0|0|0|0|0|0|1|0|0|1|0|0|0	0.99	1	0.99	1	0.99	4.15	21.53	0	NA	BioID	0	0	TRUE	FALSE
LEUTX	O60216	RAD21	Double-strand-break repair protein rad21 homolog (hHR21) (Nuclear matrix protein 1) (NXP-1) (SCC1 homolog) [Cleaved into: 64-kDa C-terminal product (64-kDa carboxy-terminal product) (65-kDa carboxy-terminal product)]	RAD21 HR21 KIAA0078 NXP1 SCC1	6|6|3|4	19	0.44186	4.75	4	2|0|0|0|0|0|0|0|1|0|1|0|0|2|1|0|0|3|0|2|1|0|0|0|0|0|0|0|0|0|0|0|0|0|0|0|0|0|0|0|0|0|0|0|0|0|2|0|0|0|2|0|2	0.92	0.99	0.92	0.99	0.92	1.39	13.25	0.02	NA	BioID	39	2.3	FALSE	FALSE
LEUTX	P0C7T5	ATX1L	Ataxin-1-like (Brother of ataxin-1) (Brother of ATXN1)	ATXN1L BOAT BOAT1	7|8|6|8	29	0.674419	7.25	4	5|3|2|5|0|4|2|4|3|0|0|0|0|0|1|0|0|0|0|0|0|0|0|0|0|1|0|0|0|0|0|0|0|1|0|0|0|0|0|0|0|0|0|0|0|0|0|0|0|0|0|0|0	0.94	0.96	0.94	0.96	0.94	2.22	12.4	0.02	NA	BioID	0	0	TRUE	FALSE
LEUTX	Q9UKY1	ZHX1	Zinc fingers and homeoboxes protein 1	ZHX1	5|7|6|8	26	0.604651	6.5	4	5|1|2|2|0|0|0|1|2|0|0|0|0|0|0|2|1|1|0|0|1|0|0|0|0|1|0|0|0|0|0|0|0|0|0|0|0|0|0|0|0|0|0|0|0|0|0|0|0|0|0|0|0	0.97	0.99	0.97	0.99	0.97	2.85	18.13	0.01	NA	BioID	2	1	TRUE	FALSE
LEUTX	Q9UPN9	TRI33	E3 ubiquitin-protein ligase TRIM33 (EC 2.3.2.27) (Ectodermin homolog) (RET-fused gene 7 protein) (Protein Rfg7) (RING-type E3 ubiquitin transferase TRIM33) (Transcription intermediary factor 1-gamma) (TIF1-gamma) (Tripartite motif-containing protein 33)	TRIM33 KIAA1113 RFG7 TIF1G	8|5|6|7	26	0.604651	6.5	4	1|1|0|0|2|4|1|0|2|0|0|0|0|4|0|1|0|4|2|1|2|0|0|0|0|2|5|0|0|0|0|0|0|0|0|0|0|0|0|0|0|0|0|1|2|0|0|0|0|5|2|5|3	0.84	0.93	0.84	0.93	0.84	0.91	6.89	0.04	NA	BioID	10	1.7	TRUE	FALSE
LEUTX	Q96JM2	ZN462	Zinc finger protein 462 (Zinc finger PBX1-interacting protein) (ZFPIP)	ZNF462 KIAA1803	5|5|6|6	22	0.511628	5.5	4	0|0|0|0|0|0|0|0|0|0|0|0|0|0|0|0|0|0|0|0|0|0|0|0|0|0|0|0|0|0|1|0|0|0|0|0|0|0|0|0|0|0|0|0|0|0|0|0|0|0|0|0|0	1	1	1	1	1	7.93	55	0	NA	BioID	5	1.8	TRUE	FALSE
LEUTX	Q6P4R8	NFRKB	Nuclear factor related to kappa-B-binding protein (DNA-binding protein R kappa-B) (INO80 complex subunit G)	NFRKB INO80G	6|12|6|13	37	0.860465	9.25	4	1|0|0|0|0|0|0|0|0|0|0|0|0|0|3|0|0|0|0|0|0|0|0|0|0|0|0|0|0|0|0|0|0|0|0|0|0|0|0|0|0|0|0|0|0|0|0|0|0|0|0|0|0	1	1	1	1	1	6.32	92.5	0	NA	BioID	15	1.8	TRUE	FALSE
LEUTX	Q92782	DPF1	Zinc finger protein neuro-d4 (BRG1-associated factor 45B) (BAF45B) (D4, zinc and double PHD fingers family 1)	DPF1 BAF45B NEUD4	6|5|6|7	24	0.55814	6	4	3|0|0|3|2|0|0|2|2|0|0|0|0|0|0|0|0|0|0|0|1|0|0|0|0|0|0|0|0|0|0|0|0|0|0|0|0|0|0|0|0|0|0|0|0|0|0|0|0|2|0|0|0	0.98	0.99	0.98	0.99	0.98	3.3	21.2	0	NA	BioID	0	0	TRUE	FALSE
LEUTX	Q9Y253	POLH	DNA polymerase eta (EC 2.7.7.7) (RAD30 homolog A) (Xeroderma pigmentosum variant type protein)	POLH RAD30 RAD30A XPV	7|7|8|8	30	0.697674	7.5	4	5|1|0|2|2|3|0|3|1|0|1|2|1|3|2|1|2|5|4|3|3|1|1|1|0|1|0|1|1|0|0|2|3|3|0|2|1|1|0|0|0|0|1|0|1|0|0|0|0|3|0|0|0	0.94	0.97	0.94	0.97	0.94	2.4	5.93	0.01	NA	BioID	17	3.8	FALSE	FALSE
LEUTX	Q9Y6X8	ZHX2	Zinc fingers and homeoboxes protein 2 (Alpha-fetoprotein regulator 1) (AFP regulator 1) (Regulator of AFP) (Zinc finger and homeodomain protein 2)	ZHX2 AFR1 KIAA0854 RAF	6|5|5|4	20	0.465116	5	4	4|2|3|5|0|0|0|2|3|0|0|0|0|1|1|3|0|3|3|1|1|0|0|0|0|2|3|0|0|0|0|0|0|0|0|0|0|0|0|0|0|0|0|0|0|0|0|0|0|0|0|0|0	0.81	0.89	0.81	0.89	0.81	0.84	7.16	0.05	NA	BioID	1	1	TRUE	FALSE
LEUTX	Q8WUB8	PHF10	PHD finger protein 10 (BRG1-associated factor 45a) (BAF45a) (XAP135)	PHF10 BAF45A	5|7|8|6	26	0.604651	6.5	4	3|3|2|4|1|2|2|2|6|0|0|0|0|1|2|1|1|2|1|2|2|0|0|0|0|2|1|0|0|1|0|1|0|0|0|1|0|0|0|0|0|0|0|1|0|2|5|0|0|0|0|0|1	0.86	0.96	0.86	0.96	0.86	0.98	6.62	0.03	NA	BioID	10	1.8	TRUE	FALSE
LEUTX	Q9H2F5	EPC1	Enhancer of polycomb homolog 1	EPC1	6|7|6|6	25	0.581395	6.25	4	2|1|0|0|2|0|0|0|2|0|0|0|0|0|0|0|0|0|0|0|0|0|0|0|0|0|0|0|0|0|0|0|0|0|0|1|1|0|0|0|1|0|0|0|0|1|4|0|0|1|0|1|0	0.99	0.99	0.99	0.99	0.99	4.3	19.49	0	NA	BioID	2	1	TRUE	FALSE
LEUTX	Q86SE9	PCGF5	Polycomb group RING finger protein 5 (RING finger protein 159)	PCGF5 RNF159	6|5|5|6	22	0.511628	5.5	4	1|0|1|2|1|1|1|0|2|0|0|0|0|0|0|1|1|1|1|0|0|0|0|0|0|1|0|0|1|0|1|0|0|0|0|0|0|0|0|0|0|0|0|0|0|0|0|0|0|0|0|0|0	1	1	1	1	1	5.23	18.22	0	NA	BioID	0	0	TRUE	FALSE
LEUTX	Q15911	ZFHX3	Zinc finger homeobox protein 3 (AT motif-binding factor 1) (AT-binding transcription factor 1) (Alpha-fetoprotein enhancer-binding protein) (Zinc finger homeodomain protein 3) (ZFH-3)	ZFHX3 ATBF1	9|7|8|9	33	0.767442	8.25	4	3|0|1|0|0|0|0|0|0|0|0|0|0|0|0|0|0|1|0|0|0|0|0|0|0|0|0|0|0|0|0|0|0|0|0|0|0|0|0|0|0|0|0|0|0|0|0|0|0|0|0|0|0	1	1	1	1	1	6.77	82.5	0	NA	BioID	10	1.3	TRUE	FALSE
LEUTX	Q9HAH7	FBRS	Probable fibrosin-1	FBRS FBS FBS1	4|5|5|4	18	0.418605	4.5	4	1|1|0|1|0|0|0|0|0|0|0|0|0|1|1|0|0|1|0|1|1|0|0|0|0|1|0|0|0|0|0|0|0|0|0|0|0|0|0|0|0|0|0|0|0|0|0|0|0|0|0|0|0	1	1	1	1	1	5.11	26.5	0	NA	BioID	0	0	TRUE	FALSE
LEUTX	O00512	BCL9	B-cell CLL/lymphoma 9 protein (B-cell lymphoma 9 protein) (Bcl-9) (Protein legless homolog)	BCL9	4|8|5|4	21	0.488372	5.25	4	2|0|1|4|0|0|0|1|0|0|0|0|0|4|2|2|0|3|2|3|2|0|0|0|0|2|5|0|0|0|0|0|0|0|0|0|0|0|0|0|0|0|0|0|0|0|0|0|0|1|0|1|0	0.81	0.97	0.81	0.97	0.81	0.93	7.95	0.05	NA	BioID	0	0	TRUE	FALSE
LEUTX	O75362	ZN217	Zinc finger protein 217	ZNF217 ZABC1	5|3|2|5	15	0.348837	3.75	4	1|0|0|0|1|0|0|0|0|0|0|0|0|0|0|0|0|0|0|0|0|0|0|0|0|0|1|0|1|1|1|0|0|0|0|0|0|0|0|0|0|0|0|0|0|0|0|0|0|0|0|0|0	0.98	1	0.98	1	0.98	2.45	33.12	0.01	NA	BioID	5	1.4	FALSE	FALSE
LEUTX	O00712	NFIB	Nuclear factor 1 B-type (NF1-B) (Nuclear factor 1/B) (CCAAT-box-binding transcription factor) (CTF) (Nuclear factor I/B) (NF-I/B) (NFI-B) (TGGCA-binding protein)	NFIB	4|2|3|3	12	0.27907	3	4	0|0|0|2|2|0|0|0|0|0|0|0|0|0|0|0|0|0|0|2|1|0|0|0|0|0|0|0|0|0|0|0|0|0|0|0|0|0|0|0|0|0|0|0|0|0|0|0|0|0|0|1|1	0.93	0.98	0.93	0.98	0.93	1.58	17.67	0.02	NA	BioID	5	2	FALSE	FALSE
LEUTX	Q9ULG1	INO80	Chromatin-remodeling ATPase INO80 (hINO80) (EC 3.6.4.-) (DNA helicase-related INO80 complex homolog 1) (DNA helicase-related protein INO80) (INO80 complex subunit A)	INO80 INO80A INOC1 KIAA1259	6|11|8|7	32	0.744186	8	4	0|0|0|1|0|0|0|0|2|0|0|0|0|0|0|0|0|0|0|0|0|0|0|0|0|0|0|0|0|0|0|0|0|0|0|0|0|0|1|0|0|0|0|0|0|1|2|0|0|0|0|0|0	1	1	1	1	1	7.12	60.57	0	NA	BioID	2	1	TRUE	FALSE
LEUTX	Q92560	BAP1	Ubiquitin carboxyl-terminal hydrolase BAP1 (EC 3.4.19.12) (BRCA1-associated protein 1) (Cerebral protein 6)	BAP1 KIAA0272 hucep-6	5|4|6|4	19	0.44186	4.75	4	7|1|0|5|3|3|1|0|3|0|0|0|0|2|3|1|0|1|0|0|0|0|0|0|0|1|1|0|0|0|0|0|1|0|0|0|0|0|0|0|0|0|0|0|0|1|1|0|0|1|2|0|0	0.76	0.87	0.76	0.87	0.76	0.79	6.63	0.06	NA	BioID	6	1.2	TRUE	FALSE
LEUTX	P13056	NR2C1	Nuclear receptor subfamily 2 group C member 1 (Orphan nuclear receptor TR2) (Testicular receptor 2)	NR2C1 TR2	3|4|7|4	18	0.418605	4.5	4	0|0|0|0|0|0|0|0|2|0|1|0|0|0|1|1|0|0|1|1|0|0|0|0|0|2|2|0|0|0|0|0|0|0|0|0|0|0|0|0|0|0|0|1|0|0|0|0|0|0|0|0|0	0.97	1	0.97	1	0.97	2.5	19.88	0.01	NA	BioID	12	1.8	FALSE	FALSE
LEUTX	P08651	NFIC	Nuclear factor 1 C-type (NF1-C) (Nuclear factor 1/C) (CCAAT-box-binding transcription factor) (CTF) (Nuclear factor I/C) (NF-I/C) (NFI-C) (TGGCA-binding protein)	NFIC NFI	3|3|5|3	14	0.325581	3.5	4	0|0|0|0|0|0|0|0|0|0|0|0|0|1|0|0|0|0|1|0|0|0|0|0|0|0|0|0|0|0|0|0|0|0|0|0|0|0|0|0|0|0|0|0|0|0|0|0|0|0|0|0|0	0.99	1	0.99	1	0.99	4.51	35	0	NA	BioID	23	2.3	FALSE	FALSE
LEUTX	Q92831	KAT2B	Histone acetyltransferase KAT2B (EC 2.3.1.48) (Histone acetyltransferase PCAF) (Histone acetylase PCAF) (Lysine acetyltransferase 2B) (P300/CBP-associated factor) (P/CAF) (Spermidine acetyltransferase KAT2B) (EC 2.3.1.57)	KAT2B PCAF	5|5|7|4	21	0.488372	5.25	4	4|0|0|2|6|0|0|0|0|0|0|0|0|0|3|0|0|0|0|0|0|0|0|0|0|0|0|0|0|0|0|0|0|0|0|0|0|0|0|0|0|0|0|0|0|0|0|0|0|0|0|0|0	0.94	0.98	0.94	0.98	0.94	2.35	18.55	0.01	NA	BioID	0	0	TRUE	FALSE
LEUTX	Q92766	RREB1	Ras-responsive element-binding protein 1 (RREB-1) (Finger protein in nuclear bodies) (Raf-responsive zinc finger protein LZ321) (Zinc finger motif enhancer-binding protein 1) (Zep-1)	RREB1 FINB	5|6|4|6	21	0.488372	5.25	4	1|1|0|1|0|0|0|0|0|0|0|0|0|0|0|0|0|0|0|0|0|0|0|0|0|0|1|0|0|0|0|0|1|0|0|0|0|0|0|0|0|0|0|0|0|1|0|0|0|1|0|0|0	1	1	1	1	1	5.69	39.75	0	NA	BioID	13	2	FALSE	FALSE
LEUTX	O75461	E2F6	Transcription factor E2F6 (E2F-6)	E2F6	2|6|5|6	19	0.44186	4.75	4	0|0|1|1|0|0|1|1|3|0|0|0|0|2|1|1|0|1|1|0|2|0|0|0|0|0|1|0|0|0|0|0|0|0|0|0|0|0|0|0|0|0|0|0|0|0|1|0|0|0|1|0|0	0.89	1	0.89	1	0.89	0.35	13.99	0.03	NA	BioID	2	1.5	TRUE	FALSE
LEUTX	P49116	NR2C2	Nuclear receptor subfamily 2 group C member 2 (Orphan nuclear receptor TAK1) (Orphan nuclear receptor TR4) (Testicular receptor 4)	NR2C2 TAK1 TR4	3|2|2|2	9	0.209302	2.25	4	0|0|0|1|0|0|0|0|0|0|0|0|0|1|1|0|0|0|0|0|0|0|0|0|0|0|0|0|0|0|1|0|0|0|0|0|0|0|0|0|0|0|0|0|0|0|0|0|0|0|0|0|0	0.95	0.99	0.95	0.99	0.95	2.67	22.5	0.01	NA	BioID	3	2	FALSE	FALSE
LEUTX	O75030	MITF	Microphthalmia-associated transcription factor (Class E basic helix-loop-helix protein 32) (bHLHe32)	MITF BHLHE32	4|7|4|0	15	0.348837	3.75	4	0|0|0|0|0|0|0|0|0|0|0|0|0|0|1|0|0|0|0|0|0|0|0|0|0|0|0|0|0|0|0|0|0|0|0|0|0|0|0|0|0|0|0|0|0|0|0|0|0|0|0|0|0	0.75	1	0.75	1	0.75	-1.87	37.5	0.07	NA	BioID	0	0	TRUE	FALSE
LEUTX	Q8TE76	MORC4	MORC family CW-type zinc finger protein 4 (Zinc finger CW-type coiled-coil domain protein 2) (Zinc finger CW-type domain protein 4)	MORC4 ZCW4 ZCWCC2	2|3|5|3	13	0.302326	3.25	4	1|0|0|1|2|2|0|0|1|0|0|0|0|0|0|0|0|0|0|0|0|0|0|0|0|0|0|0|0|0|0|0|0|0|0|0|0|0|0|0|0|0|0|0|0|0|0|1|0|0|0|0|0	0.95	1	0.95	1	0.95	1.83	21.53	0.01	NA	BioID	2	1	TRUE	FALSE
LEUTX	P57052	RBM11	Splicing regulator RBM11 (RNA-binding motif protein 11)	RBM11	4|5|3|4	16	0.372093	4	4	0|1|0|1|0|0|0|0|0|0|0|0|0|0|0|0|0|0|0|0|0|0|0|0|0|0|0|0|0|0|0|0|1|0|0|0|0|0|0|0|0|0|0|1|1|2|0|0|0|1|1|1|0	1	1	1	1	1	4.27	21.2	0	NA	BioID	2	1	TRUE	FALSE
LEUTX	O60315	ZEB2	Zinc finger E-box-binding homeobox 2 (Smad-interacting protein 1) (SMADIP1) (Zinc finger homeobox protein 1b)	ZEB2 KIAA0569 SIP1 ZFHX1B ZFX1B HRIHFB2411	4|7|5|8	24	0.55814	6	4	0|0|0|0|0|0|0|0|0|0|0|0|0|0|0|0|0|0|0|0|0|0|0|0|0|0|0|0|0|0|0|0|0|0|0|0|0|0|0|0|0|0|0|0|0|0|0|0|0|0|0|0|0	1	1	1	1	1	6.25	60	0	NA	BioID	1	1	TRUE	FALSE
LEUTX	Q9Y467	SALL2	Sal-like protein 2 (Zinc finger protein 795) (Zinc finger protein SALL2) (Zinc finger protein Spalt-2) (Sal-2) (hSal2)	SALL2 KIAA0360 SAL2 ZNF795	2|3|3|2	10	0.232558	2.5	4	1|0|0|0|0|1|1|0|0|0|0|0|0|0|1|0|0|1|1|0|0|0|0|0|0|0|1|0|0|0|0|0|0|0|0|0|0|0|0|0|0|0|0|0|0|0|0|0|0|2|0|1|0	0.92	0.99	0.92	0.99	0.92	1.76	13.25	0.02	NA	BioID	3	1	FALSE	FALSE
LEUTX	Q7Z3B3	KANL1	KAT8 regulatory NSL complex subunit 1 (MLL1/MLL complex subunit KANSL1) (MSL1 homolog 1) (hMSL1v1) (NSL complex protein NSL1) (Non-specific lethal 1 homolog)	KANSL1 CENP-36 KIAA1267 MSL1V1 NSL1	3|4|3|4	14	0.325581	3.5	4	4|2|1|1|3|2|2|0|2|0|0|0|0|1|2|1|0|0|0|0|0|0|0|0|0|1|2|0|0|0|0|0|0|0|0|0|0|0|0|0|0|0|0|0|0|0|0|0|0|1|1|1|0	0.76	0.85	0.76	0.85	0.76	0.71	6.87	0.06	NA	BioID	2	1.5	FALSE	FALSE
LEUTX	Q9NQB0	TF7L2	Transcription factor 7-like 2 (HMG box transcription factor 4) (T-cell-specific transcription factor 4) (T-cell factor 4) (TCF-4) (hTCF-4)	TCF7L2 TCF4	4|3|4|4	15	0.348837	3.75	4	0|0|0|0|0|0|0|0|0|0|0|0|0|0|0|0|0|0|0|0|0|0|0|0|0|2|0|0|0|0|0|0|0|0|0|0|0|0|0|0|0|0|0|0|0|0|0|0|0|0|0|0|0	1	1	1	1	1	4.51	37.5	0	NA	BioID	1	1	TRUE	FALSE
LEUTX	Q9NSC2	SALL1	Sal-like protein 1 (Spalt-like transcription factor 1) (Zinc finger protein 794) (Zinc finger protein SALL1) (Zinc finger protein Spalt-1) (HSal1) (Sal-1)	SALL1 SAL1 ZNF794	3|4|3|3	13	0.302326	3.25	4	1|0|0|0|0|0|0|0|0|0|0|0|0|1|0|2|1|5|4|0|0|0|0|0|0|1|2|0|0|0|0|0|0|0|0|0|0|0|0|0|0|0|0|0|0|0|0|0|0|0|1|1|1	0.79	0.87	0.79	0.87	0.79	1.2	8.61	0.05	NA	BioID	2	1	TRUE	FALSE
LEUTX	P37275	ZEB1	Zinc finger E-box-binding homeobox 1 (NIL-2-A zinc finger protein) (Negative regulator of IL2) (Transcription factor 8) (TCF-8)	ZEB1 AREB6 TCF8	5|3|3|4	15	0.348837	3.75	4	2|1|0|2|0|0|0|0|0|0|0|0|0|1|1|2|0|1|0|0|1|0|0|0|0|0|1|0|0|0|0|0|0|0|0|0|0|0|0|0|0|0|0|0|0|0|0|0|0|1|0|3|0	0.91	0.98	0.91	0.98	0.91	1.8	12.42	0.02	NA	BioID	9	1.7	FALSE	FALSE
LEUTX	P25490	TYY1	Transcriptional repressor protein YY1 (Delta transcription factor) (INO80 complex subunit S) (NF-E1) (Yin and yang 1) (YY-1)	YY1 INO80S	2|3|4|4	13	0.302326	3.25	4	0|0|0|1|0|0|0|0|0|0|1|0|0|0|0|1|0|0|0|2|1|0|0|0|0|1|2|0|0|0|0|0|0|0|0|0|0|0|0|0|0|0|0|0|0|0|0|0|0|0|0|2|0	0.91	0.98	0.91	0.98	0.91	1.04	15.66	0.02	NA	BioID	11	1.5	FALSE	FALSE
LEUTX	Q14781	CBX2	Chromobox protein homolog 2	CBX2	4|4|5|4	17	0.395349	4.25	4	1|0|0|0|2|0|0|0|0|0|0|0|0|0|0|0|0|0|0|0|0|0|0|0|0|0|0|0|0|0|0|0|1|1|0|0|0|0|0|0|0|0|0|0|0|0|0|0|0|0|0|0|0	1	1	1	1	1	6.12	42.5	0	NA	BioID	6	1.3	TRUE	FALSE
LEUTX	P15822	ZEP1	Zinc finger protein 40 (Cirhin interaction protein) (CIRIP) (Gate keeper of apoptosis-activating protein) (GAAP) (Human immunodeficiency virus type I enhancer-binding protein 1) (HIV-EP1) (Major histocompatibility complex-binding protein 1) (MBP-1) (Positive regulatory domain II-binding factor 1) (PRDII-BF1)	HIVEP1 ZNF40	6|7|10|10	33	0.767442	8.25	4	3|1|1|1|1|1|1|0|1|0|0|0|0|1|1|2|0|1|1|1|2|0|0|0|0|1|1|0|0|0|0|0|0|0|0|0|0|0|0|0|2|0|0|0|0|1|0|0|0|1|1|0|2	1	1	1	1	1	5.06	15.62	0	NA	BioID	17	9.5	FALSE	FALSE
LEUTX	Q9ULX6	AKP8L	A-kinase anchor protein 8-like (AKAP8-like protein) (Helicase A-binding protein 95) (HAP95) (Homologous to AKAP95 protein) (HA95) (Neighbor of A-kinase-anchoring protein 95) (Neighbor of AKAP95)	AKAP8L NAKAP NAKAP95 HRIHFB2018	2|2|4|4	12	0.27907	3	4	0|0|0|0|0|0|0|0|0|0|0|0|0|0|0|0|0|0|0|0|0|0|0|0|0|0|0|0|0|0|0|0|0|0|0|1|0|0|0|0|0|0|0|0|0|0|1|0|0|1|1|1|1	0.96	1	0.96	1	0.96	2.45	26.5	0.01	NA	BioID	34	1.6	FALSE	FALSE
LEUTX	Q8IX15	HOMEZ	Homeobox and leucine zipper protein Homez (Homeodomain leucine zipper-containing factor)	HOMEZ KIAA1443	2|2|2|2	8	0.186047	2	4	0|1|0|1|2|1|1|0|0|0|0|0|0|0|0|0|1|1|2|0|0|0|0|0|0|0|0|0|0|0|0|0|0|0|0|0|0|0|0|0|0|0|0|0|0|0|0|0|0|0|0|0|0	0.81	0.81	0.81	0.81	0.81	1.47	10.6	0.05	NA	BioID	0	0	TRUE	FALSE
LEUTX	Q96GY3	LIN37	Protein lin-37 homolog (Antolefinin)	LIN37 MSTP064	2|2|3|3	10	0.232558	2.5	4	2|0|1|0|0|0|1|0|0|0|0|0|0|1|1|1|0|1|0|0|0|1|0|0|0|1|1|0|0|0|0|0|0|0|0|0|0|0|0|0|0|0|0|0|0|1|0|0|0|0|0|0|0	0.83	0.93	0.83	0.93	0.83	0.98	11.04	0.04	NA	BioID	0	0	TRUE	FALSE
LEUTX	Q01543	FLI1	Friend leukemia integration 1 transcription factor (Proto-oncogene Fli-1) (Transcription factor ERGB)	FLI1	2|2|2|3	9	0.209302	2.25	4	1|0|0|0|0|0|1|0|0|0|0|0|0|0|0|0|0|0|0|0|0|0|0|0|0|0|0|0|0|0|0|0|0|0|0|0|0|0|0|0|0|0|0|0|0|0|0|0|0|0|0|0|0	0.95	0.99	0.95	0.99	0.95	2.67	22.5	0.01	NA	BioID	0	0	TRUE	FALSE
LEUTX_9aaTADdel	A8MZ59	LEUTX	Leucine-twenty homeobox	LEUTX	9|11|9|5	34	1	8.5	4	0|0|0|0|0|0|0|0|0|0|0|0|0|0|0|0|0|0|0|0|0|0|0|0|0|0|0|0|0|0|0|0|0|0|0|0|0|0|0|0|0|0|0|0|0|0|0|0|0|0|0|0|0|0|0|0|0|0|0|0|0|0|0|0|0|0|0|0|0|0|0|0|0|0|0|0|0|0|0	1	1	1	1	1	8.45	85	0	NA	APMS	0	0	TRUE	FALSE
LEUTX_9aaTADdel	Q96EV2	RBM33	RNA-binding protein 33 (Proline-rich protein 8) (RNA-binding motif protein 33)	RBM33 PRR8	4|4|8|3	19	0.558824	4.75	4	1|0|4|4|0|0|0|0|0|0|0|0|0|0|0|0|0|0|0|0|0|0|0|0|0|0|0|0|0|0|0|3|2|3|2|0|0|0|0|0|0|0|1|1|3|1|0|0|0|0|0|0|0|0|0|0|0|0|0|0|0|0|0|0|0|0|0|0|0|0|0|0|0|0|1|3|2|0|0	0.92	0.99	0.92	0.99	0.92	1.63	43842	0.02	NA	APMS	27	2.1	FALSE	FALSE
LEUTX_9aaTADdel	P12694	ODBA	2-oxoisovalerate dehydrogenase subunit alpha, mitochondrial (EC 1.2.4.4) (Branched-chain alpha-keto acid dehydrogenase E1 component alpha chain) (BCKDE1A) (BCKDH E1-alpha)	BCKDHA	3|2|3|2	10	0.294118	2.5	4	0|0|0|0|0|0|0|0|0|0|0|1|0|0|0|0|0|0|0|0|0|0|0|0|0|0|0|0|0|0|0|1|1|0|1|0|0|0|0|0|0|0|0|0|0|0|0|0|0|0|0|0|1|0|0|0|0|0|0|0|0|0|0|0|0|0|1|0|0|0|0|0|0|2|0|0|0|0|0	0.98	1	0.98	1	0.98	3.27	24.69	0	NA	APMS	52	14	FALSE	FALSE
LEUTX_9aaTADdel	Q92793	CBP	CREB-binding protein (Histone lysine acetyltransferase CREBBP) (EC 2.3.1.48) (Protein-lysine acetyltransferase CREBBP) (EC 2.3.1.-)	CREBBP CBP	100|101|107|107	415	7.0339	103.75	4	3|0|0|4|0|0|0|0|0|0|0|0|0|0|0|0|0|4|0|0|1|0|0|0|0|0|3|0|0|0|0|1|1|1|0|0|0|0|0|0|0|0|0|0|0|0|0|0|0|0|0|0|0	1	1	1	1	1	38.18	305.49	0	NA	BioID	1	1	TRUE	FALSE
LEUTX_9aaTADdel	Q09472	EP300	Histone acetyltransferase p300 (p300 HAT) (EC 2.3.1.48) (E1A-associated protein p300) (Histone butyryltransferase p300) (EC 2.3.1.-) (Histone crotonyltransferase p300) (EC 2.3.1.-) (Protein 2-hydroxyisobutyryltransferase p300) (EC 2.3.1.-) (Protein propionyltransferase p300) (EC 2.3.1.-)	EP300 P300	95|94|101|98	388	6.57627	97	4	0|0|2|0|2|2|1|2|4|0|0|0|0|0|0|1|2|0|0|2|0|0|0|0|0|1|0|0|0|0|0|0|0|0|0|0|0|0|0|0|0|0|0|0|0|0|0|0|0|0|0|0|0	1	1	1	1	1	55.87	270.58	0	NA	BioID	2	1.5	TRUE	FALSE
LEUTX_9aaTADdel	Q8IWI9	MGAP	MAX gene-associated protein (MAX dimerization protein 5)	MGA KIAA0518 MAD5	57|67|64|69	257	4.35593	64.25	4	19|11|7|15|6|6|5|1|7|0|0|0|1|11|10|2|0|2|0|8|11|0|3|0|0|2|1|1|2|2|1|1|0|1|0|1|1|0|0|0|0|0|2|0|0|4|8|0|0|4|0|4|0	1	1	1	1	1	7.98	21.28	0	NA	BioID	47	4.4	TRUE	FALSE
LEUTX_9aaTADdel	Q9UBW7	ZMYM2	Zinc finger MYM-type protein 2 (Fused in myeloproliferative disorders protein) (Rearranged in atypical myeloproliferative disorder protein) (Zinc finger protein 198)	ZMYM2 FIM RAMP ZNF198	41|40|42|40	163	2.76271	40.75	4	29|15|14|29|7|9|6|13|21|2|3|4|6|19|22|24|7|25|16|19|30|0|4|1|0|25|25|3|2|3|1|0|0|3|0|0|0|0|0|0|0|8|9|6|5|18|16|0|0|22|10|26|13	0.82	0.86	0.82	0.86	0.82	1.33	4.15	0.05	NA	BioID	17	3.2	TRUE	FALSE
LEUTX_9aaTADdel	Q86U86	PB1	Protein polybromo-1 (hPB1) (BRG1-associated factor 180) (BAF180) (Polybromo-1D)	PBRM1 BAF180 PB1	44|43|45|42	174	2.94915	43.5	4	23|13|9|20|9|9|11|15|22|1|0|0|0|2|3|2|3|4|2|1|6|0|2|0|0|6|2|1|1|0|0|2|0|5|0|0|0|0|0|0|1|0|4|8|4|14|24|0|0|12|8|14|10	0.98	0.98	0.98	0.98	0.98	3.82	8.45	0	NA	BioID	21	3.9	TRUE	FALSE
LEUTX_9aaTADdel	O14497	ARI1A	AT-rich interactive domain-containing protein 1A (ARID domain-containing protein 1A) (B120) (BRG1-associated factor 250) (BAF250) (BRG1-associated factor 250a) (BAF250A) (Osa homolog 1) (hOSA1) (SWI-like protein) (SWI/SNF complex protein p270) (SWI/SNF-related, matrix-associated, actin-dependent regulator of chromatin subfamily F member 1) (hELD)	ARID1A BAF250 BAF250A C1orf4 OSA1 SMARCF1	39|52|51|49	191	3.23729	47.75	4	35|20|16|28|12|19|11|16|26|1|2|5|4|30|40|15|4|18|4|20|24|4|9|1|0|23|26|3|3|2|1|1|0|2|0|0|0|0|0|1|1|7|8|3|5|19|17|0|0|17|5|20|10	0.86	0.94	0.86	0.94	0.86	0.62	4.7	0.03	NA	BioID	24	2.6	TRUE	FALSE
LEUTX_9aaTADdel	O00763	ACACB	Acetyl-CoA carboxylase 2 (EC 6.4.1.2) (ACC-beta)	ACACB ACC2 ACCB	32|34|24|34	124	2.10169	31	4	0|0|0|0|0|11|0|0|0|0|0|0|0|0|0|0|0|0|0|0|0|0|0|0|0|0|0|19|0|0|0|0|22|0|0|16|0|21|0|0|0|13|5|21|18|32|21|40|32|23|23|22|19	0.78	0.87	0.78	0.87	0.78	0.02	4.59	0.06	NA	BioID	60	29.9	FALSE	FALSE
LEUTX_9aaTADdel	Q6ZRS2	SRCAP	Helicase SRCAP (EC 3.6.4.-) (Domino homolog 2) (Snf2-related CBP activator)	SRCAP KIAA0309	37|28|32|34	131	2.22034	32.75	4	22|12|10|14|17|13|11|13|19|1|0|1|0|6|10|9|6|7|4|1|5|0|1|0|1|9|9|0|0|0|0|1|0|3|0|0|0|0|0|1|1|1|3|0|0|3|5|0|0|4|5|10|7	0.96	0.98	0.96	0.98	0.96	2.68	7.08	0.01	NA	BioID	8	1.4	TRUE	FALSE
LEUTX_9aaTADdel	Q9H582	ZN644	Zinc finger protein 644 (Zinc finger motif enhancer-binding protein 2) (Zep-2)	ZNF644 KIAA1221 ZEP2	30|31|30|31	122	2.0678	30.5	4	3|1|0|2|2|2|1|0|0|0|0|0|0|2|3|0|0|0|0|1|3|0|0|0|0|0|0|0|0|0|0|0|0|0|0|0|0|0|0|0|0|0|0|0|0|1|0|0|0|0|0|0|0	1	1	1	1	1	19.78	76.98	0	NA	BioID	14	1.9	TRUE	FALSE
LEUTX_9aaTADdel	Q96KQ7	EHMT2	Histone-lysine N-methyltransferase EHMT2 (EC 2.1.1.-) (Euchromatic histone-lysine N-methyltransferase 2) (HLA-B-associated transcript 8) (Histone H3-K9 methyltransferase 3) (H3-K9-HMTase 3) (Lysine N-methyltransferase 1C) (Protein G9a)	EHMT2 BAT8 C6orf30 G9A KMT1C NG36	31|28|34|37	130	2.20339	32.5	4	9|2|2|5|3|6|8|0|5|0|1|0|0|9|8|2|1|6|4|1|3|0|0|0|0|3|3|0|0|0|0|0|0|1|0|0|0|0|0|1|1|0|0|0|0|0|2|0|0|2|0|0|3	1	1	1	1	1	6.65	18.93	0	NA	BioID	12	2.2	TRUE	FALSE
LEUTX_9aaTADdel	O14686	KMT2D	Histone-lysine N-methyltransferase 2D (Lysine N-methyltransferase 2D) (EC 2.1.1.354) (ALL1-related protein) (Myeloid/lymphoid or mixed-lineage leukemia protein 2)	KMT2D ALR MLL2 MLL4	35|35|46|45	161	2.72881	40.25	4	21|8|9|24|14|8|11|14|15|0|0|1|0|7|12|1|1|3|3|7|9|0|2|0|0|4|2|1|1|2|1|0|0|0|0|0|0|1|1|0|1|0|1|0|0|4|6|0|0|6|6|7|3	0.98	0.99	0.98	0.99	0.98	3.71	9.83	0	NA	BioID	10	1.3	TRUE	FALSE
LEUTX_9aaTADdel	O95785	WIZ	Protein Wiz (Widely-interspaced zinc finger-containing protein) (Zinc finger protein 803)	WIZ ZNF803	27|28|26|25	106	1.79661	26.5	4	9|5|4|5|3|3|2|4|5|0|0|0|0|11|6|9|2|10|2|6|9|1|1|0|0|8|10|0|0|0|0|0|0|0|0|0|0|0|0|0|0|0|0|0|0|1|4|0|0|3|3|3|5	0.99	0.99	0.99	0.99	0.99	4.53	10.48	0	NA	BioID	32	3.3	TRUE	FALSE
LEUTX_9aaTADdel	P51531	SMCA2	Probable global transcription activator SNF2L2 (EC 3.6.4.-) (ATP-dependent helicase SMARCA2) (BRG1-associated factor 190B) (BAF190B) (Protein brahma homolog) (hBRM) (SNF2-alpha) (SWI/SNF-related matrix-associated actin-dependent regulator of chromatin subfamily A member 2)	SMARCA2 BAF190B BRM SNF2A SNF2L2	31|31|38|36	136	2.30508	34	4	30|22|19|28|16|15|14|19|22|0|0|0|0|0|9|19|7|20|11|0|0|0|0|0|0|19|18|2|0|0|0|0|0|0|0|0|0|0|0|0|0|0|0|0|0|14|13|0|0|19|10|23|14	0.85	0.91	0.85	0.91	0.85	1.42	4.7	0.04	NA	BioID	40	3.7	TRUE	FALSE
LEUTX_9aaTADdel	O15027	SC16A	Protein transport protein Sec16A (SEC16 homolog A) (p250)	SEC16A KIAA0310 SEC16 SEC16L	25|26|34|27	112	1.89831	28	4	3|0|1|4|2|2|1|0|1|2|1|6|3|1|1|4|1|3|2|3|2|12|10|8|5|2|2|3|2|3|1|3|5|5|0|4|4|4|3|4|3|15|11|14|14|13|9|18|22|17|7|10|9	0.93	0.98	0.93	0.98	0.93	2.25	5.21	0.02	NA	BioID	41	4.1	TRUE	FALSE
LEUTX_9aaTADdel	A8MZ59	LEUTX	Leucine-twenty homeobox	LEUTX	16|14|16|13	59	1	14.75	4	0|0|0|0|0|0|0|0|0|0|0|0|0|0|0|0|0|0|0|0|0|0|0|0|0|0|0|0|0|0|0|0|0|0|0|0|0|0|0|0|0|0|0|0|0|0|0|0|0|0|0|0|0	1	1	1	1	1	20.43	147.5	0	NA	BioID	0	0	TRUE	FALSE
LEUTX_9aaTADdel	Q15596	NCOA2	Nuclear receptor coactivator 2 (NCoA-2) (Class E basic helix-loop-helix protein 75) (bHLHe75) (Transcriptional intermediary factor 2) (hTIF2)	NCOA2 BHLHE75 SRC2 TIF2	26|23|22|22	93	1.57627	23.25	4	10|6|7|11|5|7|5|5|4|0|0|1|1|8|6|7|1|9|5|4|5|0|0|0|0|11|9|1|1|1|1|0|0|0|0|0|0|0|0|0|0|1|0|1|0|0|0|0|0|2|2|3|3	0.98	0.99	0.98	0.99	0.98	3.75	8.62	0	NA	BioID	1	2	TRUE	FALSE
LEUTX_9aaTADdel	Q9H9B1	EHMT1	Histone-lysine N-methyltransferase EHMT1 (EC 2.1.1.-) (Euchromatic histone-lysine N-methyltransferase 1) (Eu-HMTase1) (G9a-like protein 1) (GLP) (GLP1) (Histone H3-K9 methyltransferase 5) (H3-K9-HMTase 5) (Lysine N-methyltransferase 1D)	EHMT1 EUHMTASE1 GLP KIAA1876 KMT1D	27|26|32|28	113	1.91525	28.25	4	12|4|2|6|2|1|4|3|11|1|0|1|0|6|9|9|1|8|4|5|10|1|0|0|0|7|6|0|0|0|0|0|0|0|0|0|0|0|0|0|0|0|0|0|0|0|2|0|0|1|0|4|0	0.99	1	0.99	1	0.99	4.54	12.48	0	NA	BioID	27	2.1	TRUE	FALSE
LEUTX_9aaTADdel	Q9P2D1	CHD7	Chromodomain-helicase-DNA-binding protein 7 (CHD-7) (EC 3.6.4.12) (ATP-dependent helicase CHD7)	CHD7 KIAA1416	28|34|42|40	144	2.44068	36	4	16|0|0|13|11|8|9|0|8|0|0|0|0|11|14|14|0|10|0|5|7|0|0|0|0|0|10|0|0|0|0|0|0|0|0|0|0|0|3|0|0|0|0|0|0|7|4|0|0|0|0|0|0	0.99	0.99	0.99	0.99	0.99	3.47	12.72	0	NA	BioID	26	6.2	TRUE	FALSE
LEUTX_9aaTADdel	Q96L91	EP400	E1A-binding protein p400 (EC 3.6.4.-) (CAG repeat protein 32) (Domino homolog) (hDomino) (Trinucleotide repeat-containing gene 12 protein) (p400 kDa SWI2/SNF2-related protein)	EP400 CAGH32 KIAA1498 KIAA1818 TNRC12	26|23|26|26	101	1.71186	25.25	4	20|10|6|14|7|8|10|6|14|0|0|1|0|7|15|4|1|2|3|1|9|0|1|0|0|1|5|4|2|1|1|2|2|2|0|2|2|2|2|1|2|1|1|3|1|13|10|0|0|7|5|7|4	0.95	0.95	0.95	0.95	0.95	2.48	6.03	0.01	NA	BioID	22	8.1	TRUE	FALSE
LEUTX_9aaTADdel	O60264	SMCA5	SWI/SNF-related matrix-associated actin-dependent regulator of chromatin subfamily A member 5 (SWI/SNF-related matrix-associated actin-dependent regulator of chromatin A5) (EC 3.6.4.-) (Sucrose nonfermenting protein 2 homolog) (hSNF2H)	SMARCA5 SNF2H WCRF135	29|27|24|26	106	1.79661	26.5	4	6|1|2|5|7|3|2|2|4|0|2|0|0|4|6|1|3|2|2|2|2|0|0|0|0|10|6|0|1|0|0|1|0|3|0|0|0|0|0|0|0|0|0|0|3|4|4|0|0|4|5|8|4	1	1	1	1	1	6.53	12.89	0	NA	BioID	63	23.1	FALSE	FALSE
LEUTX_9aaTADdel	Q5VZL5	ZMYM4	Zinc finger MYM-type protein 4 (Zinc finger protein 262)	ZMYM4 KIAA0425 ZNF262	25|23|28|24	100	1.69492	25	4	18|7|5|13|3|1|2|3|8|0|0|1|1|7|10|5|0|4|0|12|16|0|2|1|1|4|3|0|0|0|0|0|1|1|0|0|0|0|0|0|0|5|4|2|3|10|8|0|0|8|3|8|1	0.96	0.98	0.96	0.98	0.96	2.8	7.32	0.01	NA	BioID	27	2	TRUE	FALSE
LEUTX_9aaTADdel	Q7Z589	EMSY	BRCA2-interacting transcriptional repressor EMSY	EMSY C11orf30 GL002	21|22|21|22	86	1.45763	21.5	4	14|6|6|11|5|5|4|8|6|0|0|0|1|10|14|4|2|3|3|2|6|0|1|1|0|3|3|0|0|0|0|4|0|3|0|2|1|2|1|1|1|1|1|2|1|6|5|0|0|6|2|4|3	0.97	0.98	0.97	0.98	0.97	3.44	6.95	0.01	NA	BioID	19	10.4	FALSE	FALSE
LEUTX_9aaTADdel	Q6MZP7	LIN54	Protein lin-54 homolog (CXC domain-containing protein 1)	LIN54 CXCDC1 KIAA2037	19|21|21|19	80	1.35593	20	4	7|3|4|11|3|5|4|5|4|0|0|1|1|11|5|4|1|9|4|9|9|1|0|1|0|8|7|0|1|0|0|0|0|1|0|0|0|0|0|0|0|2|2|0|2|7|4|0|0|4|1|2|2	0.97	0.98	0.97	0.98	0.97	3.27	7.31	0.01	NA	BioID	6	1.8	TRUE	FALSE
LEUTX_9aaTADdel	Q9Y2U8	MAN1	Inner nuclear membrane protein Man1 (LEM domain-containing protein 3)	LEMD3 MAN1	19|19|23|18	79	1.33898	19.75	4	9|10|4|5|5|7|4|2|5|1|0|0|1|16|12|6|2|6|3|8|9|1|3|0|0|5|6|0|0|0|0|0|0|0|0|0|0|0|0|0|0|1|1|2|0|3|3|0|0|3|2|3|1	0.95	0.97	0.95	0.97	0.95	2.54	7.03	0.01	NA	BioID	12	1.5	TRUE	FALSE
LEUTX_9aaTADdel	Q68CP9	ARID2	AT-rich interactive domain-containing protein 2 (ARID domain-containing protein 2) (BRG1-associated factor 200) (BAF200) (Zinc finger protein with activation potential) (Zipzap/p200)	ARID2 BAF200 KIAA1557	21|16|23|21	81	1.37288	20.25	4	13|4|4|6|2|2|2|3|4|0|0|0|1|5|5|0|0|0|0|1|4|0|0|0|0|0|1|1|0|0|0|0|0|1|0|1|0|1|0|0|0|0|1|0|1|6|6|0|0|3|2|3|2	0.99	1	0.99	1	0.99	3.64	12.63	0	NA	BioID	31	5.4	TRUE	FALSE
LEUTX_9aaTADdel	O15164	TIF1A	Transcription intermediary factor 1-alpha (TIF1-alpha) (EC 2.3.2.27) (E3 ubiquitin-protein ligase TRIM24) (RING finger protein 82) (RING-type E3 ubiquitin transferase TIF1-alpha) (Tripartite motif-containing protein 24)	TRIM24 RNF82 TIF1 TIF1A	20|19|13|14	66	1.11864	16.5	4	7|1|2|2|3|1|1|0|0|0|0|0|0|0|0|1|1|3|0|2|2|0|0|0|0|4|1|0|0|0|0|0|0|0|0|0|0|0|0|0|0|0|0|0|0|0|0|0|0|1|0|1|0	1	1	1	1	1	5.54	26.5	0	NA	BioID	15	2	TRUE	FALSE
LEUTX_9aaTADdel	Q9UPW6	SATB2	DNA-binding protein SATB2 (Special AT-rich sequence-binding protein 2)	SATB2 KIAA1034	17|17|19|19	72	1.22034	18	4	5|7|5|6|6|4|6|5|5|0|2|0|0|4|2|0|0|7|3|0|0|2|1|0|0|0|5|0|0|0|0|0|0|0|0|0|0|0|0|0|0|0|0|0|0|0|3|0|0|3|2|4|2	0.99	0.99	0.99	0.99	0.99	4.32	10.72	0	NA	BioID	3	5	TRUE	FALSE
LEUTX_9aaTADdel	Q8NFD5	ARI1B	AT-rich interactive domain-containing protein 1B (ARID domain-containing protein 1B) (BRG1-associated factor 250b) (BAF250B) (BRG1-binding protein hELD/OSA1) (Osa homolog 2) (hOsa2) (p250R)	ARID1B BAF250B DAN15 KIAA1235 OSA2	20|22|28|22	92	1.55932	23	4	18|14|12|13|5|11|8|5|12|1|0|0|2|12|19|9|2|9|3|4|8|0|0|0|0|12|14|0|0|0|0|0|0|1|0|0|0|0|0|0|0|1|0|0|0|1|1|0|0|5|3|10|4	0.89	0.95	0.89	0.95	0.89	1.68	5.57	0.03	NA	BioID	12	4.1	TRUE	FALSE
LEUTX_9aaTADdel	Q15723	ELF2	ETS-related transcription factor Elf-2 (E74-like factor 2) (New ETS-related factor)	ELF2 NERF	16|15|15|18	64	1.08475	16	4	8|6|3|14|10|11|5|5|6|1|1|2|3|10|6|6|1|6|2|8|9|2|2|0|0|7|5|0|0|0|0|0|1|0|0|0|0|0|0|0|0|0|0|1|0|1|1|0|0|0|0|0|0	0.89	0.93	0.89	0.93	0.89	1.88	5.93	0.03	NA	BioID	11	2.9	TRUE	FALSE
LEUTX_9aaTADdel	O15014	ZN609	Zinc finger protein 609	ZNF609 KIAA0295	13|14|14|12	53	0.898305	13.25	4	6|0|3|6|5|5|4|5|2|1|2|2|1|4|7|9|1|7|3|10|9|1|0|0|0|6|4|0|0|0|0|0|0|0|0|0|0|0|0|0|0|1|1|0|2|2|0|0|0|3|2|5|0	0.9	0.92	0.9	0.92	0.9	1.79	5.9	0.03	NA	BioID	14	1.9	TRUE	FALSE
LEUTX_9aaTADdel	Q9NPF5	DMAP1	DNA methyltransferase 1-associated protein 1 (DNMAP1) (DNMT1-associated protein 1)	DMAP1 KIAA1425	18|20|18|17	73	1.23729	18.25	4	14|10|6|9|5|10|7|7|10|0|1|2|4|2|5|5|1|4|4|3|6|0|0|1|2|4|6|2|2|2|1|2|1|4|1|1|2|0|2|2|2|2|1|2|3|11|9|0|0|6|2|4|5	0.94	0.97	0.94	0.97	0.94	2.38	4.91	0.02	NA	BioID	12	1.3	TRUE	FALSE
LEUTX_9aaTADdel	Q92925	SMRD2	SWI/SNF-related matrix-associated actin-dependent regulator of chromatin subfamily D member 2 (60 kDa BRG-1/Brm-associated factor subunit B) (BRG1-associated factor 60B) (BAF60B)	SMARCD2 BAF60B PRO2451	16|16|17|17	66	1.11864	16.5	4	16|12|8|13|4|8|8|11|9|1|0|2|2|5|9|6|0|4|6|4|6|2|2|0|1|8|8|2|1|1|2|2|2|1|0|1|2|1|1|1|1|3|0|4|3|8|8|0|0|7|6|5|5	0.78	0.82	0.78	0.82	0.78	1.06	3.94	0.06	NA	BioID	12	1.1	TRUE	FALSE
LEUTX_9aaTADdel	Q9UQE7	SMC3	Structural maintenance of chromosomes protein 3 (SMC protein 3) (SMC-3) (Basement membrane-associated chondroitin proteoglycan) (Bamacan) (Chondroitin sulfate proteoglycan 6) (Chromosome-associated polypeptide) (hCAP)	SMC3 BAM BMH CSPG6 SMC3L1	16|18|14|15	63	1.0678	15.75	4	12|8|5|5|4|1|2|4|12|0|0|0|0|6|4|4|0|4|1|2|5|0|0|0|0|2|4|1|1|1|1|4|1|1|0|1|1|1|1|1|1|1|3|2|2|4|4|0|0|8|1|8|3	0.94	0.97	0.94	0.97	0.94	2.22	6.09	0.02	NA	BioID	73	6.6	FALSE	FALSE
LEUTX_9aaTADdel	Q96QT6	PHF12	PHD finger protein 12 (PHD factor 1) (Pf1)	PHF12 KIAA1523	15|17|15|14	61	1.0339	15.25	4	8|4|4|4|2|6|3|0|2|0|0|0|0|0|5|2|0|1|0|0|3|0|0|0|0|1|0|1|3|2|0|3|1|1|0|1|1|1|1|0|0|0|0|0|0|2|3|0|0|2|0|3|1	1	1	1	1	1	4.82	11.38	0	NA	BioID	5	1.4	TRUE	FALSE
LEUTX_9aaTADdel	O15550	KDM6A	Lysine-specific demethylase 6A (EC 1.14.11.-) (Histone demethylase UTX) (Ubiquitously-transcribed TPR protein on the X chromosome) (Ubiquitously-transcribed X chromosome tetratricopeptide repeat protein)	KDM6A UTX	13|9|9|9	40	0.677966	10	4	13|3|5|9|5|5|9|3|11|0|0|0|0|0|0|2|1|1|1|2|3|0|0|0|0|3|1|0|0|0|0|0|0|0|0|0|0|0|0|0|0|0|0|0|0|2|1|0|0|3|0|4|0	0.81	0.91	0.81	0.91	0.81	1.29	6.09	0.05	NA	BioID	3	1	TRUE	FALSE
LEUTX_9aaTADdel	Q7Z3K3	POGZ	Pogo transposable element with ZNF domain (Suppressor of hairy wing homolog 5) (Zinc finger protein 280E) (Zinc finger protein 635)	POGZ KIAA0461 SUHW5 ZNF280E ZNF635 Nbla00003	16|14|17|14	61	1.0339	15.25	4	5|0|1|1|2|1|0|1|2|0|0|1|0|2|4|0|0|1|2|0|1|0|0|0|0|1|1|1|1|1|1|0|0|0|0|0|0|0|0|0|0|0|0|0|0|2|2|0|0|2|0|2|0	1	1	1	1	1	10.05	21.27	0	NA	BioID	25	3.8	TRUE	FALSE
LEUTX_9aaTADdel	Q9Y618	NCOR2	Nuclear receptor corepressor 2 (N-CoR2) (CTG repeat protein 26) (SMAP270) (Silencing mediator of retinoic acid and thyroid hormone receptor) (SMRT) (T3 receptor-associating factor) (TRAC) (Thyroid-, retinoic-acid-receptor-associated corepressor)	NCOR2 CTG26	16|14|15|14	59	1	14.75	4	12|5|10|19|8|9|9|7|13|0|0|0|0|17|9|6|2|7|5|9|6|0|0|0|0|4|6|0|0|0|0|0|0|0|0|0|0|0|0|0|0|0|0|0|0|4|3|0|0|4|2|2|1	0.76	0.81	0.76	0.81	0.76	0.96	4.37	0.06	NA	BioID	14	2.5	TRUE	FALSE
LEUTX_9aaTADdel	Q12830	BPTF	Nucleosome-remodeling factor subunit BPTF (Bromodomain and PHD finger-containing transcription factor) (Fetal Alz-50 clone 1 protein) (Fetal Alzheimer antigen)	BPTF FAC1 FALZ	14|20|18|20	72	1.22034	18	4	4|0|0|2|7|4|2|1|1|0|0|0|0|6|3|2|2|4|3|3|2|0|0|0|0|8|7|2|0|0|0|2|1|2|0|0|0|1|0|1|1|0|0|0|1|1|1|0|0|3|1|1|1	0.99	1	0.99	1	0.99	4.13	11.92	0	NA	BioID	32	5.8	TRUE	FALSE
LEUTX_9aaTADdel	Q96ME7	ZN512	Zinc finger protein 512	ZNF512 KIAA1805	9|7|10|9	35	0.59322	8.75	4	1|1|1|3|0|0|1|2|0|0|2|1|1|4|5|1|0|2|0|3|5|0|0|0|1|1|2|2|1|1|0|0|0|0|0|0|0|0|0|0|0|0|2|4|4|3|8|0|0|1|0|1|0	0.91	0.96	0.91	0.96	0.91	1.51	7.25	0.02	NA	BioID	24	3.8	FALSE	FALSE
LEUTX_9aaTADdel	O75478	TAD2A	Transcriptional adapter 2-alpha (Transcriptional adapter 2-like) (ADA2-like protein)	TADA2A TADA2L KL04P	12|9|10|8	39	0.661017	9.75	4	7|2|0|2|4|5|5|0|1|0|0|1|0|2|2|2|0|3|3|0|2|0|0|0|0|2|1|1|1|1|0|0|0|0|0|0|1|0|1|0|0|0|0|1|1|6|3|0|0|4|4|7|3	0.9	0.97	0.9	0.97	0.9	1.55	6.63	0.03	NA	BioID	0	0	TRUE	FALSE
LEUTX_9aaTADdel	Q9Y6Q9	NCOA3	Nuclear receptor coactivator 3 (NCoA-3) (EC 2.3.1.48) (ACTR) (Amplified in breast cancer 1 protein) (AIB-1) (CBP-interacting protein) (pCIP) (Class E basic helix-loop-helix protein 42) (bHLHe42) (Receptor-associated coactivator 3) (RAC-3) (Steroid receptor coactivator protein 3) (SRC-3) (Thyroid hormone receptor activator molecule 1) (TRAM-1)	NCOA3 AIB1 BHLHE42 RAC3 TRAM1	8|6|8|7	29	0.491525	7.25	4	3|1|0|4|1|1|1|1|0|0|0|0|0|1|2|0|0|0|0|3|2|1|0|0|0|2|2|0|0|0|0|0|0|0|0|0|0|0|0|0|0|0|0|0|0|0|0|0|0|0|0|0|0	0.98	0.99	0.98	0.99	0.98	3.35	15.37	0	NA	BioID	0	0	TRUE	FALSE
LEUTX_9aaTADdel	Q01826	SATB1	DNA-binding protein SATB1 (Special AT-rich sequence-binding protein 1)	SATB1	11|14|12|15	52	0.881356	13	4	9|6|7|9|5|4|5|7|7|0|0|0|0|3|2|6|3|6|3|6|2|0|0|0|0|8|5|1|1|1|0|0|1|0|0|0|0|0|0|0|0|0|0|0|0|5|3|0|0|3|0|0|0	0.88	0.93	0.88	0.93	0.88	1.43	5.84	0.03	NA	BioID	3	1.7	TRUE	FALSE
LEUTX_9aaTADdel	P19532	TFE3	Transcription factor E3 (Class E basic helix-loop-helix protein 33) (bHLHe33)	TFE3 BHLHE33	8|6|8|5	27	0.457627	6.75	4	0|0|0|0|0|0|0|0|0|0|0|0|0|0|0|0|0|2|0|0|0|0|0|0|0|0|0|0|1|0|0|0|0|0|0|0|0|0|0|0|0|0|0|0|0|0|0|0|0|0|0|0|0	1	1	1	1	1	7.93	67.5	0	NA	BioID	2	4.5	FALSE	FALSE
LEUTX_9aaTADdel	Q03164	KMT2A	Histone-lysine N-methyltransferase 2A (Lysine N-methyltransferase 2A) (EC 2.1.1.354) (ALL-1) (CXXC-type zinc finger protein 7) (Myeloid/lymphoid or mixed-lineage leukemia) (Myeloid/lymphoid or mixed-lineage leukemia protein 1) (Trithorax-like protein) (Zinc finger protein HRX) [Cleaved into: MLL cleavage product N320 (N-terminal cleavage product of 320 kDa) (p320); MLL cleavage product C180 (C-te…	KMT2A ALL1 CXXC7 HRX HTRX MLL MLL1 TRX1	11|17|16|18	62	1.05085	15.5	4	0|3|1|4|1|1|1|1|4|0|0|1|0|1|8|0|1|1|2|2|7|0|1|0|0|2|1|1|1|0|1|1|0|1|0|1|0|0|0|0|0|1|0|0|0|1|0|0|0|1|1|2|1	0.99	1	0.99	1	0.99	3.86	14.67	0	NA	BioID	23	7.3	FALSE	FALSE
LEUTX_9aaTADdel	Q9Y2X9	ZN281	Zinc finger protein 281 (GC-box-binding zinc finger protein 1) (Transcription factor ZBP-99) (Zinc finger DNA-binding protein 99)	ZNF281 GZP1 ZBP99	10|10|10|8	38	0.644068	9.5	4	8|2|1|3|3|1|1|2|2|0|0|0|0|8|6|4|3|6|3|4|7|1|0|0|0|8|5|0|0|0|0|0|0|1|0|0|1|1|0|0|0|0|0|0|0|3|1|0|0|3|3|4|5	0.8	0.83	0.8	0.83	0.8	0.82	5.04	0.05	NA	BioID	28	7.1	FALSE	FALSE
LEUTX_9aaTADdel	Q8NHM5	KDM2B	Lysine-specific demethylase 2B (EC 1.14.11.27) (CXXC-type zinc finger protein 2) (F-box and leucine-rich repeat protein 10) (F-box protein FBL10) (F-box/LRR-repeat protein 10) (JmjC domain-containing histone demethylation protein 1B) (Jumonji domain-containing EMSY-interactor methyltransferase motif protein) (Protein JEMMA) (Protein-containing CXXC domain 2) ([Histone-H3]-lysine-36 demethylase 1B)	KDM2B CXXC2 FBL10 FBXL10 JHDM1B NDY1 PCCX2	12|15|15|12	54	0.915254	13.5	4	9|3|3|5|5|4|4|6|8|0|0|0|0|5|5|2|2|4|2|0|0|0|0|0|0|1|3|0|0|0|0|0|0|1|0|0|1|1|0|0|0|0|0|0|0|2|1|0|0|1|0|4|2	0.96	0.98	0.96	0.98	0.96	2.69	8.52	0.01	NA	BioID	5	1.2	TRUE	FALSE
LEUTX_9aaTADdel	Q5T3J3	LRIF1	Ligand-dependent nuclear receptor-interacting factor 1 (HP1-binding protein enriched in inactive X chromosome protein 1) (HBiX1) (Receptor-interacting factor 1)	LRIF1 C1orf103 RIF1	9|11|10|8	38	0.644068	9.5	4	0|0|0|0|0|0|0|0|0|0|0|0|0|0|0|0|0|0|0|0|0|0|0|0|0|0|0|0|0|0|0|0|0|0|0|0|0|0|0|0|0|0|0|0|0|0|0|0|0|0|0|0|0	1	1	1	1	1	12.75	95	0	NA	BioID	8	2	TRUE	FALSE
LEUTX_9aaTADdel	P46100	ATRX	Transcriptional regulator ATRX (EC 3.6.4.12) (ATP-dependent helicase ATRX) (X-linked helicase II) (X-linked nuclear protein) (XNP) (Znf-HX)	ATRX RAD54L XH2	10|12|13|14	49	0.830508	12.25	4	12|4|4|9|1|0|2|2|5|0|2|1|1|12|9|4|0|5|0|8|8|0|0|2|1|3|6|2|1|0|0|0|0|1|0|0|0|0|0|0|0|2|1|0|1|3|2|0|0|4|0|11|0	0.8	0.87	0.8	0.87	0.8	0.79	5.03	0.05	NA	BioID	26	16.9	FALSE	FALSE
LEUTX_9aaTADdel	Q8WUU5	GATD1	GATA zinc finger domain-containing protein 1 (Ocular development-associated gene protein)	GATAD1 ODAG	9|7|11|10	37	0.627119	9.25	4	5|3|2|6|6|4|5|3|2|0|0|0|0|0|0|1|1|1|1|0|2|0|0|0|0|1|3|0|0|0|0|0|0|0|0|0|0|0|0|0|0|0|1|0|1|1|2|0|0|1|2|0|1	0.93	0.98	0.93	0.98	0.93	1.76	8.91	0.02	NA	BioID	0	0	TRUE	FALSE
LEUTX_9aaTADdel	O75461	E2F6	Transcription factor E2F6 (E2F-6)	E2F6	6|4|6|5	21	0.355932	5.25	4	0|0|1|1|0|0|1|1|3|0|0|0|0|2|1|1|0|1|1|0|2|0|0|0|0|0|1|0|0|0|0|0|0|0|0|0|0|0|0|0|0|0|0|0|0|0|1|0|0|0|1|0|0	0.99	1	0.99	1	0.99	3.38	15.46	0	NA	BioID	2	1.5	TRUE	FALSE
LEUTX_9aaTADdel	Q14186	TFDP1	Transcription factor Dp-1 (DRTF1-polypeptide 1) (DRTF1) (E2F dimerization partner 1)	TFDP1 DP1	5|8|10|8	31	0.525424	7.75	4	6|3|2|5|5|2|3|1|2|0|0|1|0|1|2|3|3|6|5|4|2|0|0|0|0|5|3|1|0|1|0|0|0|0|0|0|0|0|0|0|0|0|0|0|1|1|1|0|0|1|1|1|2	0.79	0.95	0.79	0.95	0.79	0.05	5.55	0.05	NA	BioID	11	1	TRUE	FALSE
LEUTX_9aaTADdel	Q9BSM1	PCGF1	Polycomb group RING finger protein 1 (Nervous system Polycomb-1) (NSPc1) (RING finger protein 68)	PCGF1 NSPC1 RNF68	8|7|5|6	26	0.440678	6.5	4	4|4|1|2|3|4|3|2|4|0|1|1|0|1|1|1|2|3|0|1|1|0|1|0|0|3|1|1|0|0|0|1|1|1|0|1|0|0|0|0|0|0|0|0|0|0|2|0|0|1|1|1|1	0.9	0.98	0.9	0.98	0.9	1.15	6.26	0.03	NA	BioID	0	0	TRUE	FALSE
LEUTX_9aaTADdel	Q96JM2	ZN462	Zinc finger protein 462 (Zinc finger PBX1-interacting protein) (ZFPIP)	ZNF462 KIAA1803	8|7|10|10	35	0.59322	8.75	4	0|0|0|0|0|0|0|0|0|0|0|0|0|0|0|0|0|0|0|0|0|0|0|0|0|0|0|0|0|0|1|0|0|0|0|0|0|0|0|0|0|0|0|0|0|0|0|0|0|0|0|0|0	1	1	1	1	1	11.17	87.5	0	NA	BioID	5	1.8	TRUE	FALSE
LEUTX_9aaTADdel	Q86UP3	ZFHX4	Zinc finger homeobox protein 4 (Zinc finger homeodomain protein 4) (ZFH-4)	ZFHX4	12|9|17|9	47	0.79661	11.75	4	0|0|0|0|0|0|0|0|1|0|0|1|0|1|3|0|0|0|0|1|2|1|0|0|0|0|0|2|2|2|1|0|0|0|0|0|0|0|0|0|0|0|0|0|0|0|0|0|0|1|0|1|0	1	1	1	1	1	8.67	32.78	0	NA	BioID	1	1	TRUE	FALSE
LEUTX_9aaTADdel	Q9P2N6	KANL3	KAT8 regulatory NSL complex subunit 3 (NSL complex protein NSL3) (Non-specific lethal 3 homolog) (Serum inhibited-related protein) (Testis development protein PRTD)	KANSL3 KIAA1310 NSL3 PRTD SI1	6|6|5|7	24	0.40678	6	4	6|1|1|4|0|1|2|1|2|0|0|0|1|1|1|1|1|1|0|0|2|0|0|0|0|0|1|0|0|0|0|0|0|0|0|0|0|0|0|0|0|0|0|0|0|0|1|0|0|0|1|1|2	0.92	0.96	0.92	0.96	0.92	1.87	9.94	0.02	NA	BioID	8	3	FALSE	FALSE
LEUTX_9aaTADdel	Q9NPI1	BRD7	Bromodomain-containing protein 7 (75 kDa bromodomain protein) (Protein CELTIX-1)	BRD7 BP75 CELTIX1	7|6|13|9	35	0.59322	8.75	4	2|0|1|2|2|1|2|1|3|0|0|0|0|0|1|1|0|0|0|0|3|0|0|0|0|0|0|0|0|0|0|0|0|0|0|0|0|0|0|0|0|0|1|0|2|1|2|0|0|1|1|1|0	1	1	1	1	1	4.39	16.56	0	NA	BioID	17	2.2	TRUE	FALSE
LEUTX_9aaTADdel	Q96ES7	SGF29	SAGA-associated factor 29 (Coiled-coil domain-containing protein 101) (SAGA complex-associated factor 29)	SGF29 CCDC101	8|9|8|9	34	0.576271	8.5	4	6|4|1|4|1|1|3|4|2|0|0|0|0|1|1|3|2|2|2|3|0|2|1|0|0|2|2|2|2|0|1|1|0|2|0|1|1|2|0|1|0|0|0|2|1|2|3|0|0|3|2|4|2	0.98	0.99	0.98	0.99	0.98	3.38	5.7	0.01	NA	BioID	4	1	TRUE	FALSE
LEUTX_9aaTADdel	Q15291	RBBP5	Retinoblastoma-binding protein 5 (RBBP-5) (Retinoblastoma-binding protein RBQ-3)	RBBP5 RBQ3	10|9|12|10	41	0.694915	10.25	4	7|4|2|3|3|4|4|9|6|0|1|0|0|2|3|5|3|4|4|4|3|0|0|0|0|6|6|2|0|0|0|1|1|4|0|0|0|1|0|0|0|0|1|0|2|2|0|0|0|6|4|9|6	0.78	0.89	0.78	0.89	0.78	0.75	4.45	0.06	NA	BioID	18	1.7	TRUE	FALSE
LEUTX_9aaTADdel	Q15906	VPS72	Vacuolar protein sorting-associated protein 72 homolog (Protein YL-1) (Transcription factor-like 1)	VPS72 TCFL1 YL1	7|8|9|6	30	0.508475	7.5	4	4|3|2|4|2|2|1|2|1|0|0|0|0|1|2|0|0|1|0|0|2|0|0|0|0|2|1|0|0|0|0|0|0|0|0|0|0|0|0|0|0|0|0|0|0|1|2|0|0|0|0|2|0	0.97	0.99	0.97	0.99	0.97	2.76	11.36	0.01	NA	BioID	3	1	TRUE	FALSE
LEUTX_9aaTADdel	Q12857	NFIA	Nuclear factor 1 A-type (NF1-A) (Nuclear factor 1/A) (CCAAT-box-binding transcription factor) (CTF) (Nuclear factor I/A) (NF-I/A) (NFI-A) (TGGCA-binding protein)	NFIA KIAA1439	7|8|6|6	27	0.457627	6.75	4	6|4|5|7|3|3|4|4|3|0|0|0|3|1|0|3|0|3|0|3|0|0|0|0|0|4|2|0|0|1|0|0|0|0|0|0|0|0|0|0|0|0|0|0|0|0|1|0|0|3|0|0|0	0.78	0.87	0.78	0.87	0.78	0.93	5.68	0.06	NA	BioID	19	1.3	TRUE	FALSE
LEUTX_9aaTADdel	Q969R5	LMBL2	Lethal(3)malignant brain tumor-like protein 2 (H-l(3)mbt-like protein 2) (L(3)mbt-like protein 2)	L3MBTL2	7|11|9|9	36	0.610169	9	4	4|1|1|1|1|1|0|0|1|0|0|0|0|1|2|0|0|0|0|0|0|0|0|0|0|0|0|0|0|0|0|0|0|0|0|0|0|0|0|0|0|0|0|0|0|0|0|0|0|0|0|0|0	1	1	1	1	1	5.35	36.69	0	NA	BioID	3	3.3	FALSE	FALSE
LEUTX_9aaTADdel	Q9GZN1	ARP6	Actin-related protein 6 (hArp6) (hARPX)	ACTR6 CDA12	8|6|10|8	32	0.542373	8	4	4|2|1|3|3|3|3|2|4|0|0|0|0|0|0|1|1|1|1|0|0|0|0|0|0|1|2|0|0|0|0|0|0|0|0|0|0|0|0|0|0|0|0|0|0|0|0|0|0|0|0|1|1	0.97	0.99	0.97	0.99	0.97	2.51	12.47	0.01	NA	BioID	2	1.5	TRUE	FALSE
LEUTX_9aaTADdel	P06400	RB	Retinoblastoma-associated protein (p105-Rb) (p110-RB1) (pRb) (Rb) (pp110)	RB1	6|5|5|4	20	0.338983	5	4	1|0|0|0|0|0|0|0|0|0|0|0|0|0|0|2|1|1|0|0|0|0|0|0|0|0|1|0|0|0|0|0|0|0|0|0|0|0|0|0|0|0|0|0|0|0|0|0|0|0|0|0|0	1	1	1	1	1	5.95	44.17	0	NA	BioID	1	1	TRUE	FALSE
LEUTX_9aaTADdel	Q9Y253	POLH	DNA polymerase eta (EC 2.7.7.7) (RAD30 homolog A) (Xeroderma pigmentosum variant type protein)	POLH RAD30 RAD30A XPV	8|8|7|9	32	0.542373	8	4	5|1|0|2|2|3|0|3|1|0|1|2|1|3|2|1|2|5|4|3|3|1|1|1|0|1|0|1|1|0|0|2|3|3|0|2|1|1|0|0|0|0|1|0|1|0|0|0|0|3|0|0|0	0.96	0.99	0.96	0.99	0.96	2.4	6.33	0.01	NA	BioID	17	3.8	FALSE	FALSE
LEUTX_9aaTADdel	P10244	MYBB	Myb-related protein B (B-Myb) (Myb-like protein 2)	MYBL2 BMYB	6|8|10|6	30	0.508475	7.5	4	2|1|0|3|3|1|1|0|1|0|0|0|0|0|0|1|1|1|2|0|0|0|0|0|0|3|2|0|0|0|0|0|0|0|0|0|0|0|0|0|0|0|0|0|0|0|0|0|0|0|0|0|0	0.99	1	0.99	1	0.99	3.8	18.07	0	NA	BioID	4	1.8	TRUE	FALSE
LEUTX_9aaTADdel	Q8WUB8	PHF10	PHD finger protein 10 (BRG1-associated factor 45a) (BAF45a) (XAP135)	PHF10 BAF45A	8|6|7|8	29	0.491525	7.25	4	3|3|2|4|1|2|2|2|6|0|0|0|0|1|2|1|1|2|1|2|2|0|0|0|0|2|1|0|0|1|0|1|0|0|0|1|0|0|0|0|0|0|0|1|0|2|5|0|0|0|0|0|1	0.92	0.96	0.92	0.96	0.92	1.71	7.39	0.02	NA	BioID	10	1.8	TRUE	FALSE
LEUTX_9aaTADdel	O60315	ZEB2	Zinc finger E-box-binding homeobox 2 (Smad-interacting protein 1) (SMADIP1) (Zinc finger homeobox protein 1b)	ZEB2 KIAA0569 SIP1 ZFHX1B ZFX1B HRIHFB2411	6|2|3|2	13	0.220339	3.25	4	0|0|0|0|0|0|0|0|0|0|0|0|0|0|0|0|0|0|0|0|0|0|0|0|0|0|0|0|0|0|0|0|0|0|0|0|0|0|0|0|0|0|0|0|0|0|0|0|0|0|0|0|0	0.96	1	0.96	1	0.96	2.67	32.5	0.01	NA	BioID	1	1	TRUE	FALSE
LEUTX_9aaTADdel	Q92766	RREB1	Ras-responsive element-binding protein 1 (RREB-1) (Finger protein in nuclear bodies) (Raf-responsive zinc finger protein LZ321) (Zinc finger motif enhancer-binding protein 1) (Zep-1)	RREB1 FINB	6|3|5|3	17	0.288136	4.25	4	1|1|0|1|0|0|0|0|0|0|0|0|0|0|0|0|0|0|0|0|0|0|0|0|0|0|1|0|0|0|0|0|1|0|0|0|0|0|0|0|0|0|0|0|0|1|0|0|0|1|0|0|0	0.99	1	0.99	1	0.99	3.97	32.18	0	NA	BioID	13	2	FALSE	FALSE
LEUTX_9aaTADdel	Q9UHF7	TRPS1	Zinc finger transcription factor Trps1 (Tricho-rhino-phalangeal syndrome type I protein) (Zinc finger protein GC79)	TRPS1	5|5|9|5	24	0.40678	6	4	6|3|1|2|1|1|2|0|2|0|0|0|1|6|7|0|0|0|0|2|4|0|0|0|0|0|0|0|1|0|1|0|0|0|0|0|0|0|0|0|0|0|0|0|0|0|0|0|0|3|0|1|0	0.79	0.94	0.79	0.94	0.79	1.05	7.23	0.05	NA	BioID	11	1.3	TRUE	FALSE
LEUTX_9aaTADdel	Q6P4R8	NFRKB	Nuclear factor related to kappa-B-binding protein (DNA-binding protein R kappa-B) (INO80 complex subunit G)	NFRKB INO80G	4|4|8|10	26	0.440678	6.5	4	1|0|0|0|0|0|0|0|0|0|0|0|0|0|3|0|0|0|0|0|0|0|0|0|0|0|0|0|0|0|0|0|0|0|0|0|0|0|0|0|0|0|0|0|0|0|0|0|0|0|0|0|0	0.99	1	0.99	1	0.99	4.57	65	0	NA	BioID	15	1.8	TRUE	FALSE
LEUTX_9aaTADdel	Q9UQR1	ZN148	Zinc finger protein 148 (Transcription factor ZBP-89) (Zinc finger DNA-binding protein 89)	ZNF148 ZBP89	5|5|4|6	20	0.338983	5	4	0|0|0|0|0|0|1|0|0|0|0|0|0|2|1|1|1|1|1|1|4|0|0|0|0|0|2|0|0|0|0|1|0|0|0|0|0|0|0|0|0|0|0|0|0|0|1|0|0|1|0|0|0	0.97	0.99	0.97	0.99	0.97	2.61	14.72	0.01	NA	BioID	29	7.5	FALSE	FALSE
LEUTX_9aaTADdel	Q9H2F5	EPC1	Enhancer of polycomb homolog 1	EPC1	5|4|3|5	17	0.288136	4.25	4	2|1|0|0|2|0|0|0|2|0|0|0|0|0|0|0|0|0|0|0|0|0|0|0|0|0|0|0|0|0|0|0|0|0|0|1|1|0|0|0|1|0|0|0|0|1|4|0|0|1|0|1|0	0.92	0.97	0.92	0.97	0.92	1.54	13.25	0.02	NA	BioID	2	1	TRUE	FALSE
LEUTX_9aaTADdel	Q9BYE7	PCGF6	Polycomb group RING finger protein 6 (Mel18 and Bmi1-like RING finger) (RING finger protein 134)	PCGF6 MBLR RNF134	6|8|7|6	27	0.457627	6.75	4	3|2|2|0|1|2|0|0|0|0|0|0|0|3|2|0|0|0|0|1|2|0|1|0|0|2|0|1|1|0|0|0|0|0|0|0|0|0|0|0|0|1|0|0|0|0|0|0|0|1|1|1|1	0.99	1	0.99	1	0.99	4.39	12.78	0	NA	BioID	5	2.2	TRUE	FALSE
LEUTX_9aaTADdel	Q9ULG1	INO80	Chromatin-remodeling ATPase INO80 (hINO80) (EC 3.6.4.-) (DNA helicase-related INO80 complex homolog 1) (DNA helicase-related protein INO80) (INO80 complex subunit A)	INO80 INO80A INOC1 KIAA1259	4|6|6|6	22	0.372881	5.5	4	0|0|0|1|0|0|0|0|2|0|0|0|0|0|0|0|0|0|0|0|0|0|0|0|0|0|0|0|0|0|0|0|0|0|0|0|0|0|1|0|0|0|0|0|0|1|2|0|0|0|0|0|0	1	1	1	1	1	4.74	41.64	0	NA	BioID	2	1	TRUE	FALSE
LEUTX_9aaTADdel	P37275	ZEB1	Zinc finger E-box-binding homeobox 1 (NIL-2-A zinc finger protein) (Negative regulator of IL2) (Transcription factor 8) (TCF-8)	ZEB1 AREB6 TCF8	4|3|3|2	12	0.20339	3	4	2|1|0|2|0|0|0|0|0|0|0|0|0|1|1|2|0|1|0|0|1|0|0|0|0|0|1|0|0|0|0|0|0|0|0|0|0|0|0|0|0|0|0|0|0|0|0|0|0|1|0|3|0	0.82	0.95	0.82	0.95	0.82	0.53	9.94	0.04	NA	BioID	9	1.7	FALSE	FALSE
LEUTX_9aaTADdel	Q9NW13	RBM28	RNA-binding protein 28 (RNA-binding motif protein 28)	RBM28	5|5|4|5	19	0.322034	4.75	4	2|0|0|0|1|1|1|2|2|0|0|0|0|1|2|2|3|2|2|0|0|0|1|0|0|1|1|0|0|0|0|0|0|0|0|0|0|0|0|0|0|0|0|3|2|3|4|0|0|5|1|2|2	0.75	0.8	0.75	0.8	0.75	0.53	5.47	0.06	NA	BioID	54	3.4	FALSE	FALSE
LEUTX_9aaTADdel	Q9UKY1	ZHX1	Zinc fingers and homeoboxes protein 1	ZHX1	4|4|5|4	17	0.288136	4.25	4	5|1|2|2|0|0|0|1|2|0|0|0|0|0|0|2|1|1|0|0|1|0|0|0|0|1|0|0|0|0|0|0|0|0|0|0|0|0|0|0|0|0|0|0|0|0|0|0|0|0|0|0|0	0.9	0.95	0.9	0.95	0.9	2.1	11.86	0.02	NA	BioID	2	1	TRUE	FALSE
LEUTX_9aaTADdel	Q8NDX5	PHC3	Polyhomeotic-like protein 3 (Early development regulatory protein 3) (Homolog of polyhomeotic 3) (hPH3)	PHC3 EDR3 PH3	3|5|6|8	22	0.372881	5.5	4	2|1|0|0|0|0|0|0|0|0|0|1|1|1|2|1|0|1|0|2|2|0|0|0|0|0|1|0|0|0|0|0|0|0|0|0|0|0|0|0|0|1|1|0|0|3|0|0|0|0|0|0|0	0.95	1	0.95	1	0.95	1.47	14.57	0.01	NA	BioID	14	3.1	FALSE	FALSE
LEUTX_9aaTADdel	P57052	RBM11	Splicing regulator RBM11 (RNA-binding motif protein 11)	RBM11	3|3|2|2	10	0.169492	2.5	4	0|1|0|1|0|0|0|0|0|0|0|0|0|0|0|0|0|0|0|0|0|0|0|0|0|0|0|0|0|0|0|0|1|0|0|0|0|0|0|0|0|0|0|1|1|2|0|0|0|1|1|1|0	0.92	0.99	0.92	0.99	0.92	1.76	13.25	0.02	NA	BioID	2	1	FALSE	FALSE
LEUTX_9aaTADdel	Q96QE3	ATAD5	ATPase family AAA domain-containing protein 5 (Chromosome fragility-associated gene 1 protein)	ATAD5 C17orf41 FRAG1	5|3|3|3	14	0.237288	3.5	4	0|0|0|0|0|0|0|0|0|0|0|0|0|1|2|0|0|0|0|0|0|0|0|0|0|0|0|0|0|0|0|0|0|0|0|0|0|0|0|0|0|0|1|0|0|0|0|0|0|0|0|0|0	1	1	1	1	1	5.35	35	0	NA	BioID	12	5.8	FALSE	FALSE
LEUTX_9aaTADdel	Q92782	DPF1	Zinc finger protein neuro-d4 (BRG1-associated factor 45B) (BAF45B) (D4, zinc and double PHD fingers family 1)	DPF1 BAF45B NEUD4	5|7|5|3	20	0.338983	5	4	3|0|0|3|2|0|0|2|2|0|0|0|0|0|0|0|0|0|0|0|1|0|0|0|0|0|0|0|0|0|0|0|0|0|0|0|0|0|0|0|0|0|0|0|0|0|0|0|0|2|0|0|0	0.94	0.99	0.94	0.99	0.94	1.67	17.67	0.02	NA	BioID	0	0	TRUE	FALSE
LEUTX_9aaTADdel	P0C7T5	ATX1L	Ataxin-1-like (Brother of ataxin-1) (Brother of ATXN1)	ATXN1L BOAT BOAT1	3|5|8|6	22	0.372881	5.5	4	5|3|2|5|0|4|2|4|3|0|0|0|0|0|1|0|0|0|0|0|0|0|0|0|0|1|0|0|0|0|0|0|0|1|0|0|0|0|0|0|0|0|0|0|0|0|0|0|0|0|0|0|0	0.83	0.96	0.83	0.96	0.83	0.51	9.4	0.04	NA	BioID	0	0	TRUE	FALSE
LEUTX_9aaTADdel	P54253	ATX1	Ataxin-1 (Spinocerebellar ataxia type 1 protein)	ATXN1 ATX1 SCA1	4|2|2|4	12	0.20339	3	4	2|1|1|2|2|0|3|0|0|0|0|0|0|0|1|0|0|0|0|0|0|0|0|0|0|1|1|0|0|0|0|0|0|0|0|0|0|0|0|0|0|0|0|0|0|0|1|0|0|1|0|0|0	0.79	0.95	0.79	0.95	0.79	0.53	9.94	0.05	NA	BioID	0	0	TRUE	FALSE
LEUTX_9aaTADdel	Q9ULL5	PRR12	Proline-rich protein 12	PRR12 KIAA1205	2|5|6|4	17	0.288136	4.25	4	4|1|0|2|1|0|0|0|0|0|0|0|0|1|1|0|0|0|0|2|0|0|0|0|0|0|0|0|0|0|0|0|0|0|0|0|0|0|0|0|0|0|0|0|0|0|0|1|0|0|0|0|0	0.9	0.99	0.9	0.99	0.9	0.86	17.33	0.03	NA	BioID	3	1	TRUE	FALSE
LEUTX_9aaTADdel	P13056	NR2C1	Nuclear receptor subfamily 2 group C member 1 (Orphan nuclear receptor TR2) (Testicular receptor 2)	NR2C1 TR2	5|3|6|5	19	0.322034	4.75	4	0|0|0|0|0|0|0|0|2|0|1|0|0|0|1|1|0|0|1|1|0|0|0|0|0|2|2|0|0|0|0|0|0|0|0|0|0|0|0|0|0|0|0|1|0|0|0|0|0|0|0|0|0	0.98	1	0.98	1	0.98	2.5	20.98	0	NA	BioID	12	1.8	FALSE	FALSE
LEUTX_9aaTADdel	O60216	RAD21	Double-strand-break repair protein rad21 homolog (hHR21) (Nuclear matrix protein 1) (NXP-1) (SCC1 homolog) [Cleaved into: 64-kDa C-terminal product (64-kDa carboxy-terminal product) (65-kDa carboxy-terminal product)]	RAD21 HR21 KIAA0078 NXP1 SCC1	3|6|4|5	18	0.305085	4.5	4	2|0|0|0|0|0|0|0|1|0|1|0|0|2|1|0|0|3|0|2|1|0|0|0|0|0|0|0|0|0|0|0|0|0|0|0|0|0|0|0|0|0|0|0|0|0|2|0|0|0|2|0|2	0.92	0.99	0.92	0.99	0.92	1.39	12.55	0.02	NA	BioID	39	2.3	FALSE	FALSE
LEUTX_9aaTADdel	Q9ULX6	AKP8L	A-kinase anchor protein 8-like (AKAP8-like protein) (Helicase A-binding protein 95) (HAP95) (Homologous to AKAP95 protein) (HA95) (Neighbor of A-kinase-anchoring protein 95) (Neighbor of AKAP95)	AKAP8L NAKAP NAKAP95 HRIHFB2018	2|4|6|4	16	0.271186	4	4	0|0|0|0|0|0|0|0|0|0|0|0|0|0|0|0|0|0|0|0|0|0|0|0|0|0|0|0|0|0|0|0|0|0|0|1|0|0|0|0|0|0|0|0|0|0|1|0|0|1|1|1|1	0.98	1	0.98	1	0.98	2.45	35.33	0	NA	BioID	34	1.6	FALSE	FALSE
LEUTX_9aaTADdel	Q14781	CBX2	Chromobox protein homolog 2	CBX2	3|4|4|4	15	0.254237	3.75	4	1|0|0|0|2|0|0|0|0|0|0|0|0|0|0|0|0|0|0|0|0|0|0|0|0|0|0|0|0|0|0|0|1|1|0|0|0|0|0|0|0|0|0|0|0|0|0|0|0|0|0|0|0	1	1	1	1	1	4.43	37.5	0	NA	BioID	6	1.3	FALSE	FALSE
LEUTX_9aaTADdel	P28749	RBL1	Retinoblastoma-like protein 1 (107 kDa retinoblastoma-associated protein) (p107) (pRb1)	RBL1	2|3|3|2	10	0.169492	2.5	4	0|0|0|0|0|0|1|0|0|0|0|0|0|0|0|0|0|0|0|0|0|0|0|0|0|0|0|0|0|0|0|0|0|0|0|0|0|0|0|0|0|0|0|0|0|0|0|0|0|0|0|1|0	0.96	0.99	0.96	0.99	0.96	2.67	25	0.01	NA	BioID	0	0	TRUE	FALSE
LEUTX_9aaTADdel	P25490	TYY1	Transcriptional repressor protein YY1 (Delta transcription factor) (INO80 complex subunit S) (NF-E1) (Yin and yang 1) (YY-1)	YY1 INO80S	3|5|5|5	18	0.305085	4.5	4	0|0|0|1|0|0|0|0|0|0|1|0|0|0|0|1|0|0|0|2|1|0|0|0|0|1|2|0|0|0|0|0|0|0|0|0|0|0|0|0|0|0|0|0|0|0|0|0|0|0|0|2|0	0.98	0.99	0.98	0.99	0.98	2.5	21.68	0.01	NA	BioID	11	1.5	FALSE	FALSE
LEUTX_9aaTADdel	Q86SE9	PCGF5	Polycomb group RING finger protein 5 (RING finger protein 159)	PCGF5 RNF159	3|3|2|3	11	0.186441	2.75	4	1|0|1|2|1|1|1|0|2|0|0|0|0|0|0|1|1|1|1|0|0|0|0|0|0|1|0|0|1|0|1|0|0|0|0|0|0|0|0|0|0|0|0|0|0|0|0|0|0|0|0|0|0	0.83	0.89	0.83	0.89	0.83	0.55	9.11	0.04	NA	BioID	0	0	TRUE	FALSE
LEUTX_9aaTADdel	Q92831	KAT2B	Histone acetyltransferase KAT2B (EC 2.3.1.48) (Histone acetyltransferase PCAF) (Histone acetylase PCAF) (Lysine acetyltransferase 2B) (P300/CBP-associated factor) (P/CAF) (Spermidine acetyltransferase KAT2B) (EC 2.3.1.57)	KAT2B PCAF	3|6|4|3	16	0.271186	4	4	4|0|0|2|6|0|0|0|0|0|0|0|0|0|3|0|0|0|0|0|0|0|0|0|0|0|0|0|0|0|0|0|0|0|0|0|0|0|0|0|0|0|0|0|0|0|0|0|0|0|0|0|0	0.9	0.96	0.9	0.96	0.9	1.76	14.13	0.03	NA	BioID	0	0	TRUE	FALSE
LEUTX_9aaTADdel	P35226	BMI1	Polycomb complex protein BMI-1 (Polycomb group RING finger protein 4) (RING finger protein 51)	BMI1 PCGF4 RNF51	2|2|2|3	9	0.152542	2.25	4	0|1|0|2|0|2|2|0|0|0|0|0|0|0|0|0|0|0|0|0|0|0|0|0|0|0|0|0|0|0|0|0|0|0|0|0|0|0|0|0|0|0|0|0|0|0|0|0|0|0|1|0|0	0.88	0.95	0.88	0.95	0.88	1.78	14.91	0.03	NA	BioID	0	0	TRUE	FALSE
LEUTX_9aaTADdel	A8MTY0	ZN724	Zinc finger protein 724	ZNF724 ZNF724P	0|5|6|5	16	0.271186	4	4	1|0|0|0|0|0|0|0|0|0|0|0|0|0|1|0|0|0|0|0|0|0|0|0|0|0|0|0|0|0|0|0|0|0|0|0|0|0|0|0|0|0|0|0|0|0|0|0|0|0|0|0|0	0.75	1	0.75	1	0.75	-1.87	40	0.07	NA	BioID	0	0	TRUE	FALSE
LEUTX_9aaTADdel	O75030	MITF	Microphthalmia-associated transcription factor (Class E basic helix-loop-helix protein 32) (bHLHe32)	MITF BHLHE32	0|4|8|6	18	0.305085	4.5	4	0|0|0|0|0|0|0|0|0|0|0|0|0|0|1|0|0|0|0|0|0|0|0|0|0|0|0|0|0|0|0|0|0|0|0|0|0|0|0|0|0|0|0|0|0|0|0|0|0|0|0|0|0	0.75	1	0.75	1	0.75	-1.87	45	0.07	NA	BioID	0	0	TRUE	FALSE
LEUTX_K57A	Q92793	CBP	CREB-binding protein (Histone lysine acetyltransferase CREBBP) (EC 2.3.1.48) (Protein-lysine acetyltransferase CREBBP) (EC 2.3.1.-)	CREBBP CBP	101|98|115|103	417	7.72222	104.25	4	0|0|0|0|0|0|0|0|0|0|0|0|0|0|0|0|0|0|0|0|0|0|0|0|0|0|0|0|0|0|0|0|0|0|0|0|0|0|0|0|0|0|0|0|1|0|0|0|0|0|0|0|0|0|0|0|0|0|0|0|0|0|0|0|0|0|0|0|0|0|0|0|0|0|0|0|1|0|0	1	1	1	1	1	143.11	-313256	0	NA	APMS	1	1	TRUE	FALSE
LEUTX_K57A	Q09472	EP300	Histone acetyltransferase p300 (p300 HAT) (EC 2.3.1.48) (E1A-associated protein p300) (Histone butyryltransferase p300) (EC 2.3.1.-) (Histone crotonyltransferase p300) (EC 2.3.1.-) (Protein 2-hydroxyisobutyryltransferase p300) (EC 2.3.1.-) (Protein propionyltransferase p300) (EC 2.3.1.-)	EP300 P300	94|93|112|104	403	7.46296	100.75	4	0|0|0|0|0|0|0|0|0|0|0|0|0|0|0|0|0|0|0|0|0|0|0|0|0|0|0|0|0|0|0|0|0|0|0|0|0|0|0|0|0|0|0|0|0|0|0|0|0|0|0|0|0|0|0|0|0|0|0|0|0|0|0|0|0|0|0|1|1|0|0|0|0|0|0|0|0|0|0	1	1	1	1	1	136.02	-326040	0	NA	APMS	2	1.5	TRUE	FALSE
LEUTX_K57A	P12956	XRCC6	X-ray repair cross-complementing protein 6 (EC 3.6.4.-) (EC 4.2.99.-) (5'-deoxyribose-5-phosphate lyase Ku70) (5'-dRP lyase Ku70) (70 kDa subunit of Ku antigen) (ATP-dependent DNA helicase 2 subunit 1) (ATP-dependent DNA helicase II 70 kDa subunit) (CTC box-binding factor 75 kDa subunit) (CTC75) (CTCBF) (DNA repair protein XRCC6) (Lupus Ku autoantigen protein p70) (Ku70) (Thyroid-lupus autoantige…	XRCC6 G22P1	33|26|38|36	133	2.46296	33.25	4	17|17|17|25|0|0|0|0|2|0|0|0|0|0|0|0|0|0|0|0|0|0|0|0|0|0|0|8|13|22|23|20|18|17|21|14|11|12|9|11|8|13|9|24|22|17|16|0|0|0|0|5|4|1|0|0|0|0|0|0|0|1|0|0|0|0|0|1|5|9|14|21|19|17|16|26|24|25|25	0.82	0.94	0.82	0.94	0.82	0.07	4.39	0.04	NA	APMS	176	9	TRUE	FALSE
LEUTX_K57A	A8MZ59	LEUTX	Leucine-twenty homeobox	LEUTX	13|12|13|16	54	1	13.5	4	0|0|0|0|0|0|0|0|0|0|0|0|0|0|0|0|0|0|0|0|0|0|0|0|0|0|0|0|0|0|0|0|0|0|0|0|0|0|0|0|0|0|0|0|0|0|0|0|0|0|0|0|0|0|0|0|0|0|0|0|0|0|0|0|0|0|0|0|0|0|0|0|0|0|0|0|0|0|0	1	1	1	1	1	19.43	135	0	NA	APMS	0	0	TRUE	FALSE
LEUTX_K57A	P06400	RB	Retinoblastoma-associated protein (p105-Rb) (p110-RB1) (pRb) (Rb) (pp110)	RB1	15|12|18|14	59	1.09259	14.75	4	0|0|0|0|0|0|0|0|0|0|0|0|0|0|0|0|0|0|0|0|0|0|0|0|0|0|0|0|0|0|0|0|0|0|1|0|0|0|0|0|0|0|0|0|0|0|0|0|0|1|0|0|1|0|0|0|0|0|0|0|0|0|0|0|0|0|0|0|0|0|0|0|0|0|0|0|1|0|0	1	1	1	1	1	19.43	147.5	0	NA	APMS	1	1	TRUE	FALSE
LEUTX_K57A	Q96EV2	RBM33	RNA-binding protein 33 (Proline-rich protein 8) (RNA-binding motif protein 33)	RBM33 PRR8	8|8|10|9	35	0.648148	8.75	4	1|0|4|4|0|0|0|0|0|0|0|0|0|0|0|0|0|0|0|0|0|0|0|0|0|0|0|0|0|0|0|3|2|3|2|0|0|0|0|0|0|0|1|1|3|1|0|0|0|0|0|0|0|0|0|0|0|0|0|0|0|0|0|0|0|0|0|0|0|0|0|0|0|0|1|3|2|0|0	0.99	1	0.99	1	0.99	44078	43912	0	NA	APMS	27	2.1	TRUE	FALSE
LEUTX_K57A	Q7Z739	YTHD3	YTH domain-containing family protein 3	YTHDF3	7|7|11|7	32	0.592593	8	4	1|1|3|3|0|0|0|0|0|0|0|0|0|0|0|0|0|0|0|0|0|0|0|0|0|0|0|0|0|0|0|13|8|12|11|0|0|0|0|0|0|0|0|14|11|10|7|0|0|0|0|0|0|0|0|0|0|0|0|0|0|1|0|2|0|2|0|0|0|0|0|2|4|0|0|12|12|10|9	0.77	0.89	0.77	0.89	0.77	1	4.27	0.06	NA	APMS	0	0	TRUE	FALSE
LEUTX_K57A	P35244	RFA3	Replication protein A 14 kDa subunit (RP-A p14) (Replication factor A protein 3) (RF-A protein 3)	RPA3 REPA3 RPA14	5|6|8|9	28	0.518519	7	4	3|1|5|1|0|0|0|1|0|0|0|0|0|0|0|0|0|0|0|0|0|0|0|0|0|0|0|3|4|4|3|3|3|3|3|0|0|2|1|0|1|4|2|5|4|5|4|0|0|0|0|0|0|0|0|0|0|0|0|0|0|0|0|0|0|0|0|0|1|2|0|6|5|0|2|3|4|5|5	0.84	0.94	0.84	0.94	0.84	0.86	5.64	0.04	NA	APMS	43	2.5	FALSE	FALSE
LEUTX_K57A	P15927	RFA2	Replication protein A 32 kDa subunit (RP-A p32) (Replication factor A protein 2) (RF-A protein 2) (Replication protein A 34 kDa subunit) (RP-A p34)	RPA2 REPA2 RPA32 RPA34	6|6|7|7	26	0.481481	6.5	4	1|2|4|2|0|0|0|0|0|0|0|0|0|0|0|0|0|0|0|0|0|0|0|0|0|0|0|5|6|3|2|4|5|4|4|3|3|4|5|2|2|4|1|4|5|4|4|0|0|0|0|0|0|0|0|0|0|0|0|0|0|0|0|0|0|0|0|0|1|3|4|3|5|4|0|5|6|6|5	0.75	0.8	0.75	0.8	0.75	0.83	44139	0.07	NA	APMS	55	2.8	FALSE	FALSE
LEUTX_K57A	P28749	RBL1	Retinoblastoma-like protein 1 (107 kDa retinoblastoma-associated protein) (p107) (pRb1)	RBL1	5|3|3|5	16	0.296296	4	4	0|0|0|0|0|0|0|0|0|0|0|0|0|0|0|0|0|0|0|0|0|0|0|0|0|0|0|0|0|0|0|0|0|0|0|0|0|0|0|0|0|0|0|0|0|0|0|0|0|0|0|0|0|0|0|0|0|0|0|0|0|0|0|0|1|0|0|0|0|0|0|0|0|0|0|0|0|0|0	1	1	1	1	1	43866	40	0	NA	APMS	0	0	TRUE	FALSE
LEUTX_K57A	P18887	XRCC1	DNA repair protein XRCC1 (X-ray repair cross-complementing protein 1)	XRCC1	3|3|3|2	11	0.203704	2.75	4	0|0|0|1|0|0|0|0|0|0|0|0|0|0|0|0|0|0|0|0|0|0|0|0|0|0|0|0|0|0|0|2|2|2|2|0|0|0|0|0|0|2|0|1|1|1|1|0|0|0|0|0|0|0|0|0|0|0|0|0|0|0|0|0|0|0|0|0|0|0|0|0|0|2|0|0|1|1|2	0.89	0.93	0.89	0.93	0.89	1.23	10.35	0.02	NA	APMS	10	2.1	FALSE	FALSE
LEUTX_K57A	P49916	DNLI3	DNA ligase 3 (EC 6.5.1.1) (DNA ligase III) (Polydeoxyribonucleotide synthase [ATP] 3)	LIG3	2|3|6|6	17	0.314815	4.25	4	0|0|0|0|0|0|0|0|0|0|0|0|0|0|0|0|0|0|0|0|0|0|0|0|0|0|0|0|0|0|0|1|0|0|0|2|0|2|0|2|0|0|0|0|0|1|0|0|0|0|0|0|0|0|0|0|0|0|0|0|0|0|0|0|0|0|0|0|0|0|0|0|0|0|0|0|3|0|0	0.97	1	0.97	1	0.97	2.45	30.52	0.01	NA	APMS	20	3.4	FALSE	FALSE
LEUTX_K57A	Q92793	CBP	CREB-binding protein (Histone lysine acetyltransferase CREBBP) (EC 2.3.1.48) (Protein-lysine acetyltransferase CREBBP) (EC 2.3.1.-)	CREBBP CBP	162|141|157|169	629	11.0351	157.25	4	3|0|0|4|0|0|0|0|0|0|0|0|0|0|0|0|0|4|0|0|1|0|0|0|0|0|3|0|0|0|0|1|1|1|0|0|0|0|0|0|0|0|0|0|0|0|0|0|0|0|0|0|0	1	1	1	1	1	52.12	463.01	0	NA	BioID	1	1	TRUE	FALSE
LEUTX_K57A	Q09472	EP300	Histone acetyltransferase p300 (p300 HAT) (EC 2.3.1.48) (E1A-associated protein p300) (Histone butyryltransferase p300) (EC 2.3.1.-) (Histone crotonyltransferase p300) (EC 2.3.1.-) (Protein 2-hydroxyisobutyryltransferase p300) (EC 2.3.1.-) (Protein propionyltransferase p300) (EC 2.3.1.-)	EP300 P300	143|138|141|152	574	10.0702	143.5	4	0|0|2|0|2|2|1|2|4|0|0|0|0|0|0|1|2|0|0|2|0|0|0|0|0|1|0|0|0|0|0|0|0|0|0|0|0|0|0|0|0|0|0|0|0|0|0|0|0|0|0|0|0	1	1	1	1	1	80.51	400.29	0	NA	BioID	2	1.5	TRUE	FALSE
LEUTX_K57A	Q9HCK8	CHD8	Chromodomain-helicase-DNA-binding protein 8 (CHD-8) (EC 3.6.4.12) (ATP-dependent helicase CHD8) (Helicase with SNF2 domain 1)	CHD8 HELSNF1 KIAA1564	120|113|104|114	451	7.91228	112.75	4	67|44|35|67|68|60|54|51|41|11|15|11|8|39|30|72|26|67|48|36|31|9|13|2|4|59|67|10|6|3|0|17|12|17|3|6|12|7|7|2|2|14|4|7|8|34|22|0|0|63|30|56|25	0.79	0.94	0.79	0.94	0.79	0	4.26	0.05	NA	BioID	30	6.7	TRUE	FALSE
LEUTX_K57A	O00763	ACACB	Acetyl-CoA carboxylase 2 (EC 6.4.1.2) (ACC-beta)	ACACB ACC2 ACCB	50|43|38|41	172	3.01754	43	4	0|0|0|0|0|11|0|0|0|0|0|0|0|0|0|0|0|0|0|0|0|0|0|0|0|0|0|19|0|0|0|0|22|0|0|16|0|21|0|0|0|13|5|21|18|32|21|40|32|23|23|22|19	0.93	0.95	0.93	0.95	0.93	2.23	6.37	0.02	NA	BioID	60	29.9	FALSE	FALSE
LEUTX_K57A	Q9Y2U8	MAN1	Inner nuclear membrane protein Man1 (LEM domain-containing protein 3)	LEMD3 MAN1	37|34|34|35	140	2.45614	35	4	9|10|4|5|5|7|4|2|5|1|0|0|1|16|12|6|2|6|3|8|9|1|3|0|0|5|6|0|0|0|0|0|0|0|0|0|0|0|0|0|0|1|1|2|0|3|3|0|0|3|2|3|1	1	1	1	1	1	5.95	12.45	0	NA	BioID	12	1.5	TRUE	FALSE
LEUTX_K57A	Q8IWI9	MGAP	MAX gene-associated protein (MAX dimerization protein 5)	MGA KIAA0518 MAD5	40|47|49|46	182	3.19298	45.5	4	19|11|7|15|6|6|5|1|7|0|0|0|1|11|10|2|0|2|0|8|11|0|3|0|0|2|1|1|2|2|1|1|0|1|0|1|1|0|0|0|0|0|2|0|0|4|8|0|0|4|0|4|0	1	1	1	1	1	5.59	15.07	0	NA	BioID	47	4.4	TRUE	FALSE
LEUTX_K57A	Q96RK0	CIC	Protein capicua homolog	CIC KIAA0306	29|21|23|25	98	1.7193	24.5	4	19|11|10|25|8|13|14|15|17|0|2|2|1|13|15|13|3|10|7|5|5|0|2|0|0|13|9|1|0|0|0|2|1|0|1|0|0|0|0|0|1|3|2|1|0|8|3|0|0|7|5|9|4	0.83	0.92	0.83	0.92	0.83	0.96	4.64	0.04	NA	BioID	19	6.4	TRUE	FALSE
LEUTX_K57A	Q15596	NCOA2	Nuclear receptor coactivator 2 (NCoA-2) (Class E basic helix-loop-helix protein 75) (bHLHe75) (Transcriptional intermediary factor 2) (hTIF2)	NCOA2 BHLHE75 SRC2 TIF2	32|31|36|29	128	2.24561	32	4	10|6|7|11|5|7|5|5|4|0|0|1|1|8|6|7|1|9|5|4|5|0|0|0|0|11|9|1|1|1|1|0|0|0|0|0|0|0|0|0|0|1|0|1|0|0|0|0|0|2|2|3|3	1	1	1	1	1	5.37	11.86	0	NA	BioID	1	2	TRUE	FALSE
LEUTX_K57A	Q9UPW6	SATB2	DNA-binding protein SATB2 (Special AT-rich sequence-binding protein 2)	SATB2 KIAA1034	27|24|22|25	98	1.7193	24.5	4	5|7|5|6|6|4|6|5|5|0|2|0|0|4|2|0|0|7|3|0|0|2|1|0|0|0|5|0|0|0|0|0|0|0|0|0|0|0|0|0|0|0|0|0|0|0|3|0|0|3|2|4|2	1	1	1	1	1	5.96	14.59	0	NA	BioID	3	5	TRUE	FALSE
LEUTX_K57A	O15027	SC16A	Protein transport protein Sec16A (SEC16 homolog A) (p250)	SEC16A KIAA0310 SEC16 SEC16L	31|28|19|25	103	1.80702	25.75	4	3|0|1|4|2|2|1|0|1|2|1|6|3|1|1|4|1|3|2|3|2|12|10|8|5|2|2|3|2|3|1|3|5|5|0|4|4|4|3|4|3|15|11|14|14|13|9|18|22|17|7|10|9	0.85	0.97	0.85	0.97	0.85	0.27	4.79	0.04	NA	BioID	41	4.1	TRUE	FALSE
LEUTX_K57A	Q9P2D1	CHD7	Chromodomain-helicase-DNA-binding protein 7 (CHD-7) (EC 3.6.4.12) (ATP-dependent helicase CHD7)	CHD7 KIAA1416	36|36|30|33	135	2.36842	33.75	4	16|0|0|13|11|8|9|0|8|0|0|0|0|11|14|14|0|10|0|5|7|0|0|0|0|0|10|0|0|0|0|0|0|0|0|0|0|0|3|0|0|0|0|0|0|7|4|0|0|0|0|0|0	0.98	0.99	0.98	0.99	0.98	3.73	11.93	0	NA	BioID	26	6.2	TRUE	FALSE
LEUTX_K57A	P51531	SMCA2	Probable global transcription activator SNF2L2 (EC 3.6.4.-) (ATP-dependent helicase SMARCA2) (BRG1-associated factor 190B) (BAF190B) (Protein brahma homolog) (hBRM) (SNF2-alpha) (SWI/SNF-related matrix-associated actin-dependent regulator of chromatin subfamily A member 2)	SMARCA2 BAF190B BRM SNF2A SNF2L2	34|31|35|37	137	2.40351	34.25	4	30|22|19|28|16|15|14|19|22|0|0|0|0|0|9|19|7|20|11|0|0|0|0|0|0|19|18|2|0|0|0|0|0|0|0|0|0|0|0|0|0|0|0|0|0|14|13|0|0|19|10|23|14	0.86	0.9	0.86	0.9	0.86	1.42	4.74	0.03	NA	BioID	40	3.7	TRUE	FALSE
LEUTX_K57A	Q86U86	PB1	Protein polybromo-1 (hPB1) (BRG1-associated factor 180) (BAF180) (Polybromo-1D)	PBRM1 BAF180 PB1	28|27|30|27	112	1.96491	28	4	23|13|9|20|9|9|11|15|22|1|0|0|0|2|3|2|3|4|2|1|6|0|2|0|0|6|2|1|1|0|0|2|0|5|0|0|0|0|0|0|1|0|4|8|4|14|24|0|0|12|8|14|10	0.9	0.92	0.9	0.92	0.9	2.09	5.44	0.03	NA	BioID	21	3.9	TRUE	FALSE
LEUTX_K57A	Q6MZP7	LIN54	Protein lin-54 homolog (CXC domain-containing protein 1)	LIN54 CXCDC1 KIAA2037	27|25|23|25	100	1.75439	25	4	7|3|4|11|3|5|4|5|4|0|0|1|1|11|5|4|1|9|4|9|9|1|0|1|0|8|7|0|1|0|0|0|0|1|0|0|0|0|0|0|0|2|2|0|2|7|4|0|0|4|1|2|2	0.99	1	0.99	1	0.99	4.34	9.14	0	NA	BioID	6	1.8	TRUE	FALSE
LEUTX_K57A	Q99856	ARI3A	AT-rich interactive domain-containing protein 3A (ARID domain-containing protein 3A) (B-cell regulator of IgH transcription) (Bright) (Dead ringer-like protein 1) (E2F-binding protein 1)	ARID3A DRIL1 DRIL3 DRX E2FBP1	24|18|15|18	75	1.31579	18.75	4	15|5|4|6|9|7|8|7|9|2|1|2|1|6|5|6|5|7|6|6|4|0|0|0|0|12|11|1|1|0|0|1|0|1|0|1|1|1|1|1|2|1|2|2|0|10|5|0|0|6|6|13|11	0.85	0.97	0.85	0.97	0.85	0.78	4.71	0.04	NA	BioID	17	3.9	TRUE	FALSE
LEUTX_K57A	O14686	KMT2D	Histone-lysine N-methyltransferase 2D (Lysine N-methyltransferase 2D) (EC 2.1.1.354) (ALL1-related protein) (Myeloid/lymphoid or mixed-lineage leukemia protein 2)	KMT2D ALR MLL2 MLL4	33|36|35|39	143	2.50877	35.75	4	21|8|9|24|14|8|11|14|15|0|0|1|0|7|12|1|1|3|3|7|9|0|2|0|0|4|2|1|1|2|1|0|0|0|0|0|0|1|1|0|1|0|1|0|0|4|6|0|0|6|6|7|3	0.98	0.99	0.98	0.99	0.98	3.46	8.73	0.01	NA	BioID	10	1.3	TRUE	FALSE
LEUTX_K57A	Q8IYH5	ZZZ3	ZZ-type zinc finger-containing protein 3	ZZZ3	21|24|20|23	88	1.54386	22	4	13|7|4|10|4|8|7|5|8|2|0|1|2|7|12|7|1|4|3|4|4|1|1|3|0|4|6|6|6|5|2|5|3|3|0|0|1|3|3|0|3|3|3|3|4|12|7|0|0|18|4|16|6	0.93	0.96	0.93	0.96	0.93	2.16	4.78	0.02	NA	BioID	4	1	TRUE	FALSE
LEUTX_K57A	Q6ZRS2	SRCAP	Helicase SRCAP (EC 3.6.4.-) (Domino homolog 2) (Snf2-related CBP activator)	SRCAP KIAA0309	22|20|27|20	89	1.5614	22.25	4	22|12|10|14|17|13|11|13|19|1|0|1|0|6|10|9|6|7|4|1|5|0|1|0|1|9|9|0|0|0|0|1|0|3|0|0|0|0|0|1|1|1|3|0|0|3|5|0|0|4|5|10|7	0.84	0.93	0.84	0.93	0.84	1.37	4.81	0.04	NA	BioID	8	1.4	TRUE	FALSE
LEUTX_K57A	P06400	RB	Retinoblastoma-associated protein (p105-Rb) (p110-RB1) (pRb) (Rb) (pp110)	RB1	22|19|20|22	83	1.45614	20.75	4	1|0|0|0|0|0|0|0|0|0|0|0|0|0|0|2|1|1|0|0|0|0|0|0|0|0|1|0|0|0|0|0|0|0|0|0|0|0|0|0|0|0|0|0|0|0|0|0|0|0|0|0|0	1	1	1	1	1	28.63	183.29	0	NA	BioID	1	1	TRUE	FALSE
LEUTX_K57A	Q15723	ELF2	ETS-related transcription factor Elf-2 (E74-like factor 2) (New ETS-related factor)	ELF2 NERF	16|16|17|17	66	1.15789	16.5	4	8|6|3|14|10|11|5|5|6|1|1|2|3|10|6|6|1|6|2|8|9|2|2|0|0|7|5|0|0|0|0|0|1|0|0|0|0|0|0|0|0|0|0|1|0|1|1|0|0|0|0|0|0	0.9	0.91	0.9	0.91	0.9	2.11	6.12	0.03	NA	BioID	11	2.9	TRUE	FALSE
LEUTX_K57A	O15014	ZN609	Zinc finger protein 609	ZNF609 KIAA0295	16|20|18|22	76	1.33333	19	4	6|0|3|6|5|5|4|5|2|1|2|2|1|4|7|9|1|7|3|10|9|1|0|0|0|6|4|0|0|0|0|0|0|0|0|0|0|0|0|0|0|1|1|0|2|2|0|0|0|3|2|5|0	0.98	0.99	0.98	0.99	0.98	3.05	8.46	0.01	NA	BioID	14	1.9	TRUE	FALSE
LEUTX_K57A	Q01826	SATB1	DNA-binding protein SATB1 (Special AT-rich sequence-binding protein 1)	SATB1	16|18|15|17	66	1.15789	16.5	4	9|6|7|9|5|4|5|7|7|0|0|0|0|3|2|6|3|6|3|6|2|0|0|0|0|8|5|1|1|1|0|0|1|0|0|0|0|0|0|0|0|0|0|0|0|5|3|0|0|3|0|0|0	0.95	0.97	0.95	0.97	0.95	2.65	7.41	0.01	NA	BioID	3	1.7	TRUE	FALSE
LEUTX_K57A	Q969J2	ZKSC4	Zinc finger protein with KRAB and SCAN domains 4 (P373c6.1) (Zinc finger protein 307) (Zinc finger protein 427)	ZKSCAN4 ZNF307 ZNF427	17|14|16|13	60	1.05263	15	4	9|6|7|12|5|6|4|11|10|0|0|3|5|6|5|5|0|3|0|11|12|4|2|1|1|1|2|2|2|2|2|2|0|2|0|0|0|0|0|0|0|2|3|0|0|9|5|0|0|3|0|6|0	0.83	0.9	0.83	0.9	0.83	1	4.65	0.04	NA	BioID	3	1	TRUE	FALSE
LEUTX_K57A	A8MZ59	LEUTX	Leucine-twenty homeobox	LEUTX	12|15|13|17	57	1	14.25	4	0|0|0|0|0|0|0|0|0|0|0|0|0|0|0|0|0|0|0|0|0|0|0|0|0|0|0|0|0|0|0|0|0|0|0|0|0|0|0|0|0|0|0|0|0|0|0|0|0|0|0|0|0	1	1	1	1	1	18.92	142.5	0	NA	BioID	0	0	TRUE	FALSE
LEUTX_K57A	Q7Z589	EMSY	BRCA2-interacting transcriptional repressor EMSY	EMSY C11orf30 GL002	18|20|17|15	70	1.22807	17.5	4	14|6|6|11|5|5|4|8|6|0|0|0|1|10|14|4|2|3|3|2|6|0|1|1|0|3|3|0|0|0|0|4|0|3|0|2|1|2|1|1|1|1|1|2|1|6|5|0|0|6|2|4|3	0.92	0.96	0.92	0.96	0.92	1.83	5.66	0.02	NA	BioID	19	10.4	FALSE	FALSE
LEUTX_K57A	Q86UP3	ZFHX4	Zinc finger homeobox protein 4 (Zinc finger homeodomain protein 4) (ZFH-4)	ZFHX4	19|16|24|25	84	1.47368	21	4	0|0|0|0|0|0|0|0|1|0|0|1|0|1|3|0|0|0|0|1|2|1|0|0|0|0|0|2|2|2|1|0|0|0|0|0|0|0|0|0|0|0|0|0|0|0|0|0|0|1|0|1|0	1	1	1	1	1	16.46	58.58	0	NA	BioID	1	1	TRUE	FALSE
LEUTX_K57A	Q96L91	EP400	E1A-binding protein p400 (EC 3.6.4.-) (CAG repeat protein 32) (Domino homolog) (hDomino) (Trinucleotide repeat-containing gene 12 protein) (p400 kDa SWI2/SNF2-related protein)	EP400 CAGH32 KIAA1498 KIAA1818 TNRC12	17|15|23|26	81	1.42105	20.25	4	20|10|6|14|7|8|10|6|14|0|0|1|0|7|15|4|1|2|3|1|9|0|1|0|0|1|5|4|2|1|1|2|2|2|0|2|2|2|2|1|2|1|1|3|1|13|10|0|0|7|5|7|4	0.8	0.95	0.8	0.95	0.8	0.31	4.83	0.05	NA	BioID	22	8.1	FALSE	FALSE
LEUTX_K57A	Q9H9B1	EHMT1	Histone-lysine N-methyltransferase EHMT1 (EC 2.1.1.-) (Euchromatic histone-lysine N-methyltransferase 1) (Eu-HMTase1) (G9a-like protein 1) (GLP) (GLP1) (Histone H3-K9 methyltransferase 5) (H3-K9-HMTase 5) (Lysine N-methyltransferase 1D)	EHMT1 EUHMTASE1 GLP KIAA1876 KMT1D	17|17|18|18	70	1.22807	17.5	4	12|4|2|6|2|1|4|3|11|1|0|1|0|6|9|9|1|8|4|5|10|1|0|0|0|7|6|0|0|0|0|0|0|0|0|0|0|0|0|0|0|0|0|0|0|0|2|0|0|1|0|4|0	0.94	0.95	0.94	0.95	0.94	2.67	7.73	0.01	NA	BioID	27	2.1	TRUE	FALSE
LEUTX_K57A	O95785	WIZ	Protein Wiz (Widely-interspaced zinc finger-containing protein) (Zinc finger protein 803)	WIZ ZNF803	13|12|17|11	53	0.929825	13.25	4	9|5|4|5|3|3|2|4|5|0|0|0|0|11|6|9|2|10|2|6|9|1|1|0|0|8|10|0|0|0|0|0|0|0|0|0|0|0|0|0|0|0|0|0|0|1|4|0|0|3|3|3|5	0.83	0.93	0.83	0.93	0.83	1.06	5.24	0.04	NA	BioID	32	3.3	TRUE	FALSE
LEUTX_K57A	Q9Y6Q9	NCOA3	Nuclear receptor coactivator 3 (NCoA-3) (EC 2.3.1.48) (ACTR) (Amplified in breast cancer 1 protein) (AIB-1) (CBP-interacting protein) (pCIP) (Class E basic helix-loop-helix protein 42) (bHLHe42) (Receptor-associated coactivator 3) (RAC-3) (Steroid receptor coactivator protein 3) (SRC-3) (Thyroid hormone receptor activator molecule 1) (TRAM-1)	NCOA3 AIB1 BHLHE42 RAC3 TRAM1	13|14|17|14	58	1.01754	14.5	4	3|1|0|4|1|1|1|1|0|0|0|0|0|1|2|0|0|0|0|3|2|1|0|0|0|2|2|0|0|0|0|0|0|0|0|0|0|0|0|0|0|0|0|0|0|0|0|0|0|0|0|0|0	1	1	1	1	1	8.52	30.74	0	NA	BioID	0	0	TRUE	FALSE
LEUTX_K57A	Q96KQ7	EHMT2	Histone-lysine N-methyltransferase EHMT2 (EC 2.1.1.-) (Euchromatic histone-lysine N-methyltransferase 2) (HLA-B-associated transcript 8) (Histone H3-K9 methyltransferase 3) (H3-K9-HMTase 3) (Lysine N-methyltransferase 1C) (Protein G9a)	EHMT2 BAT8 C6orf30 G9A KMT1C NG36	12|15|14|12	53	0.929825	13.25	4	9|2|2|5|3|6|8|0|5|0|1|0|0|9|8|2|1|6|4|1|3|0|0|0|0|3|3|0|0|0|0|0|0|1|0|0|0|0|0|1|1|0|0|0|0|0|2|0|0|2|0|0|3	0.93	0.96	0.93	0.96	0.93	2.27	7.72	0.02	NA	BioID	12	2.2	TRUE	FALSE
LEUTX_K57A	Q9NPF5	DMAP1	DNA methyltransferase 1-associated protein 1 (DNMAP1) (DNMT1-associated protein 1)	DMAP1 KIAA1425	13|15|16|15	59	1.03509	14.75	4	14|10|6|9|5|10|7|7|10|0|1|2|4|2|5|5|1|4|4|3|6|0|0|1|2|4|6|2|2|2|1|2|1|4|1|1|2|0|2|2|2|2|1|2|3|11|9|0|0|6|2|4|5	0.79	0.88	0.79	0.88	0.79	0.48	3.97	0.05	NA	BioID	12	1.3	TRUE	FALSE
LEUTX_K57A	Q9Y2X9	ZN281	Zinc finger protein 281 (GC-box-binding zinc finger protein 1) (Transcription factor ZBP-99) (Zinc finger DNA-binding protein 99)	ZNF281 GZP1 ZBP99	12|8|11|10	41	0.719298	10.25	4	8|2|1|3|3|1|1|2|2|0|0|0|0|8|6|4|3|6|3|4|7|1|0|0|0|8|5|0|0|0|0|0|0|1|0|0|1|1|0|0|0|0|0|0|0|3|1|0|0|3|3|4|5	0.83	0.91	0.83	0.91	0.83	0.82	5.43	0.04	NA	BioID	28	7.1	FALSE	FALSE
LEUTX_K57A	O75478	TAD2A	Transcriptional adapter 2-alpha (Transcriptional adapter 2-like) (ADA2-like protein)	TADA2A TADA2L KL04P	12|10|11|14	47	0.824561	11.75	4	7|2|0|2|4|5|5|0|1|0|0|1|0|2|2|2|0|3|3|0|2|0|0|0|0|2|1|1|1|1|0|0|0|0|0|0|1|0|1|0|0|0|0|1|1|6|3|0|0|4|4|7|3	0.96	0.99	0.96	0.99	0.96	2.51	7.98	0.01	NA	BioID	0	0	TRUE	FALSE
LEUTX_K57A	O15550	KDM6A	Lysine-specific demethylase 6A (EC 1.14.11.-) (Histone demethylase UTX) (Ubiquitously-transcribed TPR protein on the X chromosome) (Ubiquitously-transcribed X chromosome tetratricopeptide repeat protein)	KDM6A UTX	13|11|9|17	50	0.877193	12.5	4	13|3|5|9|5|5|9|3|11|0|0|0|0|0|0|2|1|1|1|2|3|0|0|0|0|3|1|0|0|0|0|0|0|0|0|0|0|0|0|0|0|0|0|0|0|2|1|0|0|3|0|4|0	0.88	0.96	0.88	0.96	0.88	1.29	7.61	0.03	NA	BioID	3	1	TRUE	FALSE
LEUTX_K57A	P61962	DCAF7	DDB1- and CUL4-associated factor 7 (WD repeat-containing protein 68) (WD repeat-containing protein An11 homolog)	DCAF7 HAN11 WDR68	10|11|11|14	46	0.807018	11.5	4	7|5|4|7|6|5|8|6|8|2|2|2|1|4|3|6|3|9|4|2|4|6|1|2|3|5|4|2|2|1|2|1|1|0|0|0|0|0|0|0|0|0|0|0|1|1|0|2|0|4|4|3|3	0.8	0.95	0.8	0.95	0.8	0.73	4.17	0.05	NA	BioID	33	1.8	TRUE	FALSE
LEUTX_K57A	Q9ULD9	ZN608	Zinc finger protein 608 (Renal carcinoma antigen NY-REN-36)	ZNF608 KIAA1281	9|11|10|10	40	0.701754	10	4	7|1|2|5|0|2|1|2|0|0|1|0|0|2|2|2|0|2|1|2|1|0|0|0|0|2|1|0|0|0|0|0|0|0|0|0|0|0|0|0|0|0|0|0|0|1|0|0|0|0|0|0|1	0.98	0.99	0.98	0.99	0.98	3.68	13.95	0	NA	BioID	1	1	TRUE	FALSE
LEUTX_K57A	Q5TKA1	LIN9	Protein lin-9 homolog (HuLin-9) (hLin-9) (Beta subunit-associated regulator of apoptosis) (TUDOR gene similar protein) (Type I interferon receptor beta chain-associated protein) (pRB-associated protein)	LIN9 BARA TGS	9|6|4|9	28	0.491228	7	4	2|1|0|2|2|2|2|0|0|0|0|0|0|1|3|2|1|1|1|0|0|0|0|0|0|2|1|0|0|0|0|0|0|1|0|0|0|0|0|0|0|0|0|0|0|0|0|0|0|1|1|1|0	0.97	1	0.97	1	0.97	2.26	13.74	0.01	NA	BioID	1	1	TRUE	FALSE
LEUTX_K57A	Q68CP9	ARID2	AT-rich interactive domain-containing protein 2 (ARID domain-containing protein 2) (BRG1-associated factor 200) (BAF200) (Zinc finger protein with activation potential) (Zipzap/p200)	ARID2 BAF200 KIAA1557	12|9|12|11	44	0.77193	11	4	13|4|4|6|2|2|2|3|4|0|0|0|1|5|5|0|0|0|0|1|4|0|0|0|0|0|1|1|0|0|0|0|0|1|0|1|0|1|0|0|0|0|1|0|1|6|6|0|0|3|2|3|2	0.88	0.92	0.88	0.92	0.88	1.43	6.86	0.03	NA	BioID	31	5.4	FALSE	FALSE
LEUTX_K57A	Q7Z3K3	POGZ	Pogo transposable element with ZNF domain (Suppressor of hairy wing homolog 5) (Zinc finger protein 280E) (Zinc finger protein 635)	POGZ KIAA0461 SUHW5 ZNF280E ZNF635 Nbla00003	10|12|9|10	41	0.719298	10.25	4	5|0|1|1|2|1|0|1|2|0|0|1|0|2|4|0|0|1|2|0|1|0|0|0|0|1|1|1|1|1|1|0|0|0|0|0|0|0|0|0|0|0|0|0|0|2|2|0|0|2|0|2|0	1	1	1	1	1	5.61	14.3	0	NA	BioID	25	3.8	FALSE	FALSE
LEUTX_K57A	Q03164	KMT2A	Histone-lysine N-methyltransferase 2A (Lysine N-methyltransferase 2A) (EC 2.1.1.354) (ALL-1) (CXXC-type zinc finger protein 7) (Myeloid/lymphoid or mixed-lineage leukemia) (Myeloid/lymphoid or mixed-lineage leukemia protein 1) (Trithorax-like protein) (Zinc finger protein HRX) [Cleaved into: MLL cleavage product N320 (N-terminal cleavage product of 320 kDa) (p320); MLL cleavage product C180 (C-te…	KMT2A ALL1 CXXC7 HRX HTRX MLL MLL1 TRX1	10|13|17|15	55	0.964912	13.75	4	0|3|1|4|1|1|1|1|4|0|0|1|0|1|8|0|1|1|2|2|7|0|1|0|0|2|1|1|1|0|1|1|0|1|0|1|0|0|0|0|0|1|0|0|0|1|0|0|0|1|1|2|1	0.99	1	0.99	1	0.99	3.36	13.01	0	NA	BioID	23	7.3	FALSE	FALSE
LEUTX_K57A	Q6ZW49	PAXI1	PAX-interacting protein 1 (PAX transactivation activation domain-interacting protein)	PAXIP1 PAXIP1L PTIP CAGF28	10|6|8|10	34	0.596491	8.5	4	5|2|1|6|5|6|3|2|2|0|0|0|0|2|3|4|2|3|2|0|3|0|0|0|0|4|2|0|0|0|0|0|0|0|0|0|0|0|0|0|0|0|0|0|0|2|0|0|0|6|2|3|2	0.85	0.94	0.85	0.94	0.85	0.72	6.26	0.04	NA	BioID	6	1.2	TRUE	FALSE
LEUTX_K57A	Q5T3J3	LRIF1	Ligand-dependent nuclear receptor-interacting factor 1 (HP1-binding protein enriched in inactive X chromosome protein 1) (HBiX1) (Receptor-interacting factor 1)	LRIF1 C1orf103 RIF1	8|3|2|6	19	0.333333	4.75	4	0|0|0|0|0|0|0|0|0|0|0|0|0|0|0|0|0|0|0|0|0|0|0|0|0|0|0|0|0|0|0|0|0|0|0|0|0|0|0|0|0|0|0|0|0|0|0|0|0|0|0|0|0	0.98	1	0.98	1	0.98	2.67	47.5	0	NA	BioID	8	2	FALSE	FALSE
LEUTX_K57A	O15164	TIF1A	Transcription intermediary factor 1-alpha (TIF1-alpha) (EC 2.3.2.27) (E3 ubiquitin-protein ligase TRIM24) (RING finger protein 82) (RING-type E3 ubiquitin transferase TIF1-alpha) (Tripartite motif-containing protein 24)	TRIM24 RNF82 TIF1 TIF1A	9|10|10|11	40	0.701754	10	4	7|1|2|2|3|1|1|0|0|0|0|0|0|0|0|1|1|3|0|2|2|0|0|0|0|4|1|0|0|0|0|0|0|0|0|0|0|0|0|0|0|0|0|0|0|0|0|0|0|1|0|1|0	0.98	0.99	0.98	0.99	0.98	3.69	16.06	0	NA	BioID	15	2	TRUE	FALSE
LEUTX_K57A	Q4LE39	ARI4B	AT-rich interactive domain-containing protein 4B (ARID domain-containing protein 4B) (180 kDa Sin3-associated polypeptide) (Sin3-associated polypeptide p180) (Breast cancer-associated antigen BRCAA1) (Histone deacetylase complex subunit SAP180) (Retinoblastoma-binding protein 1-like 1)	ARID4B BRCAA1 RBBP1L1 RBP1L1 SAP180	9|9|10|9	37	0.649123	9.25	4	11|2|2|8|6|6|8|6|6|0|0|2|1|2|1|1|0|1|1|3|4|0|0|0|0|3|4|3|2|2|1|0|3|2|0|1|1|2|2|2|2|2|0|1|1|2|3|0|0|3|0|1|1	0.75	0.82	0.75	0.82	0.75	1.01	4.26	0.06	NA	BioID	6	1.2	TRUE	FALSE
LEUTX_K57A	Q15291	RBBP5	Retinoblastoma-binding protein 5 (RBBP-5) (Retinoblastoma-binding protein RBQ-3)	RBBP5 RBQ3	8|10|11|11	40	0.701754	10	4	7|4|2|3|3|4|4|9|6|0|1|0|0|2|3|5|3|4|4|4|3|0|0|0|0|6|6|2|0|0|0|1|1|4|0|0|0|1|0|0|0|0|1|0|2|2|0|0|0|6|4|9|6	0.75	0.84	0.75	0.84	0.75	0.15	4.34	0.07	NA	BioID	18	1.7	TRUE	FALSE
LEUTX_K57A	P28749	RBL1	Retinoblastoma-like protein 1 (107 kDa retinoblastoma-associated protein) (p107) (pRb1)	RBL1	9|6|8|10	33	0.578947	8.25	4	0|0|0|0|0|0|1|0|0|0|0|0|0|0|0|0|0|0|0|0|0|0|0|0|0|0|0|0|0|0|0|0|0|0|0|0|0|0|0|0|0|0|0|0|0|0|0|0|0|0|0|1|0	1	1	1	1	1	9.57	82.5	0	NA	BioID	0	0	TRUE	FALSE
LEUTX_K57A	Q12830	BPTF	Nucleosome-remodeling factor subunit BPTF (Bromodomain and PHD finger-containing transcription factor) (Fetal Alz-50 clone 1 protein) (Fetal Alzheimer antigen)	BPTF FAC1 FALZ	11|13|6|7	37	0.649123	9.25	4	4|0|0|2|7|4|2|1|1|0|0|0|0|6|3|2|2|4|3|3|2|0|0|0|0|8|7|2|0|0|0|2|1|2|0|0|0|1|0|1|1|0|0|0|1|1|1|0|0|3|1|1|1	0.81	0.98	0.81	0.98	0.81	0.45	6.13	0.05	NA	BioID	32	5.8	FALSE	FALSE
LEUTX_K57A	Q8NHM5	KDM2B	Lysine-specific demethylase 2B (EC 1.14.11.27) (CXXC-type zinc finger protein 2) (F-box and leucine-rich repeat protein 10) (F-box protein FBL10) (F-box/LRR-repeat protein 10) (JmjC domain-containing histone demethylation protein 1B) (Jumonji domain-containing EMSY-interactor methyltransferase motif protein) (Protein JEMMA) (Protein-containing CXXC domain 2) ([Histone-H3]-lysine-36 demethylase 1B)	KDM2B CXXC2 FBL10 FBXL10 JHDM1B NDY1 PCCX2	10|10|7|11	38	0.666667	9.5	4	9|3|3|5|5|4|4|6|8|0|0|0|0|5|5|2|2|4|2|0|0|0|0|0|0|1|3|0|0|0|0|0|0|1|0|0|1|1|0|0|0|0|0|0|0|2|1|0|0|1|0|4|2	0.84	0.91	0.84	0.91	0.84	0.78	5.99	0.04	NA	BioID	5	1.2	TRUE	FALSE
LEUTX_K57A	Q9BYE7	PCGF6	Polycomb group RING finger protein 6 (Mel18 and Bmi1-like RING finger) (RING finger protein 134)	PCGF6 MBLR RNF134	7|9|8|7	31	0.54386	7.75	4	3|2|2|0|1|2|0|0|0|0|0|0|0|3|2|0|0|0|0|1|2|0|1|0|0|2|0|1|1|0|0|0|0|0|0|0|0|0|0|0|0|1|0|0|0|0|0|0|0|1|1|1|1	1	1	1	1	1	5.6	14.67	0	NA	BioID	5	2.2	TRUE	FALSE
LEUTX_K57A	Q14865	ARI5B	AT-rich interactive domain-containing protein 5B (ARID domain-containing protein 5B) (MRF1-like protein) (Modulator recognition factor 2) (MRF-2)	ARID5B DESRT MRF2	7|6|6|4	23	0.403509	5.75	4	0|0|0|0|0|0|0|0|0|0|0|0|0|0|0|0|0|0|0|0|0|0|0|0|0|0|0|0|0|0|0|0|0|0|0|0|0|0|0|0|0|0|0|0|0|0|0|0|0|0|0|0|0	1	1	1	1	1	6.25	57.5	0	NA	BioID	2	1.5	TRUE	FALSE
LEUTX_K57A	Q9UHF7	TRPS1	Zinc finger transcription factor Trps1 (Tricho-rhino-phalangeal syndrome type I protein) (Zinc finger protein GC79)	TRPS1	8|10|10|5	33	0.578947	8.25	4	6|3|1|2|1|1|2|0|2|0|0|0|1|6|7|0|0|0|0|2|4|0|0|0|0|0|0|0|1|0|1|0|0|0|0|0|0|0|0|0|0|0|0|0|0|0|0|0|0|3|0|1|0	0.89	0.96	0.89	0.96	0.89	1.05	9.94	0.03	NA	BioID	11	1.3	TRUE	FALSE
LEUTX_K57A	Q96QT6	PHF12	PHD finger protein 12 (PHD factor 1) (Pf1)	PHF12 KIAA1523	7|9|9|7	32	0.561404	8	4	8|4|4|4|2|6|3|0|2|0|0|0|0|0|5|2|0|1|0|0|3|0|0|0|0|1|0|1|3|2|0|3|1|1|0|1|1|1|1|0|0|0|0|0|0|2|3|0|0|2|0|3|1	0.85	0.91	0.85	0.91	0.85	1.31	5.97	0.04	NA	BioID	5	1.4	TRUE	FALSE
LEUTX_K57A	Q9P2N6	KANL3	KAT8 regulatory NSL complex subunit 3 (NSL complex protein NSL3) (Non-specific lethal 3 homolog) (Serum inhibited-related protein) (Testis development protein PRTD)	KANSL3 KIAA1310 NSL3 PRTD SI1	5|6|4|3	18	0.315789	4.5	4	6|1|1|4|0|1|2|1|2|0|0|0|1|1|1|1|1|1|0|0|2|0|0|0|0|0|1|0|0|0|0|0|0|0|0|0|0|0|0|0|0|0|0|0|0|0|1|0|0|0|1|1|2	0.78	0.93	0.78	0.93	0.78	0.3	7.45	0.06	NA	BioID	8	3	FALSE	FALSE
LEUTX_K57A	Q92830	KAT2A	Histone acetyltransferase KAT2A (EC 2.3.1.48) (General control of amino acid synthesis protein 5-like 2) (Histone acetyltransferase GCN5) (hGCN5) (Histone glutaryltransferase KAT2A) (EC 2.3.1.-) (Histone succinyltransferase KAT2A) (EC 2.3.1.-) (Lysine acetyltransferase 2A) (STAF97)	KAT2A GCN5 GCN5L2	9|10|11|8	38	0.666667	9.5	4	4|2|0|3|8|5|8|2|4|0|0|0|0|0|0|1|0|4|1|1|1|0|0|0|0|2|2|0|0|0|0|0|0|1|0|0|0|0|0|0|0|0|1|1|1|1|0|0|0|1|3|6|5	0.89	0.94	0.89	0.94	0.89	1.59	7.4	0.03	NA	BioID	0	0	TRUE	FALSE
LEUTX_K57A	Q969R5	LMBL2	Lethal(3)malignant brain tumor-like protein 2 (H-l(3)mbt-like protein 2) (L(3)mbt-like protein 2)	L3MBTL2	6|9|5|6	26	0.45614	6.5	4	4|1|1|1|1|1|0|0|1|0|0|0|0|1|2|0|0|0|0|0|0|0|0|0|0|0|0|0|0|0|0|0|0|0|0|0|0|0|0|0|0|0|0|0|0|0|0|0|0|0|0|0|0	0.99	1	0.99	1	0.99	3.73	26.5	0	NA	BioID	3	3.3	FALSE	FALSE
LEUTX_K57A	Q96ES7	SGF29	SAGA-associated factor 29 (Coiled-coil domain-containing protein 101) (SAGA complex-associated factor 29)	SGF29 CCDC101	6|7|6|6	25	0.438596	6.25	4	6|4|1|4|1|1|3|4|2|0|0|0|0|1|1|3|2|2|2|3|0|2|1|0|0|2|2|2|2|0|1|1|0|2|0|1|1|2|0|1|0|0|0|2|1|2|3|0|0|3|2|4|2	0.81	0.91	0.81	0.91	0.81	1.26	4.19	0.05	NA	BioID	4	1	TRUE	FALSE
LEUTX_K57A	P10244	MYBB	Myb-related protein B (B-Myb) (Myb-like protein 2)	MYBL2 BMYB	7|7|7|7	28	0.491228	7	4	2|1|0|3|3|1|1|0|1|0|0|0|0|0|0|1|1|1|2|0|0|0|0|0|0|3|2|0|0|0|0|0|0|0|0|0|0|0|0|0|0|0|0|0|0|0|0|0|0|0|0|0|0	0.99	0.99	0.99	0.99	0.99	4.67	16.86	0	NA	BioID	4	1.8	TRUE	FALSE
LEUTX_K57A	Q9NSC2	SALL1	Sal-like protein 1 (Spalt-like transcription factor 1) (Zinc finger protein 794) (Zinc finger protein SALL1) (Zinc finger protein Spalt-1) (HSal1) (Sal-1)	SALL1 SAL1 ZNF794	5|4|2|3	14	0.245614	3.5	4	1|0|0|0|0|0|0|0|0|0|0|0|0|1|0|2|1|5|4|0|0|0|0|0|0|1|2|0|0|0|0|0|0|0|0|0|0|0|0|0|0|0|0|0|0|0|0|0|0|0|1|1|1	0.79	0.93	0.79	0.93	0.79	0.34	9.27	0.05	NA	BioID	2	1	TRUE	FALSE
LEUTX_K57A	Q12857	NFIA	Nuclear factor 1 A-type (NF1-A) (Nuclear factor 1/A) (CCAAT-box-binding transcription factor) (CTF) (Nuclear factor I/A) (NF-I/A) (NFI-A) (TGGCA-binding protein)	NFIA KIAA1439	8|10|8|9	35	0.614035	8.75	4	6|4|5|7|3|3|4|4|3|0|0|0|3|1|0|3|0|3|0|3|0|0|0|0|0|4|2|0|0|1|0|0|0|0|0|0|0|0|0|0|0|0|0|0|0|0|1|0|0|3|0|0|0	0.89	0.94	0.89	0.94	0.89	1.86	7.36	0.03	NA	BioID	19	1.3	TRUE	FALSE
LEUTX_K57A	Q9GZN1	ARP6	Actin-related protein 6 (hArp6) (hARPX)	ACTR6 CDA12	5|6|4|6	21	0.368421	5.25	4	4|2|1|3|3|3|3|2|4|0|0|0|0|0|0|1|1|1|1|0|0|0|0|0|0|1|2|0|0|0|0|0|0|0|0|0|0|0|0|0|0|0|0|0|0|0|0|0|0|0|0|1|1	0.86	0.93	0.86	0.93	0.86	1.03	8.18	0.03	NA	BioID	2	1.5	TRUE	FALSE
LEUTX_K57A	Q8NDX5	PHC3	Polyhomeotic-like protein 3 (Early development regulatory protein 3) (Homolog of polyhomeotic 3) (hPH3)	PHC3 EDR3 PH3	6|4|7|5	22	0.385965	5.5	4	2|1|0|0|0|0|0|0|0|0|0|1|1|1|2|1|0|1|0|2|2|0|0|0|0|0|1|0|0|0|0|0|0|0|0|0|0|0|0|0|0|1|1|0|0|3|0|0|0|0|0|0|0	0.98	1	0.98	1	0.98	2.78	14.57	0	NA	BioID	14	3.1	FALSE	FALSE
LEUTX_K57A	Q9H582	ZN644	Zinc finger protein 644 (Zinc finger motif enhancer-binding protein 2) (Zep-2)	ZNF644 KIAA1221 ZEP2	6|11|12|11	40	0.701754	10	4	3|1|0|2|2|2|1|0|0|0|0|0|0|2|3|0|0|0|0|1|3|0|0|0|0|0|0|0|0|0|0|0|0|0|0|0|0|0|0|0|0|0|0|0|0|1|0|0|0|0|0|0|0	0.99	1	0.99	1	0.99	3.68	25.24	0	NA	BioID	14	1.9	TRUE	FALSE
LEUTX_K57A	Q03001	DYST	Dystonin (230 kDa bullous pemphigoid antigen) (230/240 kDa bullous pemphigoid antigen) (Bullous pemphigoid antigen 1) (BPA) (Bullous pemphigoid antigen) (Dystonia musculorum protein) (Hemidesmosomal plaque protein)	DST BP230 BP240 BPAG1 DMH DT KIAA0728	5|3|6|6	20	0.350877	5	4	0|0|0|0|0|0|0|0|0|0|0|1|1|0|0|0|0|0|0|0|0|10|15|1|0|0|0|1|0|0|0|1|0|2|0|1|0|0|0|0|0|1|1|2|1|0|0|3|2|0|0|0|0	0.76	0.83	0.76	0.83	0.76	0.42	6.16	0.06	NA	BioID	27	4	FALSE	FALSE
LEUTX_K57A	P57052	RBM11	Splicing regulator RBM11 (RNA-binding motif protein 11)	RBM11	5|4|5|5	19	0.333333	4.75	4	0|1|0|1|0|0|0|0|0|0|0|0|0|0|0|0|0|0|0|0|0|0|0|0|0|0|0|0|0|0|0|0|1|0|0|0|0|0|0|0|0|0|0|1|1|2|0|0|0|1|1|1|0	1	1	1	1	1	6.95	25.17	0	NA	BioID	2	1	TRUE	FALSE
LEUTX_K57A	Q6P4R8	NFRKB	Nuclear factor related to kappa-B-binding protein (DNA-binding protein R kappa-B) (INO80 complex subunit G)	NFRKB INO80G	5|4|6|6	21	0.368421	5.25	4	1|0|0|0|0|0|0|0|0|0|0|0|0|0|3|0|0|0|0|0|0|0|0|0|0|0|0|0|0|0|0|0|0|0|0|0|0|0|0|0|0|0|0|0|0|0|0|0|0|0|0|0|0	1	1	1	1	1	4.57	52.5	0	NA	BioID	15	1.8	FALSE	FALSE
LEUTX_K57A	P0C7T5	ATX1L	Ataxin-1-like (Brother of ataxin-1) (Brother of ATXN1)	ATXN1L BOAT BOAT1	4|4|5|5	18	0.315789	4.5	4	5|3|2|5|0|4|2|4|3|0|0|0|0|0|1|0|0|0|0|0|0|0|0|0|0|1|0|0|0|0|0|0|0|1|0|0|0|0|0|0|0|0|0|0|0|0|0|0|0|0|0|0|0	0.8	0.85	0.8	0.85	0.8	1.14	7.69	0.05	NA	BioID	0	0	TRUE	FALSE
LEUTX_K57A	Q9NPI1	BRD7	Bromodomain-containing protein 7 (75 kDa bromodomain protein) (Protein CELTIX-1)	BRD7 BP75 CELTIX1	4|2|6|5	17	0.298246	4.25	4	2|0|1|2|2|1|2|1|3|0|0|0|0|0|1|1|0|0|0|0|3|0|0|0|0|0|0|0|0|0|0|0|0|0|0|0|0|0|0|0|0|0|1|0|2|1|2|0|0|1|1|1|0	0.8	0.99	0.8	0.99	0.8	-0.45	8.04	0.05	NA	BioID	17	2.2	FALSE	FALSE
LEUTX_K57A	Q9ULX6	AKP8L	A-kinase anchor protein 8-like (AKAP8-like protein) (Helicase A-binding protein 95) (HAP95) (Homologous to AKAP95 protein) (HA95) (Neighbor of A-kinase-anchoring protein 95) (Neighbor of AKAP95)	AKAP8L NAKAP NAKAP95 HRIHFB2018	3|3|3|4	13	0.22807	3.25	4	0|0|0|0|0|0|0|0|0|0|0|0|0|0|0|0|0|0|0|0|0|0|0|0|0|0|0|0|0|0|0|0|0|0|0|1|0|0|0|0|0|0|0|0|0|0|1|0|0|1|1|1|1	0.99	1	0.99	1	0.99	4.28	28.71	0	NA	BioID	34	1.6	FALSE	FALSE
LEUTX_K57A	Q9Y467	SALL2	Sal-like protein 2 (Zinc finger protein 795) (Zinc finger protein SALL2) (Zinc finger protein Spalt-2) (Sal-2) (hSal2)	SALL2 KIAA0360 SAL2 ZNF795	3|3|3|2	11	0.192982	2.75	4	1|0|0|0|0|1|1|0|0|0|0|0|0|0|1|0|0|1|1|0|0|0|0|0|0|0|1|0|0|0|0|0|0|0|0|0|0|0|0|0|0|0|0|0|0|0|0|0|0|2|0|1|0	0.95	0.99	0.95	0.99	0.95	1.76	14.57	0.01	NA	BioID	3	1	FALSE	FALSE
LEUTX_K57A	Q86SE9	PCGF5	Polycomb group RING finger protein 5 (RING finger protein 159)	PCGF5 RNF159	4|4|4|6	18	0.315789	4.5	4	1|0|1|2|1|1|1|0|2|0|0|0|0|0|0|1|1|1|1|0|0|0|0|0|0|1|0|0|1|0|1|0|0|0|0|0|0|0|0|0|0|0|0|0|0|0|0|0|0|0|0|0|0	0.98	1	0.98	1	0.98	3.68	14.91	0	NA	BioID	0	0	TRUE	FALSE
LEUTX_K57A	Q15911	ZFHX3	Zinc finger homeobox protein 3 (AT motif-binding factor 1) (AT-binding transcription factor 1) (Alpha-fetoprotein enhancer-binding protein) (Zinc finger homeodomain protein 3) (ZFH-3)	ZFHX3 ATBF1	5|5|9|9	28	0.491228	7	4	3|0|1|0|0|0|0|0|0|0|0|0|0|0|0|0|0|1|0|0|0|0|0|0|0|0|0|0|0|0|0|0|0|0|0|0|0|0|0|0|0|0|0|0|0|0|0|0|0|0|0|0|0	1	1	1	1	1	5.27	70	0	NA	BioID	10	1.3	TRUE	FALSE
LEUTX_K57A	O60315	ZEB2	Zinc finger E-box-binding homeobox 2 (Smad-interacting protein 1) (SMADIP1) (Zinc finger homeobox protein 1b)	ZEB2 KIAA0569 SIP1 ZFHX1B ZFX1B HRIHFB2411	4|4|6|5	19	0.333333	4.75	4	0|0|0|0|0|0|0|0|0|0|0|0|0|0|0|0|0|0|0|0|0|0|0|0|0|0|0|0|0|0|0|0|0|0|0|0|0|0|0|0|0|0|0|0|0|0|0|0|0|0|0|0|0	1	1	1	1	1	6.25	47.5	0	NA	BioID	1	1	TRUE	FALSE
LEUTX_K57A	O75461	E2F6	Transcription factor E2F6 (E2F-6)	E2F6	2|2|5|4	13	0.22807	3.25	4	0|0|1|1|0|0|1|1|3|0|0|0|0|2|1|1|0|1|1|0|2|0|0|0|0|0|1|0|0|0|0|0|0|0|0|0|0|0|0|0|0|0|0|0|0|0|1|0|0|0|1|0|0	0.78	0.99	0.78	0.99	0.78	0.35	9.57	0.06	NA	BioID	2	1.5	FALSE	FALSE
LEUTX_K57A	Q96GY3	LIN37	Protein lin-37 homolog (Antolefinin)	LIN37 MSTP064	3|3|2|3	11	0.192982	2.75	4	2|0|1|0|0|0|1|0|0|0|0|0|0|1|1|1|0|1|0|0|0|1|0|0|0|1|1|0|0|0|0|0|0|0|0|0|0|0|0|0|0|0|0|0|0|1|0|0|0|0|0|0|0	0.88	0.93	0.88	0.93	0.88	0.98	12.15	0.03	NA	BioID	0	0	TRUE	FALSE
LEUTX_K57A	O75362	ZN217	Zinc finger protein 217	ZNF217 ZABC1	4|2|2|4	12	0.210526	3	4	1|0|0|0|1|0|0|0|0|0|0|0|0|0|0|0|0|0|0|0|0|0|0|0|0|0|1|0|1|1|1|0|0|0|0|0|0|0|0|0|0|0|0|0|0|0|0|0|0|0|0|0|0	0.96	1	0.96	1	0.96	2.45	26.5	0.01	NA	BioID	5	1.4	FALSE	FALSE
LEUTX_K57A	O75529	TAF5L	TAF5-like RNA polymerase II p300/CBP-associated factor-associated factor 65 kDa subunit 5L (TAF5L) (PCAF-associated factor 65 beta) (PAF65-beta)	TAF5L PAF65B	4|4|3|6	17	0.298246	4.25	4	2|0|0|4|2|1|1|1|4|0|0|0|0|2|2|2|1|0|0|1|0|0|0|0|0|2|1|0|0|0|0|0|0|0|0|0|0|0|0|0|0|0|0|0|0|0|0|0|0|0|1|3|1	0.78	0.95	0.78	0.95	0.78	0.43	7.27	0.06	NA	BioID	2	2	FALSE	FALSE
LEUTX_K57A	Q9H2F5	EPC1	Enhancer of polycomb homolog 1	EPC1	4|2|3|3	12	0.210526	3	4	2|1|0|0|2|0|0|0|2|0|0|0|0|0|0|0|0|0|0|0|0|0|0|0|0|0|0|0|0|0|0|0|0|0|0|1|1|0|0|0|1|0|0|0|0|1|4|0|0|1|0|1|0	0.8	0.92	0.8	0.92	0.8	0.47	9.35	0.05	NA	BioID	2	1	FALSE	FALSE
LEUTX_K57A	O15090	ZN536	Zinc finger protein 536	ZNF536 KIAA0390	3|4|4|4	15	0.263158	3.75	4	0|0|0|1|0|0|0|0|0|0|0|0|0|0|0|0|0|0|0|0|0|0|0|0|0|0|0|0|0|0|0|0|0|0|0|0|0|0|0|0|0|0|0|0|0|0|0|0|0|0|0|0|0	1	1	1	1	1	4.51	37.5	0	NA	BioID	7	2.3	FALSE	FALSE
LEUTX_K57A	O75030	MITF	Microphthalmia-associated transcription factor (Class E basic helix-loop-helix protein 32) (bHLHe32)	MITF BHLHE32	3|5|3|5	16	0.280702	4	4	0|0|0|0|0|0|0|0|0|0|0|0|0|0|1|0|0|0|0|0|0|0|0|0|0|0|0|0|0|0|0|0|0|0|0|0|0|0|0|0|0|0|0|0|0|0|0|0|0|0|0|0|0	0.99	1	0.99	1	0.99	4.51	40	0	NA	BioID	0	0	TRUE	FALSE
LEUTX_K57A	P19532	TFE3	Transcription factor E3 (Class E basic helix-loop-helix protein 33) (bHLHe33)	TFE3 BHLHE33	3|5|2|5	15	0.263158	3.75	4	0|0|0|0|0|0|0|0|0|0|0|0|0|0|0|0|0|2|0|0|0|0|0|0|0|0|0|0|1|0|0|0|0|0|0|0|0|0|0|0|0|0|0|0|0|0|0|0|0|0|0|0|0	0.98	1	0.98	1	0.98	2.67	37.5	0	NA	BioID	2	4.5	FALSE	FALSE
LEUTX_K57A	P54253	ATX1	Ataxin-1 (Spinocerebellar ataxia type 1 protein)	ATXN1 ATX1 SCA1	5|4|3|4	16	0.280702	4	4	2|1|1|2|2|0|3|0|0|0|0|0|0|0|1|0|0|0|0|0|0|0|0|0|0|1|1|0|0|0|0|0|0|0|0|0|0|0|0|0|0|0|0|0|0|0|1|0|0|1|0|0|0	0.94	0.98	0.94	0.98	0.94	1.8	13.25	0.02	NA	BioID	0	0	TRUE	FALSE
LEUTX_K57A	Q9HAH7	FBRS	Probable fibrosin-1	FBRS FBS FBS1	2|3|3|3	11	0.192982	2.75	4	1|1|0|1|0|0|0|0|0|0|0|0|0|1|1|0|0|1|0|1|1|0|0|0|0|1|0|0|0|0|0|0|0|0|0|0|0|0|0|0|0|0|0|0|0|0|0|0|0|0|0|0|0	0.94	0.97	0.94	0.97	0.94	1.69	16.19	0.02	NA	BioID	0	0	TRUE	FALSE
LEUTX_K57A	O60216	RAD21	Double-strand-break repair protein rad21 homolog (hHR21) (Nuclear matrix protein 1) (NXP-1) (SCC1 homolog) [Cleaved into: 64-kDa C-terminal product (64-kDa carboxy-terminal product) (65-kDa carboxy-terminal product)]	RAD21 HR21 KIAA0078 NXP1 SCC1	3|4|4|2	13	0.22807	3.25	4	2|0|0|0|0|0|0|0|1|0|1|0|0|2|1|0|0|3|0|2|1|0|0|0|0|0|0|0|0|0|0|0|0|0|0|0|0|0|0|0|0|0|0|0|0|0|2|0|0|0|2|0|2	0.8	0.92	0.8	0.92	0.8	0.26	9.07	0.05	NA	BioID	39	2.3	FALSE	FALSE
LEUTX_K57A	Q4VC05	BCL7A	B-cell CLL/lymphoma 7 protein family member A	BCL7A	2|3|3|3	11	0.192982	2.75	4	3|0|2|2|1|0|1|0|0|0|0|0|0|0|0|0|0|0|0|0|0|1|1|0|0|2|2|0|0|0|0|0|0|0|0|0|0|0|0|0|0|0|0|0|1|1|1|0|0|0|0|0|0	0.77	0.83	0.77	0.83	0.77	0.34	8.1	0.06	NA	BioID	9	1.1	FALSE	FALSE
LEUTX_K57A	P85037	FOXK1	Forkhead box protein K1 (Myocyte nuclear factor) (MNF)	FOXK1 MNF	2|3|3|4	12	0.210526	3	4	0|0|0|3|1|0|0|0|1|0|0|0|0|1|0|0|0|1|0|0|0|0|0|0|0|1|1|0|0|0|0|0|0|0|0|0|0|0|0|0|0|0|0|0|0|0|0|0|0|0|0|0|0	0.93	0.98	0.93	0.98	0.93	1.58	17.67	0.02	NA	BioID	5	1	FALSE	FALSE
LEUTX_K57A	Q92831	KAT2B	Histone acetyltransferase KAT2B (EC 2.3.1.48) (Histone acetyltransferase PCAF) (Histone acetylase PCAF) (Lysine acetyltransferase 2B) (P300/CBP-associated factor) (P/CAF) (Spermidine acetyltransferase KAT2B) (EC 2.3.1.57)	KAT2B PCAF	3|5|7|7	22	0.385965	5.5	4	4|0|0|2|6|0|0|0|0|0|0|0|0|0|3|0|0|0|0|0|0|0|0|0|0|0|0|0|0|0|0|0|0|0|0|0|0|0|0|0|0|0|0|0|0|0|0|0|0|0|0|0|0	0.94	0.98	0.94	0.98	0.94	1.76	19.43	0.02	NA	BioID	0	0	TRUE	FALSE
LEUTX_K57A	Q6KC79	NIPBL	Nipped-B-like protein (Delangin) (SCC2 homolog)	NIPBL IDN3 SCC2	3|4|4|5	16	0.280702	4	4	2|1|1|1|0|0|0|0|0|0|0|0|0|2|4|0|0|0|0|3|4|0|0|0|0|0|0|0|0|0|0|0|0|0|0|0|0|0|0|0|1|0|0|0|0|2|0|0|0|0|0|0|0	0.85	0.93	0.85	0.93	0.85	1.1	10.1	0.04	NA	BioID	25	3.8	FALSE	FALSE
LEUTX_K57A	Q92782	DPF1	Zinc finger protein neuro-d4 (BRG1-associated factor 45B) (BAF45B) (D4, zinc and double PHD fingers family 1)	DPF1 BAF45B NEUD4	2|3|4|4	13	0.22807	3.25	4	3|0|0|3|2|0|0|2|2|0|0|0|0|0|0|0|0|0|0|0|1|0|0|0|0|0|0|0|0|0|0|0|0|0|0|0|0|0|0|0|0|0|0|0|0|0|0|0|0|2|0|0|0	0.84	0.93	0.84	0.93	0.84	0.7	11.48	0.04	NA	BioID	0	0	TRUE	FALSE
