# Supplementary material for: Comprehensive characterization of the embryonic factor LEUTX
Source: iScience. 2023 Feb 9;26(3):106172. doi: 10.1016/j.isci.2023.106172 (PMC9978639; doi:10.1016/j.isci.2023.106172)
Supplement: Table S2. CORUM Enrichment related to Figure 1 — Enrichment of Prey proteins in CORUM protein complex database compared to total lysate control in all proteomics datasets. [file mmc3.xlsx]

## Sheet: CORUM_EnrichmentAnalysis
Term	P.value	Adjusted.P.value	Old.P.value	Old.Adjusted.P.value	Odds.Ratio	Combined.Score	Genes	Bait	log10FDR	ID
E2F-6 complex (human)	2.28945e-13	3.54865e-11	0	0	237.773	6920.44	PCGF6;L3MBTL2;TFDP1;MGA;EHMT2;EHMT1;E2F6	LEUTX	10.4499	human
LINC complex, S-phase (human)	1.75597e-10	1.36088e-08	0	0	417.521	9378.7	LIN54;RBL1;LIN37;MYBL2;LIN9	LEUTX	7.86618	human
CtBP complex (human)	5.88318e-10	3.03964e-08	0	0	91.8259	1951.64	ZEB2;ZEB1;EHMT2;EHMT1;ZNF217;RREB1	LEUTX	7.51718	human
Multisubunit ACTR coactivator complex (human)	1.40733e-09	5.45341e-08	0	0	79504	1.62042e+06	KAT2B;CREBBP;NCOA3;EP300	LEUTX	7.26333	human
DMAP1-associated complex (human)	2.07608e-09	6.43584e-08	0	0	166.983	3338.46	SRCAP;VPS72;EP400;EPC1;DMAP1	LEUTX	7.19139	human
UTX-MLL2/3 complex (human)	6.46043e-09	1.66894e-07	0	0	119.262	2248.99	PAXIP1;RBBP5;ZNF281;ASH2L;KDM6A	LEUTX	6.77756	human
p300-CBP-p270 complex (human)	2.32602e-07	4.94548e-06	0	0	59628	910754	CREBBP;EP300;ARID1A	LEUTX	5.30579	human
PTIP-HMT complex (human)	2.87157e-07	4.94548e-06	0	0	110.389	1662.81	PAXIP1;RBBP5;ASH2L;KDM6A	LEUTX	5.30579	human
RSmad complex (human)	2.87157e-07	4.94548e-06	0	0	110.389	1662.81	CREBBP;NCOA3;ARID1B;TRIM33	LEUTX	5.30579	human
SWI-SNF chromatin remodeling-related-BRCA1 complex (human)	4.49085e-07	6.96081e-06	0	0	94.6143	1382.89	SMARCD2;ARID1A;ARID1B;SMARCA2	LEUTX	5.15734	human
Cohesin-SA1 complex (human)	9.26203e-07	1.14905e-05	0	0	492.769	6845.63	RAD21;SMC1A;SMC3	LEUTX	4.93966	human
Cohesin-SA2 complex (human)	9.26203e-07	1.14905e-05	0	0	492.769	6845.63	RAD21;SMC1A;SMC3	LEUTX	4.93966	human
Polycomb repressive complex 1 (PRC1, hPRC-H) (human)	9.63718e-07	1.14905e-05	0	0	73.5815	1019.29	YY1;CBX2;SMARCA5;PHC3	LEUTX	4.93966	PRC1, hPRC-H (human
LINC core complex (human)	2.30503e-06	2.34246e-05	0	0	246.372	3198.01	LIN54;LIN37;LIN9	LEUTX	4.63033	human
NuA4/Tip60 HAT complex (human)	2.41802e-06	2.34246e-05	0	0	55.1778	713.59	VPS72;EP400;EPC1;DMAP1	LEUTX	4.63033	human
SNF2h-cohesin-NuRD complex (human)	2.41802e-06	2.34246e-05	0	0	55.1778	713.59	RAD21;SMARCA5;SMC1A;SMC3	LEUTX	4.63033	human
Set1A complex (human)	4.58919e-06	4.18426e-05	0	0	164.24	2018.8	RBBP5;SETD1A;ASH2L	LEUTX	4.37838	human
LINC complex, quiescent cells (human)	7.99471e-06	6.1959e-05	0	0	123.174	1445.65	LIN54;LIN37;LIN9	LEUTX	4.2079	human
p300-CBP-p270-SWI/SNF complex (human)	7.99471e-06	6.1959e-05	0	0	123.174	1445.65	CREBBP;EP300;ARID1A	LEUTX	4.2079	human
SRC-3 complex (human)	7.99471e-06	6.1959e-05	0	0	123.174	1445.65	NCOA2;CREBBP;NCOA3	LEUTX	4.2079	human
RNA polymerase II complex, chromatin structure modifying (human)	1.60963e-05	0.000118806	0	0	31.5159	347.838	KAT2B;SMARCD2;CREBBP;SMARCA2	LEUTX	3.92516	human
MLL1-WDR5 complex (human)	2.21182e-05	0.000155833	0	0	28.7725	308.415	RBBP5;CHD8;ASH2L;E2F6	LEUTX	3.80734	human
SRCAP-associated chromatin remodeling complex (human)	2.70398e-05	0.000174632	0	0	70.3743	740.211	SRCAP;VPS72;ACTR6	LEUTX	3.75788	human
PCAF complex (human)	2.70398e-05	0.000174632	0	0	70.3743	740.211	KAT2B;TADA2A;TADA3	LEUTX	3.75788	human
SMC1-SMC3 complex (human)	3.813e-05	0.000227314	0	0	39752	404457	SMC1A;SMC3	LEUTX	3.64337	human
LIN9-BMYB complex (human)	3.813e-05	0.000227314	0	0	39752	404457	MYBL2;LIN9	LEUTX	3.64337	human
BRM-SIN3A-HDAC complex (human)	4.91252e-05	0.000282015	0	0	54.73	542.984	SMARCD2;ARID1A;SMARCA2	LEUTX	3.54973	human
BAF complex (human)	6.35737e-05	0.000351926	0	0	49.2545	475.962	ARID1A;ARID1B;SMARCA2	LEUTX	3.45355	human
BRM-SIN3A complex (human)	0.000100227	0.00051784	0	0	41.0413	377.911	SMARCD2;ARID1A;SMARCA2	LEUTX	3.2858	human
NuA4/Tip60-HAT complex A (human)	0.000100227	0.00051784	0	0	41.0413	377.911	EP400;EPC1;DMAP1	LEUTX	3.2858	human
Smcb-Smcd-PW29 complex (mouse)	0.000113926	0.000551829	0	0	325.82	2958.43	RAD21;SMC1A	LEUTX	3.2582	mouse
Src1-Ep300-Crebbp complex (mouse)	0.000113926	0.000551829	0	0	325.82	2958.43	CREBBP;EP300	LEUTX	3.2582	mouse
Smad1-Notch1-p300-Pcaf complex (mouse)	0.000226927	0.00103452	0	0	162.902	1366.89	KAT2B;EP300	LEUTX	2.98526	mouse
SRC-1 complex (human)	0.000226927	0.00103452	0	0	162.902	1366.89	NCOA2;CREBBP	LEUTX	2.98526	human
SMAD3-E2F4/5-p107-DP1 complex (human)	0.000376676	0.00166814	0	0	108.596	856.181	RBL1;TFDP1	LEUTX	2.77777	human
HES1 promoter corepressor complex (human)	0.000562721	0.00229531	0	0	81.4426	609.413	CREBBP;EP300	LEUTX	2.63916	human
Set1B complex (human)	0.000562721	0.00229531	0	0	81.4426	609.413	RBBP5;ASH2L	LEUTX	2.63916	human
SMAD3/4-E2F4/5-p107-DP1 complex (human)	0.000562721	0.00229531	0	0	81.4426	609.413	RBL1;TFDP1	LEUTX	2.63916	human
ALL-1 supercomplex (human)	0.000680405	0.00270418	0	0	19.6869	143.573	RBBP5;SMARCA5;SMARCA2	LEUTX	2.56797	human
Menin-associated histone methyltransferase complex (human)	0.000784614	0.00282826	0	0	65.1508	465.849	RBBP5;ASH2L	LEUTX	2.54848	human
MLL-HCF complex (human)	0.000784614	0.00282826	0	0	65.1508	465.849	RBBP5;ASH2L	LEUTX	2.54848	human
ASCOM complex (human)	0.000784614	0.00282826	0	0	65.1508	465.849	RBBP5;ASH2L	LEUTX	2.54848	human
NCOR2 complex (human)	0.000784614	0.00282826	0	0	65.1508	465.849	NCOR2;NCOR1	LEUTX	2.54848	human
BCOR complex (human)	0.00104191	0.0035888	0	0	54.2896	372.791	KDM2B;PCGF1	LEUTX	2.44505	human
NuA4/Tip60-HAT complex B (human)	0.00104191	0.0035888	0	0	54.2896	372.791	EPC1;DMAP1	LEUTX	2.44505	human
EBAFb complex (human)	0.00166095	0.00514894	0	0	40.7131	260.579	SMARCD2;ARID1B	LEUTX	2.28828	human
EBAFa complex (human)	0.00166095	0.00514894	0	0	40.7131	260.579	SMARCD2;ARID1A	LEUTX	2.28828	human
NCOR1 complex (human)	0.00166095	0.00514894	0	0	40.7131	260.579	NCOR1;SRCAP	LEUTX	2.28828	human
Kaiso-NCOR complex (human)	0.00166095	0.00514894	0	0	40.7131	260.579	NCOR1;TRIM33	LEUTX	2.28828	human
GCN5-TRRAP histone acetyltransferase complex (human)	0.00166095	0.00514894	0	0	40.7131	260.579	KAT2A;TADA3	LEUTX	2.28828	human
PBAF complex (Polybromo- and BAF containing complex) (human)	0.00241637	0.00734387	0	0	32.5672	196.233	PBRM1;ARID2	LEUTX	2.13408	Polybromo- and BAF containing complex (human
LSD1 complex (human)	0.00284415	0.00816377	0	0	29.6051	173.559	ZNF217;RREB1	LEUTX	2.08811	human
INO80 chromatin remodeling complex (human)	0.00284415	0.00816377	0	0	29.6051	173.559	INO80;NFRKB	LEUTX	2.08811	human
STAGA complex (SPT3-TAF9-GCN5 acetyltransferase complex) (human)	0.00284415	0.00816377	0	0	29.6051	173.559	KAT2A;TADA3	LEUTX	2.08811	SPT3-TAF9-GCN5 acetyltransferase complex (human
BRG1-SIN3A complex (human)	0.00330476	0.00914709	0	0	27.1366	155.015	SMARCD2;ARID1A	LEUTX	2.03872	human
WINAC complex (human)	0.00330476	0.00914709	0	0	27.1366	155.015	ARID1A;SMARCA2	LEUTX	2.03872	human
TFTC complex (TATA-binding protein-free TAF-II-containing complex) (human)	0.00487934	0.0132684	0	0	21.706	115.536	KAT2A;TADA3	LEUTX	1.87718	TATA-binding protein-free TAF-II-containing complex (human
LARC complex (LCR-associated remodeling complex) (human)	0.00608562	0.0159877	0	0	19.1504	97.7022	SMARCD2;ARID1A	LEUTX	1.79622	LCR-associated remodeling complex (human
HCF-1 complex (human)	0.00608562	0.0159877	0	0	19.1504	97.7022	SETD1A;ASH2L	LEUTX	1.79622	human
Stat1-alpha-dimer-CBP DNA-protein complex (human)	0.0123618	0.0236552	0	0	161.585	709.868	CREBBP	LEUTX	1.62607	human
YY1-Notch1 complex (human)	0.0123618	0.0236552	0	0	161.585	709.868	YY1	LEUTX	1.62607	human
SMAD1-CBP complex (human)	0.0123618	0.0236552	0	0	161.585	709.868	CREBBP	LEUTX	1.62607	human
TRIM27-RB1 complex (human)	0.0123618	0.0236552	0	0	161.585	709.868	RB1	LEUTX	1.62607	human
Nucleolar remodeling complex (NoRC complex) (human)	0.0123618	0.0236552	0	0	161.585	709.868	SMARCA5	LEUTX	1.62607	NoRC complex (human
RB1(hypophosphorylated)-E2F4 complex (human)	0.0123618	0.0236552	0	0	161.585	709.868	RB1	LEUTX	1.62607	hypophosphorylated-E2F4 complex (human
RB1-TFAP2A complex (human)	0.0123618	0.0236552	0	0	161.585	709.868	RB1	LEUTX	1.62607	human
hs4 enhancer complex (slow migrating complex) (human)	0.0123618	0.0236552	0	0	161.585	709.868	YY1	LEUTX	1.62607	slow migrating complex (human
WICH complex (human)	0.0123618	0.0236552	0	0	161.585	709.868	SMARCA5	LEUTX	1.62607	human
Yy1-Ppargc1a complex (mouse)	0.0123618	0.0236552	0	0	161.585	709.868	YY1	LEUTX	1.62607	mouse
Ectodermin-SMAD4 complex (human)	0.0123618	0.0236552	0	0	161.585	709.868	TRIM33	LEUTX	1.62607	human
pRB-E2F-1 complex (human)	0.0123618	0.0236552	0	0	161.585	709.868	RB1	LEUTX	1.62607	human
Bipartite complex (TFC4, CTNNB1) (human)	0.0123618	0.0236552	0	0	161.585	709.868	TCF7L2	LEUTX	1.62607	TFC4, CTNNB1 (human
Cebpa-Smarca2 complex (mouse)	0.0123618	0.0236552	0	0	161.585	709.868	SMARCA2	LEUTX	1.62607	mouse
FOXO3-PCAF complex, oxidative stress stimulated (human)	0.0123618	0.0236552	0	0	161.585	709.868	KAT2B	LEUTX	1.62607	human
EGR-EP300 complex (human)	0.0123618	0.0236552	0	0	161.585	709.868	EP300	LEUTX	1.62607	human
DNMT1-G9a complex (human)	0.0123618	0.0236552	0	0	161.585	709.868	EHMT2	LEUTX	1.62607	human
Remodeling and spacing factor (RSF) complex (human)	0.0123618	0.0236552	0	0	161.585	709.868	SMARCA5	LEUTX	1.62607	RSF complex (human
WCRF complex (human)	0.0123618	0.0236552	0	0	161.585	709.868	SMARCA5	LEUTX	1.62607	human
CREBBP-SMAD2 hexameric complex (human)	0.0123618	0.0236552	0	0	161.585	709.868	CREBBP	LEUTX	1.62607	human
CREBBP-SMAD3 hexameric complex (human)	0.0123618	0.0236552	0	0	161.585	709.868	CREBBP	LEUTX	1.62607	human
Rb-HDAC1 complex (human)	0.0123618	0.0236552	0	0	161.585	709.868	RB1	LEUTX	1.62607	human
SMRT-SKIP-CBF1 complex (human)	0.0184857	0.0247007	0	0	80.7886	322.408	NCOR2	LEUTX	1.60729	human
GABP(gamma)1-E2F1-DP1 complex (human)	0.0184857	0.0247007	0	0	80.7886	322.408	TFDP1	LEUTX	1.60729	gamma1-E2F1-DP1 complex (human
Ku antigen-YY1-alphaMyHC promoter complex (human)	0.0184857	0.0247007	0	0	80.7886	322.408	YY1	LEUTX	1.60729	human
YY1-Notch1-RBP-Jkappa complex (human)	0.0184857	0.0247007	0	0	80.7886	322.408	YY1	LEUTX	1.60729	human
CEBPE-E2F1-RB1 complex (human)	0.0184857	0.0247007	0	0	80.7886	322.408	RB1	LEUTX	1.60729	human
p300-MDM2-p53 protein complex (human)	0.0184857	0.0247007	0	0	80.7886	322.408	EP300	LEUTX	1.60729	human
E2F1-p107-cyclinA complex (human)	0.0184857	0.0247007	0	0	80.7886	322.408	RBL1	LEUTX	1.60729	human
SMARCA2/BRM-BAF57-MECP2 complex (human)	0.0184857	0.0247007	0	0	80.7886	322.408	SMARCA2	LEUTX	1.60729	human
E2F4-p107-cyclinE complex (human)	0.0184857	0.0247007	0	0	80.7886	322.408	RBL1	LEUTX	1.60729	human
Smarcb1/Ini1-Smarca2-Mecp2 complex (mouse)	0.0184857	0.0247007	0	0	80.7886	322.408	SMARCA2	LEUTX	1.60729	mouse
ING1-p300-PCNA complex (human)	0.0184857	0.0247007	0	0	80.7886	322.408	EP300	LEUTX	1.60729	human
Smrt-Sin3A-Hdac7 complex (mouse)	0.0184857	0.0247007	0	0	80.7886	322.408	NCOR2	LEUTX	1.60729	mouse
CBP-RARA-RXRA-DNA complex, ligand stimulated (human)	0.0184857	0.0247007	0	0	80.7886	322.408	CREBBP	LEUTX	1.60729	human
MAF1 complex (human)	0.0184857	0.0247007	0	0	80.7886	322.408	RB1	LEUTX	1.60729	human
Yy1-Ppargc1a-Frap1 complex (mouse)	0.0184857	0.0247007	0	0	80.7886	322.408	YY1	LEUTX	1.60729	mouse
NCOR-SIN3-HDAC1 complex (human)	0.0184857	0.0247007	0	0	80.7886	322.408	NCOR2	LEUTX	1.60729	human
TCF4-CTNNB1-EP300 complex (human)	0.0184857	0.0247007	0	0	80.7886	322.408	EP300	LEUTX	1.60729	human
TCF4-CTNNB1-CREBBP complex (human)	0.0184857	0.0247007	0	0	80.7886	322.408	CREBBP	LEUTX	1.60729	human
Rb-NeuroD1-Ngfi-B complex (mouse)	0.0184857	0.0247007	0	0	80.7886	322.408	RBL1	LEUTX	1.60729	mouse
CBF1-HDAC1-SMRT complex (human)	0.0184857	0.0247007	0	0	80.7886	322.408	NCOR2	LEUTX	1.60729	human
YY1-MDM2-p53 complex (human)	0.0184857	0.0247007	0	0	80.7886	322.408	YY1	LEUTX	1.60729	human
Chromatin remodeling complex (TACC2, TACC3, PCAF) (human)	0.0184857	0.0247007	0	0	80.7886	322.408	KAT2B	LEUTX	1.60729	TACC2, TACC3, PCAF (human
DNMT1-G9a-PCNA complex (human)	0.0184857	0.0247007	0	0	80.7886	322.408	EHMT2	LEUTX	1.60729	human
MDC1-p53BP1-SMC1 complex (human)	0.0184857	0.0247007	0	0	80.7886	322.408	SMC1A	LEUTX	1.60729	human
PIAS3-SMAD3-P300 complex (human)	0.0184857	0.0247007	0	0	80.7886	322.408	EP300	LEUTX	1.60729	human
SMAD2-SKI-NCOR complex (human)	0.0184857	0.0247007	0	0	80.7886	322.408	NCOR1	LEUTX	1.60729	human
SMAD3-SKI-NCOR complex (human)	0.0184857	0.0247007	0	0	80.7886	322.408	NCOR1	LEUTX	1.60729	human
SMAD4-SKI-NCOR complex (human)	0.0184857	0.0247007	0	0	80.7886	322.408	NCOR1	LEUTX	1.60729	human
IKK-alpha--ER-alpha-AIB1 complex (human)	0.0184857	0.0247007	0	0	80.7886	322.408	NCOA3	LEUTX	1.60729	human
RB1-HDAC1-BRG1 complex (human)	0.0184857	0.0247007	0	0	80.7886	322.408	RB1	LEUTX	1.60729	human
TIF1gamma-SMAD2-SMAD3 complex (human)	0.0184857	0.0247007	0	0	80.7886	322.408	TRIM33	LEUTX	1.60729	human
EED-EZH-YY1 polycomb complex (human)	0.0184857	0.0247007	0	0	80.7886	322.408	YY1	LEUTX	1.60729	human
STAGA core complex (SPT3-TAF9-GCN5 acetyltransferase complex) (human)	0.0184857	0.0247007	0	0	80.7886	322.408	KAT2A	LEUTX	1.60729	SPT3-TAF9-GCN5 acetyltransferase complex (human
CREBBP-SMAD2-SMAD4 pentameric complex (human)	0.0184857	0.0247007	0	0	80.7886	322.408	CREBBP	LEUTX	1.60729	human
CREBBP-SMAD3-SMAD4 pentameric complex (human)	0.0184857	0.0247007	0	0	80.7886	322.408	CREBBP	LEUTX	1.60729	human
ESR1-RELA-BCL3-NCOA3 complex (human)	0.024572	0.030715	0	0	53.8564	199.6	NCOA3	LEUTX	1.51265	human
hNURF complex (human)	0.024572	0.030715	0	0	53.8564	199.6	BPTF	LEUTX	1.51265	human
SKI-NCOR1-SIN3A-HDAC1 complex (human)	0.024572	0.030715	0	0	53.8564	199.6	NCOR1	LEUTX	1.51265	human
HuCHRAC complex (human)	0.024572	0.030715	0	0	53.8564	199.6	SMARCA5	LEUTX	1.51265	human
NCOR-SIN3-RPD3 complex (human)	0.024572	0.030715	0	0	53.8564	199.6	NCOR2	LEUTX	1.51265	human
Pax7-HMT complex (mouse)	0.024572	0.030715	0	0	53.8564	199.6	ASH2L	LEUTX	1.51265	mouse
HERP1/HEY2-NCOR-SIN3A complex (human)	0.024572	0.030715	0	0	53.8564	199.6	NCOR2	LEUTX	1.51265	human
Bmi1-Mel18-Mph1-M33 polycomb repressor complex (mouse)	0.024572	0.030715	0	0	53.8564	199.6	CBX2	LEUTX	1.51265	mouse
SMRT complex (human)	0.0306208	0.0356859	0	0	40.3902	140.803	NCOR2	LEUTX	1.4475	human
pRb2/p130-multimolecular complex (RB2, E2F4, HDAC1, SUV39H1, P300) (human)	0.0306208	0.0356859	0	0	40.3902	140.803	EP300	LEUTX	1.4475	RB2, E2F4, HDAC1, SUV39H1, P300 (human
Tis7-Sin3-Hdac1-Ncor1-Sap30 complex (mouse)	0.0306208	0.0356859	0	0	40.3902	140.803	NCOR1	LEUTX	1.4475	mouse
SWI/SNF chromatin-remodeling complex (human)	0.0306208	0.0356859	0	0	40.3902	140.803	SMARCA2	LEUTX	1.4475	human
hs4 enhancer complex (faster migrating complex) (human)	0.0306208	0.0356859	0	0	40.3902	140.803	YY1	LEUTX	1.4475	faster migrating complex (human
CHUK-IQGAP2-AKAP8L-RELA-TNIP2 complex (human)	0.0306208	0.0356859	0	0	40.3902	140.803	AKAP8L	LEUTX	1.4475	human
NCOR-HDAC3 complex (human)	0.0306208	0.0356859	0	0	40.3902	140.803	NCOR1	LEUTX	1.4475	human
TCF4-CTNNB1-SUMO1-EP300-HADAC6 complex (human)	0.0306208	0.0356859	0	0	40.3902	140.803	EP300	LEUTX	1.4475	human
Rb-tal-1-E2A-Lmo2-Ldb1 complex (human)	0.0306208	0.0356859	0	0	40.3902	140.803	RB1	LEUTX	1.4475	human
NCOR complex (human)	0.0366324	0.0414455	0	0	32.3106	106.845	NCOR1	LEUTX	1.38252	human
SWI/SNF chromatin-remodeling complex (Mecp2, Smarc) (mouse)	0.0366324	0.0414455	0	0	32.3106	106.845	SMARCA2	LEUTX	1.38252	Mecp2, Smarc (mouse
PTIP-DNA damage response complex (human)	0.0366324	0.0414455	0	0	32.3106	106.845	PAXIP1	LEUTX	1.38252	human
NCOR-SIN3-HDAC-HESX1 complex (human)	0.0366324	0.0414455	0	0	32.3106	106.845	NCOR2	LEUTX	1.38252	human
DNMT3B complex (human)	0.0426071	0.0468376	0	0	26.9241	84.9654	SMARCA5	LEUTX	1.32941	human
CoREST-HDAC complex (human)	0.0426071	0.0468376	0	0	26.9241	84.9654	ZNF217	LEUTX	1.32941	human
SWI/SNF-related complex (mouse)	0.0426071	0.0468376	0	0	26.9241	84.9654	SMARCA2	LEUTX	1.32941	mouse
p400-associated complex (human)	0.0426071	0.0468376	0	0	26.9241	84.9654	EP400	LEUTX	1.32941	human
CTF18-cohesion-RFC-POLH complex (human)	0.048545	0.0529893	0	0	23.0767	69.813	POLH	LEUTX	1.27581	human
Emerin regulatory complex (human)	0.0544464	0.0590153	0	0	20.1911	58.7669	RBL1	LEUTX	1.22904	human
NUMAC complex (nucleosomal methylation activator complex) (human)	0.0603114	0.0644708	0	0	17.9467	50.3985	ARID1A	LEUTX	1.19064	nucleosomal methylation activator complex (human
TNF-alpha/NF-kappa B signaling complex (SEC16A, CHUK, IKBKB, NFKB2, REL, IKBKG, MAP3K14, RELA, FBXW7, USP2) (human)	0.0603114	0.0644708	0	0	17.9467	50.3985	SEC16A	LEUTX	1.19064	SEC16A, CHUK, IKBKB, NFKB2, REL, IKBKG, MAP3K14, RELA, FBXW7, USP2 (human
anti-BHC110 complex (human)	0.0661404	0.0697399	0	0	16.1512	43.8663	ZNF217	LEUTX	1.15652	human
TFTC-type histone acetyl transferase complex (human)	0.0661404	0.0697399	0	0	16.1512	43.8663	KAT2A	LEUTX	1.15652	human
Ikaros complex (mouse)	0.0719335	0.0753358	0	0	14.6822	38.6437	SMARCD2	LEUTX	1.123	mouse
HES1 promoter-Notch enhancer complex (human)	0.077691	0.0808195	0	0	13.458	34.3854	EP300	LEUTX	1.09248	human
Emerin complex 24 (human)	0.0890998	0.0920698	0	0	11.5343	27.8898	RB1	LEUTX	1.03588	human
SIN3-ING1b complex II (human)	0.0947516	0.0972616	0	0	10.7648	25.3671	ARID1A	LEUTX	1.01206	human
Emerin complex 32 (human)	0.127939	0.130464	0	0	7.6868	15.8056	RBL1	LEUTX	0.884508	human
Emerin complex 52 (human)	0.133352	0.135095	0	0	7.33703	14.7824	LEMD3	LEUTX	0.86936	human
CEN complex (human)	0.205722	0.207058	0	0	4.48058	7.08483	SMARCA5	LEUTX	0.683909	human
C complex spliceosome (human)	0.392578	0.392578	0	0	2.03736	1.90497	ZCCHC8	LEUTX	0.406074	human
