# Supplementary material for: Comprehensive characterization of the embryonic factor LEUTX
Source: iScience. 2023 Feb 9;26(3):106172. doi: 10.1016/j.isci.2023.106172 (PMC9978639; doi:10.1016/j.isci.2023.106172)
Supplement: Table S3. Expression of Protein-protein interactions in embryonic data related to Figure 1 — Expression values of identified protein-protein interactions in cleavage stage embryo transcriptomics dataset [3]. 129 identified preys were found expressed in at least one timepoint between 2-cell and morulae stages [3]. [file mmc4.xlsx]

## Sheet: Sheet1
Gene_ID	Transcript_ID	Average 2-cell embryo(RPKM)	Average 4-cell embryo(RPKM)	Average 8-cell embryo(RPKM)	Average Morulae(RPKM)
SALL1	NM_001127892, NM_002968,	0	0	1.823	1.813
CHD8	NM_001170629, NM_020920,	17.778	17.302	12.487	10.232
ZEB1	NM_001128128, NM_001174093, NM_001174094, NM_001174095, NM_001174096, NM_030751,	3.29	9.864	1.763	2.945
PHF12	NM_001033561, NM_020889,	11.915	14.455	9.363	5.33
CBX2	NM_005189, NM_032647,	7.427	9.215	2.516	5.693
ZHX2	NM_014943,	2.447	7.986	0.359	0.039
NCOR1	NM_001190438, NM_001190440, NM_006311,	58.013	42.227	26.468	21.004
KDM2B	NM_001005366, NM_032590,	2.789	3.684	10.434	10.204
ARID1A	NM_006015, NM_139135,	28.567	17.809	12.544	13.955
HIVEP1	NM_002114,	9.406	17.721	3.859	10.203
EHMT2	NM_006709, NM_006709, NM_006709, NM_006709, NM_006709, NM_006709, NM_006709, NM_025256, NM_025256, NM_025256, NM_025256, NM_025256, NM_025256, NM_025256,	6.969	9.962	10.04	14.701
SMC1A	NM_006306,	7.383	7.854	11.556	8.947
SATB2	NM_001172509, NM_001172517, NM_015265,	1.648	3.318	6.825	2.576
KAT2A	NM_021078,	6.579	9.513	2.879	3.477
LEMD3	NM_001167614, NM_014319,	1.557	0.787	9.608	3.499
RREB1	NM_001003698, NM_001003699, NM_001003700, NM_001168344,	1.313	1.829	6.543	5.419
RBM11	NM_144770,	10.377	9.478	4.081	4.484
ZFHX3	NM_001164766, NM_006885,	10.27	10.207	2.329	2.479
NIPBL	NM_015384, NM_133433,	35.775	14.348	19.565	24.193
NCOA3	NM_001174087, NM_001174088, NM_006534, NM_181659,	23.558	26.751	22.555	9.749
CREBBP	NM_001079846, NM_004380,	9.156	9.764	9.639	5.774
ARID2	NM_152641,	20.084	26.999	9.129	5.427
SEC16A	NM_014866,	2.125	3.786	1.809	1.024
BRD7	NM_001173984, NM_013263,	69.772	70.34	61.554	44.274
NR2C1	NM_001032287, NM_001127362, NM_003297,	19.221	33.491	25.293	23.608
ATXN1	NM_000332, NM_001128164,	1.732	1.064	0.284	0
VPS72	NM_005997,	85.11	149.149	5.34	15.458
INO80	NM_017553,	4.95	5.123	20.318	12.061
RBM28	NM_001166135, NM_018077,	15.661	9.097	57.136	41.623
RPA2	NM_002946,	16.306	33.639	29.526	51.869
ARID3A	NM_005224,	0.157	0.026	4.283	16.522
MYBL2	NM_002466,	18.824	36.053	115.361	152.664
TADA3	NM_006354, NM_133480,	8.228	23.686	13.541	10.535
YY1	NM_003403,	3.871	3.768	213.677	106.241
SALL2	NM_005407,	5.251	5.936	0.765	1.835
TADA2A	NM_001166105, NM_001488, NM_133439,	93.722	86.399	17.442	20.688
FOXK1	NM_001037165,	3.164	2.373	3.723	8.659
BPTF	NM_004459, NM_182641,	16.658	7.762	18.218	23.431
DST	NM_001723, NM_015548,	0.444	0.956	1.032	1.747
NCOR2	NM_001077261, NM_006312,	1.108	1.538	0.655	0.356
BCL7A	NM_001024808, NM_020993,	4.448	8.08	0.54	0.771
CHD7	NM_017780,	47.907	25.739	12.95	14.253
BCKDHA	NM_000709, NM_001164783,	1.1	0.804	2.257	9.905
ATXN1L	NM_001137675, NR_024612,	16.647	17.483	11.756	6.378
POLH	NM_006502,	0.837	1.49	11.271	6.531
ZHX1	NM_001017926, NM_007222,	39.392	49.783	30.279	15.039
L3MBTL2	NM_031488,	0.918	1.105	5.474	9.819
RBM33	NM_053043,	9.23	9.446	6.47	8.12
WIZ	NM_021241,	5.476	4.192	4.984	2.513
XRCC6	NM_001469,	63.614	85.408	186.46	297.389
ZFHX4	NM_024721,	0	0	1.17	1.777
SMARCA5	NM_003601,	32.296	18.91	54.797	31.744
TFDP1	NM_007111, NR_026580,	14.931	23.006	6.002	8.371
DMAP1	NM_001034023, NM_001034024, NM_019100,	2.129	13.352	20.352	26.401
ATAD5	NM_024857,	8.499	3.445	3.557	10.577
MITF	NM_000248, NM_001184967, NM_001184968, NM_006722, NM_198158, NM_198159, NM_198177, NM_198178,	16.242	23.859	4.746	3.402
TRIM33	NM_015906, NM_033020,	83.736	86.249	46.542	25.725
SMC3	NM_005445,	158.824	33.479	142.089	121.563
POGZ	NM_001194937, NM_001194938, NM_015100, NM_145796, NM_207171,	11.103	9.471	3.514	2.489
NFRKB	NM_001143835, NM_006165,	30.059	38.951	14.403	11.593
SRCAP	NM_006662,	1.569	2.253	5.293	1.228
DPF1	NM_001135155, NM_001135156, NM_004647,	4.358	15.99	1.47	0.476
EHMT1	NM_001145527, NM_024757,	20.94	28.4	5.441	3.656
RPA3	NM_002947,	6.643	11.382	14.569	12.543
AKAP8L	NM_014371,	0.859	1.648	1.644	0.54
MEF2D	NM_005920,	0.871	1.527	2.655	2.682
ACTR6	NM_022496,	0.815	0.364	28.229	34.111
ZNF281	NM_012482,	120.11	69.566	146.143	68.922
GATAD1	NM_021167,	0.324	0.385	0.822	1.806
ZNF644	NM_016620, NM_032186, NM_201269,	0.605	1.824	2.436	7.558
EPC1	NM_025209,	127.781	40.666	10.018	9.333
ELF2	NM_006874, NM_201999,	1.479	2.855	6.221	9.128
SMARCA2	NM_003070, NM_139045,	77.351	51.775	15.671	10.77
EP300	NM_001429,	30.715	21.928	15.082	17.725
KDM6A	NM_021140,	16.258	11.708	3.836	2.448
ARID1B	NM_017519, NM_020732,	1.887	2.591	0.902	1.155
FBRS	NM_001105079,	14.719	9.137	7.928	5.385
LIN9	NM_173083,	5.192	9.648	4.593	2.791
ASH2L	NM_001105214, NM_004674,	5.201	11.208	6.81	20.573
ZMYM2	NM_001190964, NM_001190965, NM_003453, NM_197968,	23.007	23.261	9.226	5.164
ATRX	NM_000489, NM_138270,	23.02	9.707	9.495	6.098
PHC3	NM_024947,	1.39	3.12	3.95	3.362
ZNF609	NM_015042,	8.116	7.541	1.538	2.833
ZNF512	NM_032434,	7.969	7.173	3.782	1.929
E2F6	NM_198256, NR_003092, NR_003093, NR_003094, NR_003095,	0	0.137	58.129	47.458
ARID4B	NM_016374, NM_031371,	12.373	6.376	16.637	10.668
PCGF1	NM_032673,	294.597	248.747	25.305	18.361
ZNF608	NM_020747,	0	0.203	2.726	5.164
KAT2B	NM_003884,	0	0	1.253	2.829
TAF5L	NM_001025247, NM_014409,	23.276	29.642	31.983	11.108
ARID5B	NM_032199,	0.086	0.517	0.488	4.108
PBRM1	NM_018165, NM_018313, NM_181042,	13.835	9.222	5.956	8.649
PAXIP1	NM_007349,	88.195	113.67	9.583	7.34
ZNF217	NM_006526,	2.361	7.128	17.286	16.617
ZKSCAN4	NM_019110,	5.054	18.821	6.654	4.117
PCGF5	NM_032373,	2.405	2.074	1.632	1.96
MGA	NM_001080541, NM_001164273,	24.13	18.834	15.059	12.784
ZCCHC8	NM_017612,	14.043	20.014	25.233	25.623
RBBP5	NM_001193272, NM_001193273, NM_005057,	21.788	23.16	55.706	22.958
MORC4	NM_001085354, NM_024657,	2.8	2.077	2.882	7.223
RAD21	NM_006265,	49.633	63.446	110.5	84.113
ZZZ3	NM_015534,	3.251	5.007	50.431	8.837
LIG3	NM_002311, NM_013975,	7.03	11.687	2.932	3.906
TFE3	NM_006521,	24.332	26.923	4.485	1.821
FLI1	NM_001167681, NM_002017,	0.703	1.188	0.108	0.063
XRCC1	NM_006297,	10.298	24.384	14.031	2.686
TRIM24	NM_003852, NM_015905,	1.578	2.406	3.564	5.531
ZMYM4	NM_005095,	4.59	9.381	3.605	4.279
BMI1	NM_005180,	0	0.188	3.947	5.589
YTHDF3	NM_152758,	7.923	10.398	62.094	21.588
BCL9	NM_004326,	7.386	8.87	3.663	0.628
DCAF7	NM_005828,	175.818	155.32	27.56	13.964
NFIC	NM_005597, NM_205843,	4.964	9.714	1.518	1.579
LIN37	NM_019104,	11.126	26.1	1.87	6.007
TCF7L2	NM_001146274, NM_001146283, NM_001146284, NM_001146285, NM_001146286, NM_030756,	1.515	3.466	1.795	1.585
ZNF462	NM_021224,	5.03	4.626	0.86	0.563
RBL1	NM_002895, NM_183404,	0.754	0.918	2.372	3.429
EP400	NM_015409,	6.816	7.886	4.494	2.611
NR2C2	NM_003298,	1.149	1.575	6.422	2.729
RB1	NM_000321,	0.697	1.374	0.341	0.764
SETD1A	NM_014712,	1.468	1.279	6.896	2.117
NCOA2	NM_006540,	6.719	14.832	3.864	0.752
SATB1	NM_001131010, NM_002971,	1.55	4.876	2.659	3.716
LIN54	NM_001115007, NM_001115008, NM_194282,	1.053	2.766	7.795	3.503
ZNF148	NM_021964,	20.665	13.447	23.139	10.496
PCGF6	NM_001011663, NM_032154,	29.096	27.092	37.453	63.698
SMARCD2	NM_001098426,	2.747	5.907	10.902	6.052
BAP1	NM_004656,	3.37	7.325	11.39	10.934
PHF10	NM_018288, NM_133325,	1.552	4.873	3.023	2.675
