# Supplementary material for: Comprehensive characterization of the embryonic factor LEUTX
Source: iScience. 2023 Feb 9;26(3):106172. doi: 10.1016/j.isci.2023.106172 (PMC9978639; doi:10.1016/j.isci.2023.106172)
Supplement: Table S4. Identified upregulated NET-CAGE Enhancers related to Figure 2 — 1990 upregulated (FDR < 0.05, logFC>0) enhancer locations (hg19). [file mmc5.xlsx]

## Sheet: Sheet1
Genomic Location	logFC	logCPM	LR	PValue	FDR
chr11:129461161-129461455	11.0639	2.72413	267.481	0	0
chr3:168262270-168262648	6.48296	2.96851	233.757	0	0
chr2:106567257-106567634	6.58286	2.61144	222.551	0	0
chr16:87856343-87856555;FANTOM	7.3617	2.17181	200.333	0	0
chr10:73393573-73394051	5.38902	2.53655	194.225	0	0
chr3:20588946-20589076	8.16037	2.12161	191.285	0	0
chr13:28715872-28715962	4.89227	3.21899	191.246	0	0
chr5:6290236-6290629	10.7161	2.37984	186.648	0	0
chr9:120162627-120162904;FANTOM	6.12736	2.40715	184.389	0	0
chr10:93531833-93532077	7.68427	1.65676	160.423	0	0
chr12:53890156-53890331	4.16205	2.83494	148.669	0	0
chr5:159689223-159689471	7.43162	1.41196	146.732	0	0
chr9:4544914-4545090;FANTOM	4.83222	3.54376	144.426	0	0
chr20:1193014-1193491	6.11272	1.47711	142.667	0	0
chr10:105531618-105531763	5.87448	1.61992	141.566	0	0
chr15:53724188-53724606	4.99896	2.02924	141.039	0	0
chr2:47983109-47983321	6.66541	1.49169	140.431	0	0
chr3:45697323-45697579	7.53536	1.51233	139.472	0	0
chr5:170200167-170200764	4.26625	2.23766	137.802	0	0
chr1:28189568-28190269;FANTOM	9.58886	1.27725	136.917	0	0
chr2:238567330-238567541	5.76268	1.52306	136.57	0	0
chr1:38751709-38751955	5.40479	1.47001	130.494	0	0
chr7:112314570-112314910	6.05906	1.80053	128.148	0	0
chr2:70348736-70349120	6.40349	1.23676	128.065	0	0
chr13:98924976-98925080;FANTOM	7.28782	1.26913	126.761	0	0
chr12:53890170-53890360;FANTOM	3.78176	2.5253	125.976	0	0
chr15:61463361-61463844	3.57964	2.45098	122.846	0	0
chr12:124328691-124328948	9.18822	0.892213	122.701	0	0
chr2:71315852-71316261	4.85614	1.59026	121.092	0	0
chr1:221581567-221581991	9.14658	0.852484	121.084	0	0
chr8:59584795-59585124	4.76153	1.66709	120.164	0	0
chr2:233287657-233288553	4.36022	1.67351	117.985	0	0
chr17:11876851-11877193	4.75221	1.48649	115.93	0	0
chr10:5083171-5083682	9.14328	0.849894	115.602	0	0
chr19:17359254-17359670	3.99431	1.91122	112.867	0	0
chr17:37042362-37042852	8.95489	0.670355	112.508	0	0
chr5:173674928-173675348	7.3012	1.28627	111.813	0	0
chr10:28690854-28692148;FANTOM	9.34659	1.04305	109.778	0	0
chr20:41378323-41378513	6.89311	0.892038	109.527	0	0
chr5:150796232-150796586	6.8517	0.85263	105.828	0	0
chr3:135071127-135071311	6.71266	0.725675	105.619	0	0
chr3:140925348-140925701	6.79414	0.802365	103.098	0	0
chr3:52039689-52039923	3.43776	2.47961	103.048	0	0
chr17:1529850-1530256	5.0007	1.87094	102.723	0	0
chr16:20979525-20980019	4.97792	1.07501	99.9588	0	0
chr1:1614914-1615241	4.53633	1.95259	99.7409	0	0
chr9:19252213-19252529;FANTOM	3.40763	1.98821	98.9028	0	0
chr13:102569627-102570054;FANTOM	4.86138	1.19261	98.3808	0	0
chr2:121345391-121345836	8.79168	0.515918	98.1659	0	0
chr7:142744712-142745306	6.55694	0.575722	97.5724	0	0
chr19:48352045-48352364	4.59626	1.16216	96.4224	0	0
chr16:19499217-19499546	4.57618	1.15007	95.2975	0	0
chrX:23922308-23922544;FANTOM	3.26313	1.9541	94.633	0	0
chr17:11879856-11879929	3.13343	2.20811	94.444	0	0
chr18:13217020-13217525;FANTOM	3.07094	2.44792	94.318	0	0
chr18:74875680-74875891	5.77524	0.647249	93.837	0	0
chr7:9730978-9731210	6.55518	0.577719	93.3223	0	0
chr10:112256659-112256833	8.75152	0.477942	92.6255	0	0
chr19:54168099-54168226;FANTOM	2.77353	5.12497	92.1441	0	0
chr3:135882262-135882785	5.80412	0.669968	91.4122	0	0
chrX:41599125-41599431	3.87554	1.70967	89.9838	0	0
chr12:123236074-123236243	3.33978	1.91554	89.0877	0	0
chr4:188953266-188953567;FANTOM	3.25518	1.7958	88.7188	0	0
chr5:76170187-76170475	5.27621	1.05979	87.3205	0	0
chr3:41836504-41836982	3.72412	1.87871	86.8543	0	0
chr19:39896087-39896293	5.84612	0.717508	86.1072	0	0
chr17:30948712-30948883	5.58919	0.475129	85.6152	0	0
chr5:148813138-148813387	6.90896	0.904543	85.4319	0	0
chr7:101129714-101129952	4.03726	1.26719	84.9981	0	0
chr10:99096854-99097250	5.61858	0.501995	84.2817	0	0
chrX:50443965-50444304	5.7003	0.577337	84.0568	0	0
chr1:38894604-38895375	2.64904	4.67038	82.9922	0	0
chr17:78098181-78098723;FANTOM	3.54494	4.61714	81.9744	0	0
chr11:44983660-44983797	8.35426	0.109296	81.7649	0	0
chr3:52039668-52039907;FANTOM	3.53714	1.95013	81.5647	0	0
chr16:66988106-66988414;FANTOM	8.29757	0.057506	81.355	0	0
chr4:188953362-188953670	3.01277	1.90347	80.6694	0	0
chr7:142729580-142729895	8.39117	0.142979	79.9628	0	0
chr12:3309402-3309517;NETCAGE	2.65491	2.80628	79.4766	0	0
chr9:129465304-129465561	8.27752	0.039334	79.458	0	0
chr11:118740767-118741727;FANTOM	3.55559	1.42078	79.3194	0	0
chr5:173674204-173674590	8.46151	0.207529	78.8975	0	0
chrX:129412611-129413035	4.91662	0.722408	78.5222	0	0
chr19:51569559-51569921	6.20428	0.252795	78.2024	0	0
chr19:48323234-48323499;FANTOM	8.21953	-0.013697	78.1735	0	0
chr7:64725663-64725918	8.31442	0.073351	78.0225	0	0
chr1:80167419-80167744	3.47092	1.27218	76.7812	0	0
chr6:52460126-52460529;FANTOM	3.51968	1.56451	76.5168	0	0
chr11:125241346-125241732;FANTOM	3.54174	1.14615	76.4686	0	0
chr1:26490998-26491280	3.27675	1.40565	76.294	0	0
chr5:74908099-74908486	4.67376	0.500128	76.2697	0	0
chr11:96460528-96460788	8.20045	-0.031236	76.2088	0	0
chr1:54422968-54423183	4.99994	0.434952	76.0135	0	0
chr11:79185644-79185939	5.02839	0.461048	75.7097	0	0
chr12:22907043-22907325	6.34484	0.378795	75.5891	0	0
chr6:27513313-27513537;FANTOM	3.90227	0.867345	74.7206	0	0
chr16:18047205-18047592	6.34775	0.384772	73.7884	0	0
chr20:1281778-1282070	5.05072	0.855236	73.6622	0	0
chr12:123236093-123236212;NETCAGE	3.18179	1.50175	73.467	0	0
chr17:50221041-50221245	8.09472	-0.126903	73.0989	0	0
chr18:32231695-32231960	3.16636	1.37005	73.0307	0	0
chr4:40200608-40201022;FANTOM	4.92243	0.368258	72.9228	0	0
chr2:33828445-33828951	3.66268	1.04661	72.7599	0	0
chr11:118590267-118590610;NETCAGE	2.45392	2.55596	71.8251	0	0
chr2:198444331-198444837	2.65294	2.08317	71.7724	0	0
chr10:73810299-73810508	3.94953	1.06183	70.7079	0	0
chr4:27086483-27086648	3.4515	1.06057	70.5129	0	0
chr11:129528384-129528722	5.97098	0.040615	70.4792	0	0
chr11:118663387-118663780;FANTOM	2.72422	2.55711	70.4486	0	0
chr1:26739065-26739644;FANTOM	2.34966	2.77401	70.1226	0	0
chr1:45782963-45783116	5.97231	0.038228	69.865	0	0
chr1:169653569-169653835	8.11419	-0.108822	69.3859	0	0
chr17:21002403-21002809;FANTOM	2.66342	1.90947	69.3838	0	0
chr22:28113176-28113408;FANTOM	3.64544	0.918552	69.0358	0	0
chr5:38532332-38532592	5.32845	0.233174	68.8852	0	0
chr6:105088715-105088857;FANTOM	8.00392	-0.208429	68.6257	0	0
chr10:73392688-73393012	6.16961	0.217692	67.7982	0	0
chr9:120166061-120166357	4.32946	0.474706	67.5191	0	0
chr1:26490998-26491259;FANTOM	3.16582	1.23963	67.0741	0	0
chr6:27145729-27146130;FANTOM	2.2281	4.28206	66.918	0	0
chr19:48353006-48353286	4.0952	0.497474	66.4276	0	0
chr17:73767546-73767762	7.90871	-0.293568	65.9839	0	0
chr11:86067844-86068060	3.13482	1.39419	65.8502	0	0
chr6:26126352-26126787;FANTOM	2.43759	2.19236	65.7174	0	0
chr17:57367783-57368179	4.74364	0.204042	65.3858	0	0
chr3:51998131-51998513	5.28986	0.202824	65.1638	0	0
chr2:20388619-20388994	7.90968	-0.292867	65.1599	0	0
chr2:32924368-32924552	7.90968	-0.292867	65.1599	0	0
chr1:203986223-203986715	5.82679	-0.088548	64.9839	0	0
chr9:107648334-107648763	4.27407	0.418113	64.919	0	0
chr10:20903959-20904183	3.66296	0.655271	64.6635	0	0
chr11:125241297-125241570	3.41718	0.827456	64.3004	0	0
chr11:78640552-78640772	5.08805	0.021333	64.1952	0	0
chr19:54336188-54336702	2.18185	3.9377	63.86	0	0
chr4:48177399-48177629	3.80653	0.633966	63.7906	0	0
chr1:26492012-26492287	5.78742	-0.127619	63.4781	0	0
chr2:236567052-236567552	3.4479	0.84489	63.4445	0	0
chr18:9106860-9107293	4.17181	0.338389	63.3912	0	0
chr13:100277480-100277963	3.39704	1.20449	63.2895	0	0
chr2:77317107-77317609	2.12764	3.57933	63.2758	0	0
chr1:70834631-70834914	4.68771	0.15789	63.2587	0	0
chr2:111528414-111528822	8.30336	0.060693	63.0469	0	0
chr19:50872495-50872846;FANTOM	2.33539	2.31035	61.9898	0	0
chr18:55782131-55782380	7.83359	-0.360404	61.9291	0	0
chr6:34359338-34359601	3.00761	1.24086	61.5053	0	0
chr4:93196580-93196767	3.02435	1.10951	61.342	0	0
chr13:31802057-31802342	7.80535	-0.384987	61.1083	0	0
chr8:120929679-120929866	5.71639	-0.186767	61.025	0	0
chr11:118663536-118663779	2.62037	2.37721	60.9797	0	0
chr16:70470997-70471281;FANTOM	3.15994	1.61194	60.7224	0	0
chr5:180694468-180694683	5.8926	-0.029928	60.667	0	0
chr2:237278618-237278789	3.39462	1.11582	60.6511	0	0
chr1:157984630-157984990	3.01944	1.17692	60.4596	0	0
chr17:28009923-28010244;FANTOM	7.8605	-0.33691	60.154	0	0
chr4:113985459-113985781	3.06605	0.998474	59.4167	0	0
chr8:30398794-30399207	2.67472	1.48828	59.3045	0	0
chr15:30196364-30196588	2.90644	1.40078	59.1615	0	0
chr1:26738740-26739254	2.30339	2.68073	58.8018	0	0
chr19:37811850-37812016	5.11058	0.04079	58.7417	0	0
chr7:118742881-118743014	5.00738	-0.050357	58.7151	0	0
chr5:153546762-153547012	7.88109	-0.317305	58.5781	0	0
chr9:6021494-6021811	7.80832	-0.383074	58.1894	0	0
chr3:115829619-115830052	2.29747	3.51261	58.0984	0	0
chr17:42318464-42318765;NETCAGE	4.94374	-0.109801	58.0832	0	0
chr1:247987433-247987620	2.63493	1.59638	58.0051	0	0
chr17:17541853-17542085	7.6962	-0.481016	57.9824	0	0
chr12:2987640-2988285;NETCAGE	5.02888	-0.031496	57.9553	0	0
chr7:107330951-107331334	3.97486	0.393951	57.8705	0	0
chr5:34704140-34704432	3.31518	0.745463	57.8346	0	0
chr4:113985460-113985726;FANTOM	3.0338	0.970978	57.7573	0	0
chr20:37302078-37302454	2.91957	1.29402	57.649	0	0
chr3:168232052-168232370	2.91083	1.28655	57.5092	0	0
chr22:28525326-28525601	5.69394	-0.206599	57.3541	0	0
chr8:26761651-26761965	7.66668	-0.506675	57.2724	0	0
chr3:186901094-186901332	3.15307	0.905973	57.137	0	0
chr11:79184215-79184450	3.36903	1.07277	56.7116	0	0
chr7:68859445-68859603;NETCAGE	3.86867	0.30897	56.5964	0	0
chr2:47925913-47926183	4.89881	-0.14915	56.4106	0	0
chr17:28010584-28010842	7.6369	-0.532537	56.1775	0	0
chr12:53635499-53635773	4.22931	0.108422	56.1734	0	0
chr5:126015927-126016326;FANTOM	2.71579	1.39201	56.0753	0	0
chr1:149818714-149819107	5.15545	0.074966	55.9682	0	0
chr2:38311801-38311933	2.76766	1.27752	55.7125	0	0
chr19:36651525-36651898	3.01203	0.865675	55.5436	0	0
chr22:44733174-44733433	5.59395	-0.294036	55.501	0	0
chr18:11808232-11808454	3.06215	1.0811	55.464	0	0
chr2:64291243-64291430;FANTOM	3.92403	0.353241	55.4056	0	0
chr12:4129326-4129530	2.91928	1.08315	55.1509	0	0
chr11:123308673-123309095;NETCAGE	5.54382	-0.338093	55.113	0	0
chr1:27337492-27337828	2.64607	1.32404	54.7468	0	0
chr1:33222906-33223150	5.54743	-0.338855	54.6854	0	0
chr11:78651597-78651965	5.69349	-0.210535	54.6191	0	0
chr17:40794515-40794908	7.63841	-0.531547	54.4746	0	0
chr7:28940028-28940238	7.63841	-0.531547	54.4746	0	0
chr10:86363925-86364033;FANTOM	5.57069	-0.314719	54.4008	0	0
chr10:70311964-70312135	3.61023	0.759164	54.3319	0	0
chr12:52890343-52890794;FANTOM	4.2065	0.092584	54.2659	0	0
chr3:57969858-57970144	5.51762	-0.360879	54.1517	0	0
chr7:158899001-158899265	4.45836	-0.051495	53.8827	0	0
chr16:5018957-5019138	3.94648	0.138107	53.5958	0	0
chr4:85047369-85047537;FANTOM	4.42447	0.26545	53.3208	0	0
chr5:139070074-139070356;FANTOM	7.57692	-0.584669	53.2947	0	0
chr3:125329110-125329438	4.82994	-0.209439	53.2802	0	0
chr19:48567867-48568071	1.98506	3.05782	53.2643	0	0
chr17:36412216-36412471;FANTOM	2.72031	1.56363	52.7218	0	0
chr2:183913867-183914554	2.08624	3.25057	52.4571	0	0
chr19:9165388-9165661	3.23188	0.546777	52.3791	0	0
chr17:8089503-8089815;NETCAGE	5.57509	-0.315476	52.364	0	0
chr22:30788647-30788880;FANTOM	7.75589	-0.430023	51.8735	0	0
chr13:31783320-31783649;FANTOM	4.85163	-0.1905	51.7446	0	0
chr8:67223621-67223789	7.60895	-0.557369	51.737	0	0
chr16:85603305-85603679;FANTOM	2.3186	1.95765	51.1267	0	0
chr19:36649356-36649614	3.36815	0.407176	50.9004	0	0
chr11:131685600-131685941	7.47882	-0.668656	50.803	0	0
chr20:52928425-52928793	7.47882	-0.668656	50.803	0	0
chr3:99262027-99262447;FANTOM	4.38166	0.237599	50.4764	0	0
chr10:36121218-36121538	5.46512	-0.410018	50.3833	0	0
chr11:11283276-11283656;NETCAGE	7.47841	-0.668911	50.1891	0	0
chr19:56115077-56115303	2.53269	1.37266	50.0909	0	0
chr17:58222591-58223049;FANTOM	7.44563	-0.697062	50.059	0	0
chr10:13162958-13163222	4.7014	-0.316416	49.9216	0	0
chr19:7291289-7291490	7.44602	-0.696805	49.7706	0	0
chrX:64520324-64520642;FANTOM	2.56135	1.66242	49.6725	0	0
chr10:53797428-53797702	2.77654	1.22473	49.6446	0	0
chrX:129413931-129414312	4.0229	-0.069901	49.589	0	0
chr10:99096745-99096901;FANTOM	4.34718	-0.1478	49.3422	0	0
chr2:38505047-38505229	5.38053	-0.482786	49.2209	0	0
chr14:70040679-70041071;FANTOM	4.48626	-0.033105	49.1434	0	0
chr5:142473638-142473790	3.64016	0.105173	48.912	0	0
chr10:24726282-24726517	4.38603	-0.105928	48.8603	0	0
chr1:162846586-162846784	4.72851	-0.293385	48.4457	0	0
chr12:25086391-25086929	3.25472	0.447886	48.3183	0	0
chr5:71673707-71674030	7.54722	-0.610962	48.3034	0	0
chr4:8555916-8556165	7.44691	-0.696292	48.2419	0	0
chr17:21012075-21012241	4.64787	-0.362122	48.1988	0	0
chr18:29391859-29392381	3.61473	0.611658	48.0985	0	0
chr18:60278300-60278474	3.8348	0.276943	48.0633	0	0
chr7:83090606-83090782	2.42988	1.52787	47.9797	0	0
chr17:78098178-78098432	2.2202	2.57338	47.9307	0	0
chr16:88837093-88837695;FANTOM	4.65113	-0.363126	47.7872	0	0
chrX:113233690-113234353	2.56353	1.14799	47.7111	0	0
chr16:87854522-87854814	4.64493	-0.360879	47.6397	0	0
chr1:239271040-239271458	3.76532	0.216615	47.5811	0	0
chr19:41681944-41682199;FANTOM	2.03891	4.2415	47.5444	0	0
chr10:79708954-79709391	2.89348	0.674305	47.5322	0	0
chr19:17371801-17372164;FANTOM	2.58663	1.00478	47.2929	0	0
chr4:20679209-20679427	5.32071	-0.533834	47.2438	0	0
chr3:16497386-16497689	4.64547	-0.360404	47.1545	0	0
chr15:85278231-85278687;NETCAGE	3.35096	0.233712	46.9788	0	0
chr5:77651630-77651879	7.33954	-0.786875	46.8869	0	0
chr6:35005078-35005552	2.86566	1.03706	46.7672	0	0
chr17:32511957-32512293	3.7825	0.004661	46.7123	0	0
chr8:72588853-72589146	2.18228	1.95698	46.6466	0	0
chr19:16529477-16529599	7.37698	-0.755624	46.1887	0	0
chr17:15012995-15013307	7.40902	-0.727592	46.0858	0	0
chr20:33924103-33924282;NETCAGE	3.87287	0.07366	46.0416	0	0
chr11:129459250-129459571	7.30211	-0.818264	45.9439	0	0
chr2:100552677-100553067	7.30211	-0.818264	45.9439	0	0
chr13:74962803-74963173	3.95578	-0.126948	45.921	0	0
chr17:65301945-65302171	7.30171	-0.818527	45.8424	0	0
chr22:21195440-21195638	7.30251	-0.818001	45.6558	0	0
chr13:34187828-34188059	5.66786	-0.232746	45.535	0	0
chr22:25343966-25344160	4.6251	-0.385813	45.4453	0	0
chr1:162846595-162846764;FANTOM	5.32296	-0.532597	45.3436	0	0
chr5:126178974-126179385	2.24992	1.42738	45.276	0	0
chr5:141252404-141252723	2.50711	1.30439	45.2511	0	0
chr18:56519115-56519441	7.33781	-0.78792	45.1271	0	0
chr22:39457425-39457548	7.44269	-0.698601	45.1152	0	0
chr1:201393483-201393654	7.37755	-0.755364	45.0576	0	0
chrX:64520320-64520897	2.38037	1.84929	44.7727	0	0
chr20:23737643-23737786	4.14439	-0.316416	44.6869	0	0
chr11:64979802-64980092	4.32576	-0.167081	44.6062	0	0
chr6:121812775-121813286	7.26327	-0.850605	44.5921	0	0
chr1:27337570-27337809;FANTOM	2.56241	0.920161	44.3913	0	0
chr17:25821729-25821988;FANTOM	4.58812	-0.40852	44.3758	0	0
chr8:73991664-73992029	7.26451	-0.849811	44.3274	0	0
chr10:47007125-47007308	5.28538	-0.559362	44.3127	0	0
chr21:18886111-18886899;FANTOM	2.21979	1.81401	44.3045	0	0
chr1:156151395-156151726	2.84026	0.626921	44.2976	0	0
chr4:110340900-110341114	3.61171	0.092336	44.2973	0	0
chr3:186901070-186901277;FANTOM	3.63404	0.104164	44.2083	0	0
chr2:70350372-70350687;FANTOM	1.97731	2.09025	44.1741	0	0
chr18:12765132-12765369;FANTOM	3.65515	-0.110068	44.1713	0	0
chr1:173091914-173092434;FANTOM	4.62245	-0.387725	44.1299	0	0
chr15:91745873-91746071	7.26281	-0.850869	43.9374	0	0
chr1:25270854-25271141	7.2242	-0.883134	43.73	0	0
chr2:64303777-64304021	7.30025	-0.819316	43.5063	0	0
chr22:21280643-21280979	3.86406	-0.211545	43.5042	0	0
chr22:43139012-43139230	4.53761	-0.459312	43.4549	0	0
chr1:211510231-211510672	3.72483	-0.051975	43.4104	0	0
chr5:80286924-80287160	5.35498	-0.506241	43.3624	0	0
chr19:45659587-45659727	4.53625	-0.456823	43.3216	0	0
chr7:74041918-74042422	3.59487	0.283977	43.3168	0	0
chr16:4993356-4993730;FANTOM	2.18147	1.69521	43.0541	0	0
chr2:38518051-38518287	7.26228	-0.851134	42.9921	0	0
chr3:11120965-11121172	7.26228	-0.851134	42.9921	0	0
chr3:39207677-39207946	7.26228	-0.851134	42.9921	0	0
chr5:149111080-149111500	2.72271	1.74881	42.9658	0	0
chr19:17371794-17371975	2.59188	0.751314	42.8347	0	0
chrX:113702921-113703321	1.74523	4.60923	42.8326	0	0
chr17:27994847-27995226	7.18404	-0.91641	42.7687	0	0
chr18:33429867-33430289	2.17839	2.22537	42.7433	0	0
chr3:112140135-112140532	2.05488	1.97545	42.5908	0	0
chr17:74977466-74977724	5.41514	-0.455606	42.5761	0	0
chr3:52032081-52032245	7.18361	-0.916678	42.4559	0	0
chr1:204972649-204973084	3.86343	-0.208753	42.3923	0	0
chr17:76162624-76162896	4.12466	-0.340851	42.2875	0	0
chr21:47276965-47277115	5.3803	-0.479303	42.1751	0	0
chr3:64224566-64225019;NETCAGE	4.06491	-0.38653	42.1554	0	0
chr5:149110836-149111455;FANTOM	2.68509	1.75348	42.0848	0	0
chr21:18886265-18886744	2.23264	1.68041	42.0716	0	0
chr20:47220021-47220468	3.31681	0.038615	41.9453	0	0
chr2:70346022-70346119;FANTOM	1.66389	3.06979	41.9009	0	0
chr10:88852807-88852973	4.32207	-0.165451	41.8754	0	0
chr22:24249392-24249565	4.47188	-0.506675	41.8026	0	0
chr16:88837258-88837508	4.47922	-0.508515	41.7747	0	0
chr13:28714741-28714800	4.67825	-0.337199	41.7738	0	0
chr15:41090794-41090958	3.58102	-0.168438	41.7514	0	0
chr2:162481875-162482596;FANTOM	2.76764	0.482615	41.7474	0	0
chr17:45609413-45609606	2.60538	0.684949	41.5262	0	0
chr15:93743591-93743965	4.44431	-0.533587	41.5165	0	0
chr11:80099173-80099343	7.14314	-0.950198	41.4098	0	0
chr20:13820368-13820677	7.18541	-0.915606	41.4008	0	0
chr21:46432375-46432786	2.66708	0.582191	41.2296	0	0
chr2:232520555-232520922	2.7677	1.95624	41.2155	0	0
chr15:61462327-61462680	2.74958	0.640041	41.1227	0	0
chr8:8647136-8647513	3.60162	0.067879	40.8326	0	0
chrX:122968117-122968263	7.18257	-0.917214	40.8175	0	0
chr15:69382601-69382855	2.38528	0.958481	40.768	0	0
chr12:123376240-123376600	4.95583	-0.106016	40.7491	0	0
chr11:70842876-70843203	4.06081	-0.385998	40.6936	0	0
chr7:125559245-125559499	3.28285	0.000186	40.6698	0	0
chr7:158898617-158898734;NETCAGE	7.09974	-0.985618	40.61	0	0
chr3:186894883-186895243	4.44352	-0.534082	40.515	0	0
chr17:48385014-48385293	7.26093	-0.851663	40.4565	0	0
chr22:35773667-35774068	3.17948	0.37402	40.4414	0	0
chr19:47792934-47793257;FANTOM	3.42373	0.124458	40.4397	0	0
chr3:138598423-138598585	7.18602	-0.915338	40.3401	0	0
chr9:120168693-120169218	3.119	0.184119	40.267	0	0
chr1:238835708-238835928	7.1413	-0.951277	40.2365	0	0
chr12:107153976-107154194;FANTOM	3.74429	-0.031537	40.1535	0	0
chr2:39731031-39731276;NETCAGE	7.10062	-0.985075	40.0382	0	0
chr12:8959244-8959364	3.11621	0.560588	40.0349	0	0
chr16:70480958-70481287	7.26701	-0.848752	39.8783	0	0
chr7:101030200-101030354	4.15448	-0.31746	39.8208	0	0
chr20:34185036-34185453	5.5996	-0.289826	39.7022	0	0
chrX:113170298-113170599;FANTOM	2.33807	0.978202	39.5989	0	0
chr7:152848868-152849142	7.05588	-1.02136	39.5322	0	0
chr15:53719146-53719309	4.2217	-0.25417	39.456	0	0
chr1:70926773-70927019	7.05545	-1.02163	39.4059	0	0
chr10:56367877-56368018	7.05545	-1.02163	39.4059	0	0
chr9:6019904-6020399	4.60126	-0.40839	39.3969	0	0
chr14:103051810-103052039;FANTOM	2.7855	0.40636	39.3095	0	0
chr14:23266350-23266492	3.97523	-0.457309	39.2714	0	0
chr3:152235419-152235501	4.05953	-0.383074	39.2684	0	0
chr1:33202470-33202806;FANTOM	7.05632	-1.02109	39.2385	0	0
chr14:103036781-103036972	7.10117	-0.984803	39.2236	0	0
chr6:27634912-27635095	7.10117	-0.984803	39.2236	0	0
chr1:159883556-159883894	2.1535	1.30625	39.1791	0	0
chr10:47008240-47008359;FANTOM	3.1513	0.071335	39.1321	0	0
chr10:47008240-47008365	3.1513	0.071335	39.1321	0	0
chr2:64627997-64628192	7.14067	-0.951547	39.131	0	0
chr6:108883670-108884545;FANTOM	1.87558	2.0951	39.0496	0	0
chr8:103395386-103395751	2.79162	0.404974	38.9082	0	0
chr11:86070581-86070869	7.05498	-1.0219	38.8793	0	0
chr2:19428508-19428739	2.18202	1.94626	38.7641	0	0
chrX:39680161-39680842;FANTOM	2.03666	2.28079	38.7387	0	0
chr7:48240591-48240965;FANTOM	2.74152	0.361473	38.7165	0	0
chr7:87439580-87439823	3.78004	-0.273487	38.6087	0	0
chr22:37948648-37948841;FANTOM	5.04924	-0.756923	38.5545	0	0
chr3:171860737-171860810	3.80884	-0.253476	38.3605	0	0
chr9:34198488-34198913	2.78219	0.290332	38.352	0	0
chr18:43321584-43321999	7.01064	-1.058	38.3455	0	0
chr7:87220192-87220455	7.01064	-1.058	38.3455	0	0
chr20:47442683-47442836	7.10183	-0.984532	38.1414	0	0
chr1:8765273-8765569	4.43835	-0.53328	38.1139	0	0
chr3:72816075-72816306	4.05525	-0.385226	37.91	0	0
chr1:157986459-157986694	2.99095	0.086509	37.8572	0	0
chr3:125709143-125709448	1.73219	2.99268	37.748	0	0
chr18:57539308-57539557	3.34238	0.52871	37.4717	0	0
chr4:144276815-144277022;FANTOM	3.06755	0.002423	37.4417	0	0
chr2:232546670-232546982;FANTOM	4.97835	-0.819386	37.3927	0	0
chr2:232539646-232540078;NETCAGE	3.44418	0.141629	37.3397	0	0
chr7:23504984-23505316;FANTOM	1.62548	4.30708	37.2576	0	0
chr4:120916703-120917694	1.55246	3.46423	37.2068	0	0
chr1:205415918-205416307;FANTOM	3.64961	-0.385813	37.0816	0	0
chr12:25107225-25107551	7.26874	-0.848222	37.0726	0	0
chr11:34257083-34257385	6.96395	-1.0956	37.0464	0	0
chr5:149492093-149492223	6.96395	-1.0956	37.0464	0	0
chr14:70028682-70029046	4.57676	0.429227	36.9394	0	0
chr20:358991-359227	7.05372	-1.02245	36.8804	0	0
chr10:105826864-105827032	5.0181	-0.787467	36.8193	0	0
chr21:43371119-43371513	6.96255	-1.09643	36.6626	0	0
chr3:115503482-115503751	6.96255	-1.09643	36.6626	0	0
chr7:73694327-73694708	1.82153	2.12858	36.5258	0	0
chr10:133820644-133820934	4.01051	-0.432796	36.4889	0	0
chr14:78246081-78246365	7.13907	-0.952086	36.4352	0	0
chr3:125709142-125709481;FANTOM	1.65273	3.04944	36.4011	0	0
chr22:24099081-24099406	7.0582	-1.02026	36.3992	0	0
chr11:22256406-22256596	6.96448	-1.09532	36.3723	0	0
chr12:114025549-114025908;FANTOM	2.9215	0.168358	36.344	0	0
chr6:162964350-162964585	2.46814	0.583084	36.2559	0	0
chr10:13391797-13392252;FANTOM	1.5345	3.41306	36.2191	0	0
chr1:95353219-95353515	3.39946	-0.317408	36.2007	0	0
chr17:55670849-55671203	6.9152	-1.13447	36.1368	0	0
chr6:167239192-167239314	6.9152	-1.13447	36.1368	0	0
chr17:74966152-74966291	5.11756	-0.698601	36.1263	0	0
chr5:112628840-112629057;FANTOM	2.47131	0.777996	36.0525	0	0
chr13:54844501-54844859	2.24401	1.05995	35.9095	0	0
chr1:239290792-239290894	3.88816	-0.536181	35.8338	0	0
chr19:8115456-8115774;FANTOM	2.72784	0.246363	35.7911	0	0
chr2:232538204-232538386;NETCAGE	2.17808	0.993172	35.7769	0	0
chr16:4998062-4998290	4.97693	-0.820438	35.7601	0	0
chr17:27506307-27506816;FANTOM	1.53828	3.14881	35.7394	0	0
chr1:223195942-223196352	2.03572	1.25477	35.7264	0	0
chr12:54654111-54654224	3.96838	-0.457252	35.6872	0	0
chr3:172383941-172384339;NETCAGE	6.9157	-1.13419	35.6385	0	0
chr15:89163216-89163361	2.90656	0.01817	35.6228	0	0
chr15:63167400-63167667	4.93637	-0.849546	35.5486	0	0
chr2:109788718-109789106	7.10348	-0.983989	35.5242	0	0
chr17:65318264-65318584;FANTOM	2.24622	0.903019	35.4876	0	0
chr5:177385935-177386191	4.24728	-0.699503	35.4789	0	0
chr22:43139012-43139195;FANTOM	4.31625	-0.643465	35.4456	0	0
chr14:103051853-103052059	2.5714	0.511185	35.3988	0	0
chr8:9820971-9821370;FANTOM	2.08792	1.29276	35.3947	0	0
chr11:69527552-69527747	6.96515	-1.09504	35.3866	0	0
chr3:128440797-128440979	6.96515	-1.09504	35.3866	0	0
chr5:161706275-161706514	4.89552	-0.882601	35.2843	0	0
chr16:4993493-4993655	2.02754	1.41915	35.2724	0	0
chr15:52177671-52177834;NETCAGE	3.47084	-0.250141	35.1603	0	0
chr22:27287510-27287677	7.05906	-1.01999	35.0886	0	0
chr1:6040561-6040806;FANTOM	3.20403	-0.252601	34.9383	0	0
chr2:149509619-149509803	5.05221	-0.754844	34.8493	0	0
chr4:92546839-92547372	1.57111	2.76712	34.8488	0	0
chr17:74953206-74953410	6.86525	-1.17413	34.8175	0	0
chr3:140926084-140926244	6.91632	-1.13392	34.791	0	0
chr6:157101566-157102083;FANTOM	2.30156	1.09244	34.6842	0	0
chr17:71360104-71360291	3.19083	-0.075578	34.6585	0	0
chr18:77720175-77720431	6.96119	-1.09698	34.6013	0	0
chr9:128908654-128909040;FANTOM	3.8197	-0.587798	34.5485	0	0
chr8:56756553-56757241;FANTOM	2.23291	0.781018	34.4964	0	0
chrX:35685517-35685803	7.45478	-0.693724	34.4235	0	0
chr10:77909455-77909889	4.85698	-0.917556	34.4207	0	0
chr9:86685693-86685881	6.8638	-1.17497	34.4065	0	0
chr11:121244949-121245347	5.00497	-0.045273	34.3285	0	0
chr10:109673400-109673693;FANTOM	2.98122	0.213686	34.3245	0	0
chr17:45609469-45609601;FANTOM	2.8585	-0.017113	34.3139	0	0
chr4:36552972-36553379	4.50377	-0.478813	34.3129	0	0
chr1:223226437-223226710	3.91965	-0.507531	34.282	0	0
chr3:197208998-197209338	6.86582	-1.17385	34.1269	0	0
chr17:65318304-65318519	2.22764	0.833672	34.09	0	0
chr1:36172527-36173095	2.62615	0.563024	34.0735	0	0
chr8:80298371-80298736	2.97452	-0.07241	34.0279	0	0
chr8:97532965-97533225	2.59352	0.245963	34.0277	0	0
chr10:92055261-92055690	2.72473	0.138279	33.9493	0	0
chr1:45008728-45009166	2.06316	2.07103	33.7949	0	0
chr19:18811913-18812040;FANTOM	7.06001	-1.01972	33.7531	0	0
chr16:11012685-11013009;FANTOM	2.76719	0.277412	33.7312	0	0
chr4:110731789-110731961	3.52632	-0.482052	33.7177	0	0
chr19:8115458-8115791	2.54658	0.304859	33.6621	0	0
chr14:103096849-103097033	3.09212	-0.151715	33.6592	0	0
chr17:55947370-55947506;FANTOM	6.81205	-1.21574	33.6588	0	0
chr2:97065545-97065696	6.81205	-1.21574	33.6588	0	0
chr2:179920405-179920617	2.95262	-0.090229	33.6562	0	0
chr11:122527331-122527938;FANTOM	3.46963	-0.038376	33.6017	0	0
chr2:70350524-70350688	1.76493	1.84567	33.5508	0	0
chr2:64844748-64845048;FANTOM	6.86314	-1.17525	33.4863	0	0
chr2:45876900-45877947;NETCAGE	4.17338	-0.759137	33.4853	0	0
chr17:36860037-36860384	2.9325	-0.112826	33.4271	0	0
chr10:134965174-134965593	2.35399	0.80829	33.3031	0	0
chr19:38355755-38355934	3.51868	0.004796	33.2516	0	0
chr7:139929659-139930294;FANTOM	2.46762	0.413596	33.1234	0	0
chr15:89158790-89158939	6.86654	-1.17356	33.1099	0	0
chr22:41841242-41841381	4.17141	-0.756991	33.0849	0	0
chr16:30921701-30922052	4.30604	-0.64131	32.9883	0	0
chr17:77843241-77843428	6.75881	-1.25741	32.9736	0	0
chr22:21275057-21275173	6.75881	-1.25741	32.9736	0	0
chr15:85292501-85293050;NETCAGE	3.26964	0.006171	32.9046	0	0
chr7:101035231-101035374	2.95934	-0.095008	32.8847	0	0
chr4:92579533-92579896	2.20192	0.954048	32.8829	0	0
chr1:26491351-26491409	6.75835	-1.2577	32.8162	0	0
chr14:103753937-103754201	6.91215	-1.13586	32.7958	0	0
chr1:185044798-185044934	2.71414	0.116991	32.7519	0	0
chr18:45557292-45557856	5.25958	-0.582163	32.7228	0	0
chr11:44819563-44820067	4.89692	-0.885336	32.6091	0	0
chr12:26796929-26797100	2.6035	0.263657	32.5506	0	0
chr9:90027465-90027692	2.07212	1.05695	32.5271	0	0
chr4:133432895-133433046	3.31136	-0.384563	32.51	0	0
chr3:58020521-58020902	3.17831	-0.276658	32.4953	0	0
chr4:24326625-24327009	2.51062	0.273582	32.4121	0	0
chr12:8788397-8788731	3.17486	-0.272374	32.4004	0	0
chr11:86068346-86068769	4.13503	-0.789888	32.3596	0	0
chr5:34700053-34700170	2.9761	-0.074214	32.3401	0	0
chr15:59126201-59126372	3.14546	-0.295774	32.3316	0	0
chr9:127629380-127629814;NETCAGE	3.78444	-0.612537	32.2893	0	0
chr8:143840433-143840834	6.86231	-1.17553	32.2772	0	0
chr10:30712198-30712561;NETCAGE	5.05295	-0.754325	32.2331	0	0
chr15:68533996-68534187	6.7578	-1.25798	32.2247	0	0
chr4:27125104-27125501	2.70251	0.121091	32.1919	0	0
chr6:2891169-2891417	4.8158	-0.951083	32.1511	0	0
chr12:25086735-25086929;FANTOM	3.09264	-0.148071	32.0419	0	0
chr1:112561470-112561622	4.85105	-0.917214	32.0338	0	0
chr5:9295122-9295480	3.49629	-0.509499	32.0289	0	0
chr9:33197699-33197949	6.75989	-1.25685	31.9572	0	0
chr9:89669393-89669646	6.75989	-1.25685	31.9572	0	0
chr2:33832284-33832490	2.87858	-0.149195	31.9079	0	0
chr4:1415937-1416184	6.70253	-1.30091	31.8669	0	0
chr16:78309369-78309676;FANTOM	1.72052	1.72422	31.8393	0	0
chr15:53723559-53723850	6.81068	-1.21631	31.7934	0	0
chr15:23617549-23617755	6.70299	-1.30062	31.7901	0	0
chr16:70654278-70654559	2.52087	0.377062	31.7665	0	0
chr7:152235560-152235891;FANTOM	2.18367	0.804709	31.6566	0	0
chr10:13391509-13392196	1.43115	3.65184	31.6419	0	0
chr7:43115932-43116315;FANTOM	2.88268	-0.152435	31.4837	0	0
chr1:205160784-205161026	3.7458	-0.639282	31.4792	0	0
chr7:141426156-141426401	6.70203	-1.30119	31.471	0	0
chr7:99967934-99968084	6.70203	-1.30119	31.471	0	0
chr4:169995423-169995541	2.43552	0.485812	31.4525	0	0
chr18:73119617-73119939	4.76762	-0.984803	31.424	0	0
chr22:45469919-45470286	2.84953	0.843933	31.3851	0	0
chr10:92144315-92144664	2.1223	0.864518	31.3239	0	0
chr5:50356910-50357164	6.70353	-1.30033	31.2627	0	0
chr20:47299270-47299504	2.4873	0.523866	31.2121	0	0
chr5:139080454-139081133;NETCAGE	2.79492	-0.0743	31.2084	0	0
chr12:25104673-25105123;FANTOM	2.8809	0.114837	31.2029	0	0
chr9:120175638-120175763;FANTOM	3.17882	-0.273122	31.2012	0	0
chr3:41834447-41834630	3.49545	-0.506487	31.1563	0	0
chr5:126745-127168	1.47569	2.82355	30.9322	0	1e-06
chr4:169849945-169850177;FANTOM	4.13396	-0.787206	30.9101	0	1e-06
chr12:58600753-58601065	6.76067	-1.25656	30.9043	0	1e-06
chr5:153465796-153465929	6.76067	-1.25656	30.9043	0	1e-06
chr7:2429651-2429866	6.76067	-1.25656	30.9043	0	1e-06
chr5:177542224-177542578	1.48961	3.04681	30.8716	0	1e-06
chr10:121355308-121355466	1.9658	1.57738	30.8382	0	1e-06
chr15:52709691-52709954;FANTOM	6.64443	-1.34544	30.8076	0	1e-06
chr5:42746096-42746405	6.64443	-1.34544	30.8076	0	1e-06
chr11:66750441-66750729	4.72558	-1.02226	30.7889	0	1e-06
chr12:122102548-122102698	4.72558	-1.02226	30.7889	0	1e-06
chr18:32230114-32230357;NETCAGE	4.72558	-1.02226	30.7889	0	1e-06
chr17:26663363-26663577	2.8319	-0.19246	30.7665	0	1e-06
chr11:121240135-121240510	3.33743	0.239644	30.7183	0	1e-06
chr4:180089421-180090235	1.42503	3.61799	30.6807	0	1e-06
chr1:109224318-109224688	1.74503	1.55214	30.6408	0	1e-06
chr12:19156987-19157140	6.64397	-1.34573	30.6351	0	1e-06
chr17:32759132-32759292	6.64397	-1.34573	30.6351	0	1e-06
chr8:93618407-93618718	6.64397	-1.34573	30.6351	0	1e-06
chr15:85264501-85264937	6.86843	-1.173	30.6136	0	1e-06
chr12:2520866-2520988	6.64493	-1.34515	30.4883	0	1e-06
chr17:38695612-38695780	3.67772	-0.697641	30.4565	0	1e-06
chr14:38664084-38664570	1.54514	2.34534	30.4551	0	1e-06
chr8:36954645-36954952	4.85542	-0.914801	30.3779	0	1e-06
chr1:158993618-158993816	6.70424	-1.30005	30.3585	0	1e-06
chr2:65577753-65577973	6.70424	-1.30005	30.3585	0	1e-06
chr6:2297850-2298274	6.70424	-1.30005	30.3585	0	1e-06
chr8:37965576-37965753	4.04868	-0.85034	30.207	0	1e-06
chr13:28735561-28735759	2.57086	0.432422	30.1775	0	1e-06
chr5:177542150-177542670;FANTOM	1.462	3.12723	30.1304	0	1e-06
chr1:38892266-38892779	1.56687	2.49293	30.0867	0	1e-06
chr1:109224318-109224900;NETCAGE	1.6754	1.71366	30.0811	0	1e-06
chr17:50215603-50215965	7.10771	-0.982902	30.0759	0	1e-06
chr12:22908268-22908671	4.24597	-0.701297	30.0725	0	1e-06
chr12:53636323-53636574	6.75618	-1.25855	30.0359	0	1e-06
chr11:44984386-44984580	7.04875	-1.02381	30.0123	0	1e-06
chr15:45837981-45838202;FANTOM	6.64339	-1.34602	30.0098	0	1e-06
chr19:49073195-49073383	6.64339	-1.34602	30.0098	0	1e-06
chr12:25108947-25109128	3.72214	-0.671145	29.9866	0	1e-06
chr17:10031255-10031540;FANTOM	4.7223	-1.02054	29.9764	0	1e-06
chr3:58022058-58022319	3.17352	-0.276143	29.8503	0	1e-06
chr19:11180418-11180618	3.77964	-0.614804	29.8447	0	1e-06
chr12:111228706-111228907	6.58343	-1.39168	29.8075	0	1e-06
chr9:37053813-37053951	6.58343	-1.39168	29.8075	0	1e-06
chr1:6040525-6040975	2.64234	-0.05447	29.7997	0	1e-06
chr20:42286044-42286247	1.49219	2.79167	29.7762	0	1e-06
chr7:101134695-101134997	5.05373	-0.753805	29.6104	0	1e-06
chr5:95298504-95298734	2.58225	0.016374	29.582	0	1e-06
chr1:178010690-178010925	3.11444	0.325421	29.5205	0	1e-06
chrX:28520717-28521112	2.4383	0.554231	29.4919	0	1e-06
chr7:75807525-75807765	4.72347	-1.02362	29.4614	0	1e-06
chr14:103129557-103129668	2.39295	1.68865	29.4603	0	1e-06
chr2:24712916-24713235	2.60725	0.53737	29.3341	0	1e-06
chr3:176043245-176043687	1.379	3.44349	29.3233	0	1e-06
chr7:25994007-25994362	1.89124	1.83851	29.3033	0	1e-06
chr16:21235173-21235270	5.01632	-0.784522	29.2913	0	1e-06
chr6:157101587-157101983	2.19493	0.751091	29.2818	0	1e-06
chr1:150607452-150607980	1.65447	1.67364	29.2414	0	1e-06
chr17:19330052-19330174	4.01379	-0.885942	29.1879	0	1e-06
chr15:92173836-92174046	6.58444	-1.3911	29.1765	0	1e-06
chr4:135929269-135929614	6.70517	-1.29976	29.1708	0	1e-06
chr13:81714843-81715099	4.72743	-1.02171	29.078	0	1e-06
chr11:96457267-96457692	2.03403	0.894213	29.0512	0	1e-06
chr6:158382624-158382738	6.64261	-1.3463	28.9993	0	1e-06
chr16:65267269-65267840	1.55431	2.09137	28.9535	0	1e-06
chr8:69113790-69114413	2.42319	0.304104	28.9245	0	1e-06
chr19:54288814-54289157	3.39694	-0.588299	28.9146	0	1e-06
chr9:4489680-4489919;NETCAGE	3.53731	-0.482902	28.8972	0	1e-06
chr1:201449607-201450128	2.91034	-0.296577	28.8821	0	1e-06
chr7:100521409-100521690	6.5202	-1.43913	28.8658	0	1e-06
chr12:50819771-50820026	3.16475	-0.511584	28.7449	0	1e-06
chr20:23756875-23757209	1.91513	1.08534	28.7314	0	1e-06
chr5:95298372-95298734;FANTOM	2.48045	0.051501	28.7034	0	1e-06
chr2:187409105-187409391;FANTOM	4.6302	-1.09678	28.6891	0	1e-06
chr14:90957919-90958167;FANTOM	6.51976	-1.43942	28.6627	0	1e-06
chr15:85292499-85292878	3.13212	-0.105749	28.6591	0	1e-06
chr3:159451338-159451459	6.64643	-1.34458	28.6485	0	1e-06
chr5:126176248-126176683	3.97193	-0.918702	28.6258	0	1e-06
chr12:62602849-62603071	4.68003	-1.05863	28.5427	0	2e-06
chr12:49284535-49284923	3.00821	-0.411626	28.5275	0	2e-06
chr1:32421622-32422096;FANTOM	6.52067	-1.43884	28.5142	0	2e-06
chr17:15023370-15023615	6.52067	-1.43884	28.5142	0	2e-06
chr10:6764164-6764384;FANTOM	4.05001	-0.849017	28.486	0	2e-06
chr4:154711359-154711693	1.39956	2.95867	28.4771	0	2e-06
chr1:21854104-21854345	4.0126	-0.883207	28.4366	0	2e-06
chr3:195837368-195837544;NETCAGE	2.85444	-0.343319	28.3156	0	2e-06
chr1:222140915-222141158	2.66303	-0.037764	28.2714	0	2e-06
chr10:92056563-92056772	4.89792	-0.880736	28.2585	0	2e-06
chr20:42286061-42286420;FANTOM	1.43088	2.91416	28.2088	0	2e-06
chr1:32899525-32899754	2.27746	0.510794	28.2087	0	2e-06
chr6:34687889-34688055	2.56151	0.118313	28.1547	0	2e-06
chr16:70484244-70484405	2.3917	0.183676	28.1504	0	2e-06
chr17:36859613-36860666;FANTOM	2.45395	0.034189	28.1259	0	2e-06
chr5:126972-127168;FANTOM	1.48318	2.6479	28.1119	0	2e-06
chr1:173092552-173092771;FANTOM	4.57581	-1.13447	28.0782	0	2e-06
chr1:205413132-205413367;FANTOM	2.24343	0.466269	28.0278	0	2e-06
chr14:77475009-77475191	6.51917	-1.43971	27.9947	0	2e-06
chr17:7167661-7167983	6.51917	-1.43971	27.9947	0	2e-06
chr14:102707562-102707767	4.72868	-1.02144	27.9321	0	2e-06
chr11:118559235-118559393	1.96958	0.87806	27.9197	0	2e-06
chr14:90958483-90958653	6.45363	-1.48848	27.8847	0	2e-06
chr20:43720145-43720365	6.45363	-1.48848	27.8847	0	2e-06
chr3:52077830-52078069	6.45363	-1.48848	27.8847	0	2e-06
chr12:68151925-68152142	6.45404	-1.48819	27.7887	0	2e-06
chr19:12684792-12685098	6.45404	-1.48819	27.7887	0	2e-06
chr22:41080711-41081108	1.74845	4.18272	27.7843	0	2e-06
chr1:29575728-29576029	3.12319	-0.533092	27.7666	0	2e-06
chr4:154711358-154711691;FANTOM	1.37577	2.96519	27.7627	0	2e-06
chr17:74025620-74025914;FANTOM	3.46659	-0.537418	27.6509	0	2e-06
chr9:88497197-88497425	3.59974	-0.758289	27.6126	0	2e-06
chr7:6941685-6942092	2.02925	0.683725	27.5801	0	2e-06
chr8:105342972-105343307;FANTOM	4.68124	-1.05836	27.4553	0	3e-06
chr10:53794629-53795438	1.44898	2.52908	27.4513	0	3e-06
chr9:107935617-107935866	3.92054	-0.950468	27.4205	0	3e-06
chr2:207119829-207120072	6.45315	-1.48878	27.3695	0	3e-06
chr21:34506132-34506549	6.45315	-1.48878	27.3695	0	3e-06
chr3:169758275-169758613	4.62802	-1.09817	27.315	0	3e-06
chr19:58398826-58399093;FANTOM	1.74328	1.44533	27.2643	0	3e-06
chr2:47631260-47631638	1.77624	1.17074	27.2458	0	3e-06
chr13:66811675-66811931	6.45458	-1.4879	27.1684	0	3e-06
chr16:66261676-66262039;FANTOM	6.45458	-1.4879	27.1684	0	3e-06
chr2:42360195-42360705;FANTOM	6.45458	-1.4879	27.1684	0	3e-06
chr5:153543277-153543431	6.45458	-1.4879	27.1684	0	3e-06
chr9:13064795-13065082	6.45458	-1.4879	27.1684	0	3e-06
chr2:238512238-238512938;FANTOM	2.48634	-0.05762	27.1655	0	3e-06
chr8:82810131-82810594	2.05964	0.53034	27.1596	0	3e-06
chr22:27340616-27340829	6.76399	-1.25571	27.1296	0	3e-06
chr22:41080878-41081122;FANTOM	1.75838	4.04486	27.1082	0	3e-06
chr3:32884114-32884910	1.92133	1.00613	27.0846	0	3e-06
chr2:85404303-85404456;FANTOM	3.52455	-0.821034	27.053	0	3e-06
chr19:47551165-47551318	1.74798	1.62391	27.0432	0	3e-06
chr17:66000302-66000586	6.58622	-1.39052	27.0313	0	3e-06
chr3:165929251-165929516	3.97017	-0.916484	26.9957	0	3e-06
chr7:75793146-75793460	1.46377	2.20336	26.9726	0	3e-06
chr16:66398320-66398884;FANTOM	1.76312	1.31332	26.8835	0	3e-06
chr2:70849396-70849580	6.38387	-1.53956	26.7368	0	3e-06
chr10:121545768-121546203	2.82013	-0.363179	26.6756	0	4e-06
chr10:74056833-74058104;FANTOM	1.57722	1.78034	26.6427	0	4e-06
chrX:28525676-28526089	2.11106	1.00342	26.5561	0	4e-06
chr10:101026177-101026506;FANTOM	6.38468	-1.53897	26.5548	0	4e-06
chr13:49792987-49793110	6.38468	-1.53897	26.5548	0	4e-06
chr16:71741722-71741982	6.38468	-1.53897	26.5548	0	4e-06
chr5:153471442-153471680	6.38468	-1.53897	26.5548	0	4e-06
chr9:14961414-14961767	1.88545	0.858602	26.4487	0	4e-06
chr7:64733908-64734317;FANTOM	1.39386	6.73942	26.4463	0	4e-06
chr7:75793189-75793404;FANTOM	1.77496	1.12834	26.4458	0	4e-06
chr14:51364463-51364824	2.47643	0.333676	26.3307	0	4e-06
chr11:125239694-125239978	4.76741	-0.988679	26.3297	0	4e-06
chr11:46477837-46478230	4.57677	-1.13364	26.3252	0	4e-06
chr12:39008158-39008221;FANTOM	2.00879	1.01704	26.3075	0	4e-06
chr3:186903601-186903921;FANTOM	1.71066	1.64219	26.2766	0	4e-06
chr3:186903605-186903924	1.71066	1.64219	26.2766	0	4e-06
chr5:139088295-139089196;FANTOM	2.02511	0.629403	26.2421	0	4e-06
chr10:72845484-72845769	3.93017	-0.952237	26.2065	0	4e-06
chr3:197208546-197208675	6.4554	-1.4876	26.2007	0	4e-06
chr4:84797359-84797454	6.64872	-1.344	26.1882	0	4e-06
chr2:67562714-67563734	1.35809	3.06403	26.1434	0	5e-06
chr3:196393067-196393301	6.58014	-1.39284	26.0992	0	5e-06
chr1:113367049-113367226	2.87689	-0.509558	26.0382	0	5e-06
chr12:18905579-18905804;FANTOM	2.76071	0.038071	26.029	0	5e-06
chr20:47443501-47443751;FANTOM	4.46985	-1.21518	25.9946	0	5e-06
chr16:62730465-62730572	6.311	-1.59219	25.9763	0	5e-06
chr11:15569482-15569938	6.38327	-1.53986	25.9491	0	5e-06
chr2:88772969-88773186	6.38327	-1.53986	25.9491	0	5e-06
chr7:148638273-148638633;FANTOM	1.64458	1.47612	25.9232	0	5e-06
chr12:96765150-96765475	3.8801	-0.985966	25.8664	0	5e-06
chr15:69939645-69939841	2.20433	0.306491	25.8098	0	5e-06
chr2:88781565-88781790	6.58743	-1.39023	25.8009	0	5e-06
chr3:27707879-27708150	4.47373	-1.21639	25.8006	0	5e-06
chr10:106518658-106518912	6.92403	-1.13196	25.7658	0	5e-06
chr2:196559961-196560170	2.81327	-0.186085	25.7387	0	5e-06
chr17:4065011-4065373;FANTOM	6.38536	-1.53867	25.7111	0	6e-06
chr4:2884147-2884402	3.21752	-0.728243	25.6884	0	6e-06
chr1:178598404-178598572	6.5172	-1.4403	25.6829	0	6e-06
chr2:85404169-85404560	2.88012	-0.5106	25.6708	0	6e-06
chr17:47448854-47449133	3.02873	-0.617007	25.6103	0	6e-06
chr1:55367445-55367670	4.73165	-1.02089	25.5543	0	6e-06
chr1:66111430-66111619	2.49597	-0.173645	25.5263	0	6e-06
chr6:27655152-27655475;FANTOM	4.47238	-1.21724	25.4196	0	6e-06
chr20:35880247-35880630;FANTOM	6.31056	-1.59248	25.4104	0	6e-06
chr3:197216995-197217339;FANTOM	6.31056	-1.59248	25.4104	0	6e-06
chrX:137415704-137416121	3.51868	-0.817212	25.4073	0	6e-06
chrX:113283840-113284986	1.32241	2.64289	25.3399	0	7e-06
chr6:112201541-112202025	3.93987	-0.477833	25.3173	0	7e-06
chrX:57633706-57634078;FANTOM	6.45136	-1.48937	25.2517	1e-06	7e-06
chr3:33619018-33619340;FANTOM	3.08361	-0.558366	25.2021	1e-06	7e-06
chr17:21013284-21013570	3.44025	-0.885675	25.1659	1e-06	7e-06
chr6:22222867-22222924;FANTOM	1.32032	5.52707	25.1522	1e-06	7e-06
chr18:11809925-11810134	6.23415	-1.6468	25.0902	1e-06	8e-06
chr2:130585322-130585457	6.23415	-1.6468	25.0902	1e-06	8e-06
chr7:118740756-118741116	3.88142	-0.989027	25.0831	1e-06	8e-06
chr5:142473953-142474356	1.67484	1.22484	25.0794	1e-06	8e-06
chr16:70471170-70471281	2.46179	-0.07364	25.0604	1e-06	8e-06
chr21:33102883-33103280	2.00751	0.730565	25.0556	1e-06	8e-06
chr14:103783625-103783849	2.73159	-0.437799	25.0308	1e-06	8e-06
chr3:115503263-115503751;FANTOM	3.82722	-1.02163	25.0052	1e-06	8e-06
chr3:47302211-47302367	3.01978	-0.612789	25.0038	1e-06	8e-06
chr12:55451321-55451563	4.41734	-1.25864	24.9487	1e-06	8e-06
chr9:98581951-98582175	3.16439	-0.512813	24.8999	1e-06	8e-06
chr3:41930365-41930447	1.59552	1.76922	24.8671	1e-06	8e-06
chr12:118815250-118815352	3.72991	-0.669871	24.8639	1e-06	8e-06
chr2:159677113-159677422	6.38234	-1.54015	24.8506	1e-06	8e-06
chr1:239266269-239266623	2.9013	-0.482542	24.8261	1e-06	8e-06
chr2:31507173-31507411	3.2895	-0.671845	24.8205	1e-06	8e-06
chr8:93621901-93622002	6.23388	-1.6471	24.8113	1e-06	9e-06
chr12:11965562-11965937;NETCAGE	2.98589	-0.642451	24.8037	1e-06	9e-06
chr4:186495068-186495262	2.38601	-0.133929	24.7972	1e-06	9e-06
chr19:39894212-39894681	1.54444	1.64057	24.7636	1e-06	9e-06
chrX:129411270-129411641	1.51196	1.678	24.7588	1e-06	9e-06
chr15:69382643-69382792;FANTOM	2.13348	0.315271	24.6797	1e-06	9e-06
chr1:26685404-26685819;NETCAGE	4.63515	-1.09568	24.6751	1e-06	9e-06
chr4:186495067-186495245;FANTOM	2.43865	-0.213745	24.6461	1e-06	9e-06
chr17:66729951-66730275	2.07218	0.345289	24.613	1e-06	9e-06
chr8:8873107-8873258	4.41289	-1.2577	24.6113	1e-06	9e-06
chr3:176040655-176041056	1.5581	1.56324	24.592	1e-06	9e-06
chr16:70484245-70484591;NETCAGE	2.26294	0.085345	24.5701	1e-06	9e-06
chr7:150907416-150907806	3.49355	-0.224878	24.547	1e-06	1e-05
chr13:56230308-56230942	1.54885	1.61285	24.5434	1e-06	1e-05
chr7:6897412-6897593	3.13146	-0.538466	24.5395	1e-06	1e-05
chr7:132821128-132821344	4.41809	-1.25835	24.5037	1e-06	1e-05
chr14:50016855-50017158;FANTOM	1.56519	1.78711	24.4559	1e-06	1e-05
chr10:74057817-74058069	1.53998	1.54336	24.3346	1e-06	1.1e-05
chr11:121338733-121339149;FANTOM	6.31273	-1.59129	24.1396	1e-06	1.2e-05
chr15:52308802-52309026	6.31273	-1.59129	24.1396	1e-06	1.2e-05
chr17:74978160-74978291	6.31273	-1.59129	24.1396	1e-06	1.2e-05
chrX:50442080-50442392	3.13834	-0.535251	24.0943	1e-06	1.2e-05
chr12:105356319-105356678	6.15273	-1.70385	24.0733	1e-06	1.2e-05
chr12:13158617-13158788	6.15273	-1.70385	24.0733	1e-06	1.2e-05
chr2:42205751-42205997	6.15273	-1.70385	24.0733	1e-06	1.2e-05
chr20:23739818-23739901	6.15273	-1.70385	24.0733	1e-06	1.2e-05
chr9:34644916-34645066	6.15273	-1.70385	24.0733	1e-06	1.2e-05
chr17:74025600-74025809	3.32993	-0.645301	24.0436	1e-06	1.2e-05
chr7:33830454-33830717	4.35873	-1.30214	23.996	1e-06	1.2e-05
chr12:83062616-83062919	6.15289	-1.70355	23.9898	1e-06	1.2e-05
chr2:43434759-43434952;FANTOM	6.15289	-1.70355	23.9898	1e-06	1.2e-05
chr1:40409254-40409403	6.45006	-1.48966	23.9823	1e-06	1.2e-05
chr6:39177099-39177427	2.05525	0.332509	23.9512	1e-06	1.3e-05
chr3:177927522-177927605	2.83639	-0.532844	23.9474	1e-06	1.3e-05
chr10:79150175-79150403	6.23327	-1.6474	23.9128	1e-06	1.3e-05
chr18:29526389-29526545	6.23327	-1.6474	23.9128	1e-06	1.3e-05
chr2:219159332-219159614	6.23327	-1.6474	23.9128	1e-06	1.3e-05
chr17:8601664-8601782	3.13398	-0.78799	23.8765	1e-06	1.3e-05
chr9:126122611-126122791	3.7847	-1.05863	23.8711	1e-06	1.3e-05
chr20:55844071-55844324;NETCAGE	3.73281	-1.09734	23.8601	1e-06	1.3e-05
chr12:123234557-123234780	4.35585	-1.30033	23.6686	1e-06	1.4e-05
chr8:124209756-124210278	4.35585	-1.30033	23.6686	1e-06	1.4e-05
chr10:49460358-49460510	6.2352	-1.6462	23.6666	1e-06	1.4e-05
chr16:26274786-26274916	6.2352	-1.6462	23.6666	1e-06	1.4e-05
chr6:75462111-75462411;NETCAGE	6.2352	-1.6462	23.6666	1e-06	1.4e-05
chr17:71485490-71485795	4.41458	-1.25656	23.6582	1e-06	1.4e-05
chr12:18905678-18906460	1.68698	1.88537	23.6531	1e-06	1.4e-05
chr19:53449736-53449992;FANTOM	3.72983	-1.0956	23.5444	1e-06	1.5e-05
chr16:49591128-49591303	3.35111	-0.953046	23.5008	1e-06	1.6e-05
chr7:95943774-95944052	4.46591	-1.21631	23.4397	1e-06	1.6e-05
chr1:169658680-169658834	6.15237	-1.70415	23.4171	1e-06	1.6e-05
chr12:125117108-125117622;FANTOM	6.15237	-1.70415	23.4171	1e-06	1.6e-05
chr17:41087980-41088122	6.15237	-1.70415	23.4171	1e-06	1.6e-05
chr4:48178453-48178649	6.15237	-1.70415	23.4171	1e-06	1.6e-05
chr11:118600577-118601165	2.9137	-0.700594	23.3957	1e-06	1.6e-05
chr12:5646324-5646502	4.62831	-1.09394	23.3854	1e-06	1.6e-05
chr19:52409056-52409406	2.19208	0.114385	23.3713	1e-06	1.6e-05
chr11:129959729-129960140	2.47357	-0.32161	23.3629	1e-06	1.6e-05
chr20:23751520-23751661	6.38774	-1.53808	23.2855	1e-06	1.7e-05
chr5:154026858-154027053;NETCAGE	1.53001	1.5465	23.2853	1e-06	1.7e-05
chr7:127903578-127903800	1.369	2.49979	23.284	1e-06	1.7e-05
chr19:39894353-39894945;FANTOM	1.64925	1.23163	23.2586	1e-06	1.7e-05
chr19:36649799-36650365	2.54445	-0.413123	23.2541	1e-06	1.7e-05
chr6:123162590-123162753	6.59036	-1.38965	23.2124	1e-06	1.8e-05
chr13:30517547-30517717	6.15335	-1.70324	23.2032	1e-06	1.8e-05
chr2:62597935-62598276	6.15335	-1.70324	23.2032	1e-06	1.8e-05
chr6:123160679-123161141	6.15335	-1.70324	23.2032	1e-06	1.8e-05
chr4:103750426-103750549	4.73517	-1.02034	23.1397	2e-06	1.8e-05
chr1:204896866-204897023	3.17045	-0.755364	23.1279	2e-06	1.8e-05
chr5:79543086-79543322	1.93304	0.491352	23.1161	2e-06	1.9e-05
chr12:65076674-65077129	3.22365	-0.732504	23.099	2e-06	1.9e-05
chr17:7003556-7003830	6.06659	-1.76291	23.0768	2e-06	1.9e-05
chr20:52516053-52516507;FANTOM	6.06659	-1.76291	23.0768	2e-06	1.9e-05
chr6:94540818-94541509	1.49366	1.6296	23.0661	2e-06	1.9e-05
chr7:76052692-76053023;FANTOM	6.51435	-1.44088	23.0561	2e-06	1.9e-05
chr1:223196399-223196817	1.79449	0.702845	23.025	2e-06	1.9e-05
chr15:101614500-101614569	2.46537	-0.190641	22.9958	2e-06	2e-05
chr19:54164536-54164742	2.14451	0.164663	22.9669	2e-06	2e-05
chr2:56344982-56345239;FANTOM	1.27114	5.66239	22.9608	2e-06	2e-05
chr20:14697019-14697228	2.94623	-0.668466	22.8935	2e-06	2.1e-05
chr1:109228217-109228647	4.29822	-1.34668	22.8829	2e-06	2.1e-05
chr17:25833655-25833928;FANTOM	2.14851	0.186432	22.8663	2e-06	2.1e-05
chr1:62511306-62511441	6.31403	-1.59099	22.845	2e-06	2.1e-05
chr17:76163346-76163418	6.31403	-1.59099	22.845	2e-06	2.1e-05
chr8:55295033-55295110	6.31403	-1.59099	22.845	2e-06	2.1e-05
chr17:76977210-76977547	6.5264	-1.43738	22.8204	2e-06	2.1e-05
chr3:39622915-39623491	2.46442	-0.078788	22.7846	2e-06	2.2e-05
chr15:33440518-33440847;FANTOM	3.79046	-1.05981	22.7454	2e-06	2.2e-05
chr1:221587815-221588184	6.06648	-1.76322	22.7415	2e-06	2.2e-05
chr3:57992382-57992690	6.06648	-1.76322	22.7415	2e-06	2.2e-05
chr6:34997236-34997427	3.73161	-1.09789	22.7316	2e-06	2.2e-05
chrX:28516954-28517142	3.73161	-1.09789	22.7316	2e-06	2.2e-05
chr20:47470610-47470767;FANTOM	6.23221	-1.6477	22.7249	2e-06	2.2e-05
chr15:69940590-69940863	1.70003	1.1148	22.67	2e-06	2.3e-05
chr9:117131457-117132230;FANTOM	2.32561	-0.169888	22.6426	2e-06	2.3e-05
chr5:78789400-78789677	2.44248	-0.344788	22.6376	2e-06	2.3e-05
chr1:12009183-12009424	2.68739	-0.456579	22.6254	2e-06	2.3e-05
chr7:100140069-100140501;FANTOM	3.35605	-0.95393	22.6183	2e-06	2.3e-05
chr12:113669398-113669651	2.64033	-0.341901	22.6071	2e-06	2.3e-05
chr2:73075049-73075286	4.67746	-1.0558	22.6065	2e-06	2.3e-05
chr12:60358679-60358868	6.06678	-1.76261	22.58	2e-06	2.4e-05
chr13:36992146-36992544;FANTOM	6.06678	-1.76261	22.58	2e-06	2.4e-05
chr16:29955385-29955556;NETCAGE	6.06678	-1.76261	22.58	2e-06	2.4e-05
chr17:1926930-1927151;FANTOM	6.06678	-1.76261	22.58	2e-06	2.4e-05
chr17:78992000-78992331;FANTOM	6.06678	-1.76261	22.58	2e-06	2.4e-05
chr4:27128506-27128723	6.06678	-1.76261	22.58	2e-06	2.4e-05
chrY:7039789-7040088	6.06678	-1.76261	22.58	2e-06	2.4e-05
chr12:76338350-76338647;FANTOM	1.99948	0.285639	22.4881	2e-06	2.5e-05
chr4:159493065-159493294;FANTOM	1.99038	1.73566	22.4845	2e-06	2.5e-05
chr16:4620782-4621102	1.38773	1.8707	22.4789	2e-06	2.5e-05
chr9:108414112-108414404	6.23639	-1.6459	22.4204	2e-06	2.5e-05
chr5:163312240-163312380	6.45948	-1.48672	22.4145	2e-06	2.5e-05
chr2:30490099-30490308;FANTOM	2.87177	-0.728501	22.4123	2e-06	2.5e-05
chr5:141615988-141616150;FANTOM	1.72557	0.787843	22.3979	2e-06	2.6e-05
chr2:20795868-20796230;FANTOM	6.15148	-1.70445	22.2638	2e-06	2.7e-05
chr8:56832047-56832488;FANTOM	2.63093	-0.343738	22.2364	2e-06	2.8e-05
chr2:47629412-47629600	3.44972	-0.885482	22.2331	2e-06	2.8e-05
chr5:79543086-79543324;FANTOM	1.85672	0.645938	22.2309	2e-06	2.8e-05
chr16:60141916-60142307	2.416	-0.112692	22.2148	2e-06	2.8e-05
chr5:139015811-139016118;FANTOM	3.9653	-0.913997	22.1322	3e-06	2.9e-05
chr12:25104989-25105026	2.64876	-0.347727	22.1097	3e-06	2.9e-05
chr5:12666357-12666702	1.55415	1.52031	22.1087	3e-06	2.9e-05
chr18:56527283-56527445	3.30361	-0.988484	22.0905	3e-06	3e-05
chr17:11877675-11878428	1.43626	1.90954	22.086	3e-06	3e-05
chr1:51792521-51792753;NETCAGE	2.73414	-0.61386	22.042	3e-06	3e-05
chr13:49792516-49792603	6.15437	-1.70294	22.0074	3e-06	3.1e-05
chr16:15603961-15604094	6.38932	-1.53778	21.9988	3e-06	3.1e-05
chr2:233283609-233283952	2.41779	0.096794	21.9343	3e-06	3.2e-05
chr20:37302978-37303466;FANTOM	1.70994	1.00506	21.9317	3e-06	3.2e-05
chr15:65713781-65714189;FANTOM	1.93837	0.318263	21.883	3e-06	3.3e-05
chrX:91356463-91356866	1.49184	1.73161	21.88	3e-06	3.3e-05
chr6:154914262-154914493;FANTOM	4.23402	-1.39322	21.8677	3e-06	3.3e-05
chr10:130424836-130425177	2.08998	0.133579	21.8673	3e-06	3.3e-05
chr2:238507381-238507559;FANTOM	2.8724	-0.727985	21.8554	3e-06	3.3e-05
chr1:201508517-201509575;FANTOM	1.57849	1.26913	21.8417	3e-06	3.3e-05
chr7:89974974-89975210	4.29264	-1.34602	21.8092	3e-06	3.4e-05
chr7:89975005-89975165;FANTOM	4.29264	-1.34602	21.8092	3e-06	3.4e-05
chr16:85447483-85447543	6.30706	-1.59338	21.8083	3e-06	3.4e-05
chr17:57048026-57048326;NETCAGE	6.30706	-1.59338	21.8083	3e-06	3.4e-05
chr4:86694561-86694737	6.30706	-1.59338	21.8083	3e-06	3.4e-05
chr16:658205-658397;FANTOM	4.23081	-1.39168	21.8068	3e-06	3.4e-05
chr19:9691924-9692083	3.73076	-1.09817	21.8048	3e-06	3.4e-05
chr1:229554451-229554835	6.06585	-1.76352	21.7496	3e-06	3.4e-05
chr3:72787861-72788650;NETCAGE	1.41834	1.69627	21.7395	3e-06	3.5e-05
chr13:98503546-98503997	5.97491	-1.82449	21.7223	3e-06	3.5e-05
chr19:31983011-31983263	5.97491	-1.82449	21.7223	3e-06	3.5e-05
chr19:52412558-52412804	5.97491	-1.82449	21.7223	3e-06	3.5e-05
chr4:168360395-168360411	5.97491	-1.82449	21.7223	3e-06	3.5e-05
chr6:27561780-27561912	5.97491	-1.82449	21.7223	3e-06	3.5e-05
chr7:52129485-52129593	5.97491	-1.82449	21.7223	3e-06	3.5e-05
chr7:75420905-75421065;NETCAGE	5.97491	-1.82449	21.7223	3e-06	3.5e-05
chr1:33804092-33804324;FANTOM	5.97491	-1.82479	21.7222	3e-06	3.5e-05
chr18:47042311-47042517	5.97491	-1.82479	21.7222	3e-06	3.5e-05
chr22:37616768-37617011	5.97491	-1.82479	21.7222	3e-06	3.5e-05
chr3:195835287-195835561;NETCAGE	5.97491	-1.82479	21.7222	3e-06	3.5e-05
chrX:108633240-108633385	5.97491	-1.82479	21.7222	3e-06	3.5e-05
chr8:68281124-68281458	2.86783	-0.727401	21.7093	3e-06	3.5e-05
chr10:108850834-108851037	4.2317	-1.3911	21.6899	3e-06	3.5e-05
chr3:115824540-115824862	4.2317	-1.3911	21.6899	3e-06	3.5e-05
chr9:131311027-131311415	4.2317	-1.3911	21.6899	3e-06	3.5e-05
chr4:134188139-134188406	2.04471	0.102761	21.6898	3e-06	3.5e-05
chr2:157580101-157580711	1.44643	1.92148	21.6284	3e-06	3.6e-05
chr9:101927678-101928143	6.3156	-1.5907	21.569	3e-06	3.7e-05
chr8:101455424-101455703;FANTOM	2.06777	0.200996	21.5181	4e-06	3.8e-05
chr2:67556803-67556979	2.27222	0.084009	21.4965	4e-06	3.8e-05
chr1:44616074-44616418	6.06757	-1.7623	21.4653	4e-06	3.9e-05
chr11:60918810-60918946	6.06757	-1.7623	21.4653	4e-06	3.9e-05
chr12:19750318-19750525	6.06757	-1.7623	21.4653	4e-06	3.9e-05
chrX:126362784-126362895	2.41528	-0.36862	21.4254	4e-06	4e-05
chr5:141295489-141295869	3.09765	-0.819457	21.3992	4e-06	4e-05
chr2:149571188-149571523;FANTOM	2.24435	-0.2334	21.375	4e-06	4.1e-05
chr3:73732976-73733381	4.23372	-1.39351	21.3206	4e-06	4.2e-05
chr5:135157186-135157489	2.73156	-0.615119	21.2919	4e-06	4.2e-05
chr17:34948914-34949154	2.20887	0.054764	21.2901	4e-06	4.2e-05
chr2:233283707-233283952;FANTOM	2.77309	-0.417316	21.2515	4e-06	4.3e-05
chr4:139895696-139896035	1.84226	0.424993	21.2255	4e-06	4.3e-05
chr11:66657556-66657637	5.97468	-1.8251	21.2217	4e-06	4.3e-05
chr4:186949740-186950107	5.97468	-1.8251	21.2217	4e-06	4.3e-05
chr11:67388322-67388349;FANTOM	1.20682	3.62301	21.2148	4e-06	4.4e-05
chr1:45787402-45787633	1.7772	0.603353	21.1426	4e-06	4.5e-05
chr12:130356766-130357015	2.66693	-0.484183	21.1269	4e-06	4.5e-05
chr1:65616248-65616486	2.34901	-0.274334	21.124	4e-06	4.5e-05
chr1:80165787-80166116	6.23794	-1.6456	21.1218	4e-06	4.5e-05
chr6:96278764-96279091;FANTOM	6.23794	-1.6456	21.1218	4e-06	4.5e-05
chr6:7174134-7174405;FANTOM	1.98436	0.271077	21.1201	4e-06	4.5e-05
chrX:49085390-49085566	4.23609	-1.39235	21.1176	4e-06	4.6e-05
chr9:120263458-120263671	6.46122	-1.48643	21.1136	4e-06	4.6e-05
chr16:70658635-70658874	4.23194	-1.39081	21.0484	4e-06	4.7e-05
chr7:5458136-5458686;FANTOM	4.35673	-1.29948	21.048	4e-06	4.7e-05
chr9:19251306-19251636	3.01131	-0.887079	21.0324	5e-06	4.7e-05
chr4:3113384-3113598	3.00607	-0.883473	21.0284	5e-06	4.7e-05
chr2:232613712-232613997	4.16488	-1.43913	20.999	5e-06	4.8e-05
chr15:93733625-93733757	4.16822	-1.44039	20.9928	5e-06	4.8e-05
chr12:110137383-110137514	5.97531	-1.82418	20.9715	5e-06	4.8e-05
chr13:20366121-20366484	5.97531	-1.82418	20.9715	5e-06	4.8e-05
chr17:5144646-5144798	5.97531	-1.82418	20.9715	5e-06	4.8e-05
chr2:230240479-230240781	5.97531	-1.82418	20.9715	5e-06	4.8e-05
chr2:88817582-88817789	5.97531	-1.82418	20.9715	5e-06	4.8e-05
chr7:2431669-2431977	5.97531	-1.82418	20.9715	5e-06	4.8e-05
chr19:48293591-48293754;FANTOM	2.83008	-0.759137	20.9685	5e-06	4.9e-05
chr11:96462814-96463316	4.16528	-1.43884	20.9353	5e-06	4.9e-05
chr8:56757748-56758037	2.09595	-0.038761	20.9278	5e-06	4.9e-05
chr14:45381860-45382248	2.66423	-0.672739	20.9124	5e-06	5e-05
chr10:36121223-36121392;FANTOM	6.15005	-1.70475	20.8848	5e-06	5e-05
chr11:57051156-57051292	2.82808	-0.756991	20.8825	5e-06	5e-05
chr3:50175910-50176304	1.75878	1.38252	20.8647	5e-06	5.1e-05
chr1:153571143-153571542	2.21102	-0.033977	20.8276	5e-06	5.2e-05
chr1:244525463-244525578;FANTOM	3.06249	-0.854594	20.778	5e-06	5.3e-05
chr9:4489690-4489755	3.44654	-0.883546	20.7216	5e-06	5.5e-05
chr7:13211961-13212279	6.39111	-1.53749	20.684	5e-06	5.6e-05
chr7:150724248-150724530	4.16411	-1.43942	20.6155	6e-06	5.8e-05
chr22:41079080-41079368	3.2982	-0.987594	20.564	6e-06	5.9e-05
chr15:72486095-72486504	4.29576	-1.34429	20.5254	6e-06	6e-05
chr1:70839337-70839608	2.40763	-0.367325	20.5008	6e-06	6.1e-05
chr20:32063251-32063626	3.78009	-1.05635	20.4941	6e-06	6.1e-05
chr1:38964496-38964696	3.57414	-1.21845	20.4368	6e-06	6.3e-05
chr11:125271754-125271946	6.06456	-1.76382	20.4176	6e-06	6.3e-05
chr2:55346891-55347057;FANTOM	6.06456	-1.76382	20.4176	6e-06	6.3e-05
chr6:27156275-27156561	2.09422	-0.133706	20.3778	6e-06	6.4e-05
chr13:36992332-36992588	5.87702	-1.8891	20.2745	7e-06	6.7e-05
chr20:32053416-32053792	5.87702	-1.8891	20.2745	7e-06	6.7e-05
chr4:185088893-185089118	5.87702	-1.8891	20.2745	7e-06	6.7e-05
chr7:121989804-121989929	5.87702	-1.8891	20.2745	7e-06	6.7e-05
chrX:108425681-108425919	5.87702	-1.8891	20.2745	7e-06	6.7e-05
chr1:33686646-33686830;NETCAGE	5.87701	-1.88941	20.2744	7e-06	6.7e-05
chr12:53629787-53629965	5.87701	-1.88941	20.2744	7e-06	6.7e-05
chr14:92863472-92863574	5.87701	-1.88941	20.2744	7e-06	6.7e-05
chr2:77359823-77359932	5.87701	-1.88941	20.2744	7e-06	6.7e-05
chr5:110765135-110765311	5.87701	-1.88941	20.2744	7e-06	6.7e-05
chr2:232520824-232520925;NETCAGE	2.80118	-0.557679	20.2637	7e-06	6.7e-05
chr11:67525437-67525633	5.87702	-1.88879	20.2605	7e-06	6.7e-05
chr11:78061236-78062132;FANTOM	5.87702	-1.88879	20.2605	7e-06	6.7e-05
chr14:95721966-95722120	5.87702	-1.88879	20.2605	7e-06	6.7e-05
chr16:27611312-27611421	5.87702	-1.88879	20.2605	7e-06	6.7e-05
chr3:56487138-56487330	5.87702	-1.88879	20.2605	7e-06	6.7e-05
chr6:13396788-13396918	5.87702	-1.88879	20.2605	7e-06	6.7e-05
chr1:160644272-160644509	2.37442	-0.251214	20.2604	7e-06	6.7e-05
chr20:49349018-49349228	6.31743	-1.5904	20.2378	7e-06	6.8e-05
chr7:101137903-101138056	6.31743	-1.5904	20.2378	7e-06	6.8e-05
chr14:50328432-50328603	1.50998	1.60155	20.2099	7e-06	6.9e-05
chr11:123414630-123415056;FANTOM	4.23761	-1.39206	20.1678	7e-06	7e-05
chr18:29530514-29530776	4.09824	-1.48975	20.1605	7e-06	7.1e-05
chr19:41104077-41104417;NETCAGE	1.15551	2.92954	20.1565	7e-06	7.1e-05
chr19:20604939-20605166	6.06899	-1.762	20.1382	7e-06	7.1e-05
chr22:41460471-41460696;FANTOM	6.06899	-1.762	20.1382	7e-06	7.1e-05
chr10:5530637-5531333;FANTOM	1.75937	0.9025	20.1258	7e-06	7.1e-05
chr4:185089638-185089889	4.09568	-1.48819	20.1039	7e-06	7.2e-05
chr17:40552045-40552304	2.80399	-0.563526	20.0826	7e-06	7.3e-05
chr14:100690225-100690348	4.36523	-1.30071	20.0567	8e-06	7.4e-05
chr7:66084093-66084832	1.99531	0.069742	20.0253	8e-06	7.5e-05
chr3:196988712-196989179	2.26082	-0.34261	20.0086	8e-06	7.6e-05
chr20:362588-362697	4.16717	-1.44127	19.9479	8e-06	7.8e-05
chr1:228105153-228105267	5.97361	-1.8254	19.9251	8e-06	7.9e-05
chr6:27727649-27728005	5.97361	-1.8254	19.9251	8e-06	7.9e-05
chr15:53722898-53723309	3.55186	-0.790602	19.8444	8e-06	8.2e-05
chr2:42175655-42176026	2.07258	0.114421	19.841	8e-06	8.2e-05
chr4:180647804-180648014	2.27138	-0.118831	19.7957	9e-06	8.4e-05
chr20:44911376-44911559	6.2398	-1.6453	19.7818	9e-06	8.4e-05
chr4:40212050-40212490;NETCAGE	3.51339	-1.25835	19.7758	9e-06	8.5e-05
chr19:41104018-41104471	1.12348	3.05884	19.7673	9e-06	8.5e-05
chr6:7174135-7174279	2.04682	-0.077511	19.7494	9e-06	8.5e-05
chr5:74883452-74883690	5.97653	-1.82387	19.6835	9e-06	8.8e-05
chr8:113070536-113070709	5.97653	-1.82387	19.6835	9e-06	8.8e-05
chr9:136821729-136822115;FANTOM	5.97653	-1.82387	19.6835	9e-06	8.8e-05
chr12:22899747-22899944	2.97018	-0.921795	19.6523	9e-06	8.9e-05
chr18:8776226-8776401	3.57727	-1.21732	19.6281	9e-06	9e-05
chr19:58398722-58399206	1.40858	1.62913	19.6195	9e-06	9.1e-05
chr7:82071325-82071739	2.23061	-0.367616	19.5709	1e-05	9.3e-05
chr1:70839440-70839609;NETCAGE	2.61787	-0.699503	19.5523	1e-05	9.4e-05
chr9:73569162-73569421;FANTOM	3.51705	-1.25986	19.5428	1e-05	9.4e-05
chr5:161705490-161705697	2.26349	-0.211088	19.5327	1e-05	9.4e-05
chr1:229549747-229549959	3.62984	-1.17449	19.4794	1e-05	9.7e-05
chr7:75947305-75947626;FANTOM	1.33912	1.65474	19.4647	1e-05	9.7e-05
chr1:98518546-98518920;FANTOM	2.26142	-0.345261	19.3793	1.1e-05	0.000102
chr20:23745410-23745722	1.68901	0.666151	19.3641	1.1e-05	0.000102
chr14:24006568-24006872;FANTOM	1.23181	4.56196	19.3622	1.1e-05	0.000102
chr2:187386351-187386563	3.20783	-1.05981	19.336	1.1e-05	0.000104
chr12:8178998-8179465	1.26524	1.96025	19.3353	1.1e-05	0.000104
chr14:75688633-75689211;FANTOM	2.91282	-0.951622	19.3323	1.1e-05	0.000104
chr1:27831022-27831314;FANTOM	5.87634	-1.88972	19.3113	1.1e-05	0.000104
chr13:38244184-38244266;FANTOM	5.87634	-1.88972	19.3113	1.1e-05	0.000104
chr15:50440619-50440754	5.87634	-1.88972	19.3113	1.1e-05	0.000104
chr4:97173297-97173541	5.87634	-1.88972	19.3113	1.1e-05	0.000104
chr5:50522231-50522495	5.87634	-1.88972	19.3113	1.1e-05	0.000104
chr5:9547741-9548115;FANTOM	5.87634	-1.88972	19.3113	1.1e-05	0.000104
chr8:10493950-10494322	5.87634	-1.88972	19.3113	1.1e-05	0.000104
chr8:24192398-24192693;FANTOM	5.87634	-1.88972	19.3113	1.1e-05	0.000104
chr8:68320198-68320475	5.87634	-1.88972	19.3113	1.1e-05	0.000104
chrX:132571036-132571250	5.87634	-1.88972	19.3113	1.1e-05	0.000104
chr14:75690268-75690658	3.63598	-1.17598	19.2602	1.1e-05	0.000107
chr16:68320188-68320357;FANTOM	2.96557	-0.920918	19.259	1.1e-05	0.000107
chr14:38661576-38661995	1.16709	2.50191	19.2545	1.1e-05	0.000107
chr4:37891515-37891921;FANTOM	3.56896	-1.21752	19.2485	1.1e-05	0.000107
chr12:123636095-123636496;FANTOM	2.2334	-0.368857	19.2425	1.2e-05	0.000107
chr1:11040284-11040618	2.52235	-0.587359	19.2414	1.2e-05	0.000107
chr6:16457875-16458012	4.10004	-1.48917	19.1875	1.2e-05	0.00011
chr7:99678619-99678725	4.10004	-1.48917	19.1875	1.2e-05	0.00011
chr7:99678619-99678725;FANTOM	4.10004	-1.48917	19.1875	1.2e-05	0.00011
chr7:27949908-27950205	4.02255	-1.53926	19.1615	1.2e-05	0.000112
chr10:92056855-92057301	2.95454	-0.916142	19.1478	1.2e-05	0.000112
chr17:25880112-25880576;NETCAGE	4.02525	-1.54055	19.1437	1.2e-05	0.000112
chr1:68152482-68152626	4.23948	-1.39177	19.1374	1.2e-05	0.000113
chr14:103056175-103056430	1.99154	0.070625	19.1263	1.2e-05	0.000113
chr2:178072450-178072643	4.0961	-1.4876	19.1251	1.2e-05	0.000113
chr8:42600705-42601087	4.00752	-0.87967	19.0966	1.2e-05	0.000115
chr17:75016062-75016366	4.02287	-1.53897	19.0917	1.2e-05	0.000115
chr10:112285232-112285608	5.87795	-1.88848	19.0479	1.3e-05	0.000117
chr11:316965-317318;FANTOM	5.87795	-1.88848	19.0479	1.3e-05	0.000117
chr19:14316032-14316134	5.87795	-1.88848	19.0479	1.3e-05	0.000117
chr16:19765204-19765469	4.23252	-1.39023	19.0477	1.3e-05	0.000117
chr4:110331538-110331655	6.06277	-1.76413	19.0142	1.3e-05	0.000119
chr9:134268490-134268634	3.68518	-1.13428	18.9887	1.3e-05	0.000121
chr1:200989431-200989824;NETCAGE	3.45238	-1.30185	18.9475	1.3e-05	0.000123
chr10:90548788-90549020	3.45238	-1.30185	18.9475	1.3e-05	0.000123
chr2:3360524-3360956	1.97835	0.051463	18.928	1.4e-05	0.000124
chr1:26946835-26947622	1.21413	2.20147	18.8838	1.4e-05	0.000127
chr3:115827131-115827549	2.86782	-0.987942	18.8597	1.4e-05	0.000128
chr3:33619135-33619360	2.78035	-0.786613	18.8301	1.4e-05	0.000129
chr10:70976966-70977432;FANTOM	5.77199	-1.9564	18.8266	1.4e-05	0.000129
chr3:127160578-127160804	5.77199	-1.9564	18.8266	1.4e-05	0.000129
chr6:80235350-80235549	5.77199	-1.9564	18.8266	1.4e-05	0.000129
chr15:69167755-69167856	5.77199	-1.95671	18.8266	1.4e-05	0.000129
chr19:45609213-45609318	5.77199	-1.95671	18.8266	1.4e-05	0.000129
chr20:1196469-1196657	5.77199	-1.95671	18.8266	1.4e-05	0.000129
chr20:35960561-35961009;FANTOM	5.77199	-1.95671	18.8266	1.4e-05	0.000129
chr3:63952725-63952853	5.77199	-1.95671	18.8266	1.4e-05	0.000129
chr6:7427498-7427887	5.77199	-1.95671	18.8266	1.4e-05	0.000129
chr14:39673277-39673547;NETCAGE	6.07085	-1.76169	18.8047	1.4e-05	0.000131
chr11:79149040-79149340;FANTOM	3.69285	-1.13575	18.7853	1.5e-05	0.000132
chr3:41837335-41837549	3.57915	-1.21704	18.7553	1.5e-05	0.000134
chr11:123099611-123099809	4.02465	-1.54114	18.7464	1.5e-05	0.000134
chr3:32836717-32836862	4.02465	-1.54114	18.7464	1.5e-05	0.000134
chr9:126906986-126907355	4.02465	-1.54114	18.7464	1.5e-05	0.000134
chr3:138581550-138581663;FANTOM	1.18842	3.91346	18.735	1.5e-05	0.000135
chr10:92135712-92135838	3.45584	-1.30337	18.7141	1.5e-05	0.000136
chr15:40346483-40347151;FANTOM	4.02169	-1.53956	18.6927	1.5e-05	0.000138
chr6:26751884-26752066	4.02169	-1.53956	18.6927	1.5e-05	0.000138
chr1:27358133-27358408;NETCAGE	1.81108	0.289253	18.6574	1.6e-05	0.00014
chr20:48329111-48329484	2.20129	-0.392058	18.6046	1.6e-05	0.000144
chr18:29390648-29390779	1.69244	0.542494	18.595	1.6e-05	0.000144
chr12:8179132-8179551;FANTOM	1.25634	1.95681	18.5691	1.6e-05	0.000146
chr10:116275227-116275586;FANTOM	2.21833	-0.158283	18.565	1.6e-05	0.000146
chr18:28868094-28868292	3.45289	-1.30157	18.5642	1.6e-05	0.000146
chr11:57045391-57045522	3.44883	-1.30033	18.5543	1.7e-05	0.000146
chrX:121357439-121357992	1.54241	0.986171	18.5466	1.7e-05	0.000147
chr20:13473886-13474103;FANTOM	1.59268	0.862349	18.5379	1.7e-05	0.000148
chr12:53892109-53892322;FANTOM	4.02299	-1.53867	18.5348	1.7e-05	0.000148
chr4:139896464-139896928	1.89525	0.066209	18.5053	1.7e-05	0.00015
chr13:114577275-114577437	5.77178	-1.95702	18.4954	1.7e-05	0.00015
chr17:5152965-5153111;NETCAGE	5.77178	-1.95702	18.4954	1.7e-05	0.00015
chr17:7922609-7922800	5.77178	-1.95702	18.4954	1.7e-05	0.00015
chr2:235357665-235358047	1.99147	-0.114517	18.4605	1.7e-05	0.000153
chr16:78455219-78455563	2.07499	-0.157385	18.429	1.8e-05	0.000155
chr1:205413830-205414535;FANTOM	1.50606	1.16173	18.4258	1.8e-05	0.000155
chr5:139555466-139555600	1.47264	1.11348	18.4133	1.8e-05	0.000156
chr8:39508923-39509229	2.64777	-0.667636	18.3961	1.8e-05	0.000157
chr2:162482265-162482289	3.45686	-1.30308	18.3343	1.9e-05	0.000162
chr3:124471345-124471800	1.67823	0.66848	18.3218	1.9e-05	0.000163
chr1:33803938-33804252	3.94781	-1.59348	18.3109	1.9e-05	0.000164
chr3:152320327-152320839	1.33739	1.59869	18.2918	1.9e-05	0.000165
chr15:64889442-64889914;FANTOM	5.77236	-1.95609	18.2895	1.9e-05	0.000165
chr3:137301326-137301702	5.77236	-1.95609	18.2895	1.9e-05	0.000165
chr1:34654225-34654386	3.56787	-1.2178	18.2789	1.9e-05	0.000166
chr16:15769690-15769796;FANTOM	5.97839	-1.82357	18.274	1.9e-05	0.000166
chr2:237487155-237487683;NETCAGE	5.97839	-1.82357	18.274	1.9e-05	0.000166
chr19:20359262-20359450	3.94596	-1.59189	18.2684	1.9e-05	0.000167
chr19:39896660-39896958	3.94596	-1.59189	18.2684	1.9e-05	0.000167
chr19:17358513-17358908	2.59239	-0.538466	18.268	1.9e-05	0.000167
chr8:126439437-126439624;NETCAGE	4.10178	-1.48887	18.2217	2e-05	0.000171
chr9:33375347-33375718	1.9851	0.340747	18.2177	2e-05	0.000171
chr9:124555462-124555833	1.54335	1.47748	18.2144	2e-05	0.000171
chr3:129142978-129143356;NETCAGE	1.83464	0.099094	18.202	2e-05	0.000172
chr7:75417513-75417776	1.12537	2.66529	18.1564	2e-05	0.000176
chr7:122082966-122083272	3.9476	-1.59377	18.1168	2.1e-05	0.000179
chr7:75947286-75947655	1.26436	1.73107	18.0762	2.1e-05	0.000182
chr15:65712332-65712731	3.62357	-1.17272	18.0738	2.1e-05	0.000183
chr16:85590598-85590923	1.78687	0.692994	18.069	2.1e-05	0.000183
chr14:50328432-50328642;FANTOM	1.4345	1.8666	18.0569	2.1e-05	0.000184
chr19:19201830-19202019	2.63226	-0.702008	18.0363	2.2e-05	0.000186
chr6:27173323-27173444	3.50944	-1.25628	18.026	2.2e-05	0.000187
chr12:8792549-8792798	3.94845	-1.59318	17.9903	2.2e-05	0.00019
chr22:45899955-45900222	1.56968	0.681063	17.959	2.3e-05	0.000193
chr17:7488020-7488188	2.19762	-0.391526	17.9525	2.3e-05	0.000194
chr17:25833648-25833924	1.98844	-0.016721	17.9404	2.3e-05	0.000195
chr1:149989448-149989604;FANTOM	3.94608	-1.59159	17.9404	2.3e-05	0.000195
chr5:139091629-139092020;FANTOM	1.51321	0.840044	17.9245	2.3e-05	0.000196
chr5:137799770-137800154;FANTOM	1.22145	2.27344	17.9061	2.3e-05	0.000198
chr8:26046798-26046937	5.87469	-1.89003	17.8695	2.4e-05	0.000201
chr8:37783730-37784098	5.87469	-1.89003	17.8695	2.4e-05	0.000201
chr1:157989217-157989551	1.59723	0.661047	17.8641	2.4e-05	0.000202
chr3:32443321-32443505	1.8735	0.047737	17.8513	2.4e-05	0.000203
chr5:133763329-133763680;FANTOM	1.13884	5.21091	17.8309	2.4e-05	0.000205
chrX:26432797-26433031	3.38918	-1.3464	17.8165	2.4e-05	0.000206
chr5:175118111-175118311;FANTOM	2.9549	-0.914801	17.7916	2.5e-05	0.000209
chr1:67722977-67723160	4.02771	-1.53995	17.7689	2.5e-05	0.000211
chr9:134270820-134271202	1.35331	1.53429	17.7536	2.5e-05	0.000213
chr11:45941781-45941924	2.82052	-1.02541	17.7466	2.5e-05	0.000213
chr19:51520800-51521024	2.66321	-0.888216	17.7417	2.5e-05	0.000214
chr5:7265402-7265804	1.3569	1.43238	17.7339	2.5e-05	0.000215
chr5:133763320-133763953	1.15039	5.31104	17.733	2.5e-05	0.000215
chr20:30296188-30296479	3.10075	-0.818405	17.6884	2.6e-05	0.000219
chr15:65375045-65375104	5.87972	-1.88817	17.6548	2.6e-05	0.000223
chr19:21316512-21316736	5.87972	-1.88817	17.6548	2.6e-05	0.000223
chr19:40466859-40467032	5.87972	-1.88817	17.6548	2.6e-05	0.000223
chr1:156148233-156148461	4.17442	-1.43922	17.643	2.7e-05	0.000224
chr3:154903490-154903854	2.81457	-1.02226	17.6217	2.7e-05	0.000226
chr7:6948232-6948555	2.12872	-0.32067	17.6076	2.7e-05	0.000228
chr11:58940925-58942222;NETCAGE	1.78286	0.275002	17.5958	2.7e-05	0.000229
chr10:23386404-23386768;NETCAGE	2.81685	-1.02425	17.5487	2.8e-05	0.000234
chr17:47563795-47564026	1.4678	0.980876	17.5374	2.8e-05	0.000236
chr5:159586814-159587463;FANTOM	1.09447	2.72215	17.4973	2.9e-05	0.00024
chr22:45899980-45900171;FANTOM	1.72941	0.225806	17.4885	2.9e-05	0.000241
chr5:141259602-141259807	2.29987	-0.588923	17.4873	2.9e-05	0.000241
chr19:47776748-47776969;FANTOM	1.52673	1.32399	17.4665	2.9e-05	0.000243
chr17:11885266-11885427	3.9475	-1.59407	17.4264	3e-05	0.000248
chr2:47925518-47925743	1.12375	2.47359	17.4221	3e-05	0.000249
chr22:29132295-29132599	4.09699	-1.49093	17.4042	3e-05	0.000251
chr12:122807191-122807332	3.30382	-0.984609	17.3936	3e-05	0.000251
chr10:73395297-73395458	5.65871	-2.02697	17.3788	3.1e-05	0.000251
chr16:63376900-63377129	5.65871	-2.02697	17.3788	3.1e-05	0.000251
chr2:224889103-224889224	5.65871	-2.02697	17.3788	3.1e-05	0.000251
chr2:81122266-81122381	5.65871	-2.02697	17.3788	3.1e-05	0.000251
chr20:9874101-9874251	5.65871	-2.02697	17.3788	3.1e-05	0.000251
chr4:57635003-57635201	5.65871	-2.02697	17.3788	3.1e-05	0.000251
chr5:54236964-54237135	5.65871	-2.02697	17.3788	3.1e-05	0.000251
chr1:13825180-13825414;FANTOM	5.65871	-2.02729	17.3787	3.1e-05	0.000251
chr1:26245227-26245364	5.65871	-2.02729	17.3787	3.1e-05	0.000251
chr12:116965905-116966115;NETCAGE	5.65871	-2.02729	17.3787	3.1e-05	0.000251
chr12:53350934-53351166	5.65871	-2.02729	17.3787	3.1e-05	0.000251
chr15:25159442-25159643	5.65871	-2.02729	17.3787	3.1e-05	0.000251
chr2:4609305-4609487	5.65871	-2.02729	17.3787	3.1e-05	0.000251
chr2:65578243-65578619	5.65871	-2.02729	17.3787	3.1e-05	0.000251
chr1:157131733-157131951	5.65871	-2.0276	17.3787	3.1e-05	0.000251
chr1:203757739-203757978	5.65871	-2.0276	17.3787	3.1e-05	0.000251
chr1:239973456-239973603	5.65871	-2.0276	17.3787	3.1e-05	0.000251
chr1:46988658-46988839	5.65871	-2.0276	17.3787	3.1e-05	0.000251
chr12:8830099-8830250	5.65871	-2.0276	17.3787	3.1e-05	0.000251
chr13:47369610-47369907;FANTOM	5.65871	-2.0276	17.3787	3.1e-05	0.000251
chr19:10992105-10992492;FANTOM	5.65871	-2.0276	17.3787	3.1e-05	0.000251
chr13:114563630-114564123	1.49944	0.87023	17.3519	3.1e-05	0.000254
chr5:87173437-87173609	3.04105	-1.17505	17.3142	3.2e-05	0.000259
chr2:71313545-71314117	1.84783	0.183642	17.2954	3.2e-05	0.000261
chr15:76378928-76379168	2.36599	-0.700338	17.287	3.2e-05	0.000262
chr20:49341306-49341865;FANTOM	3.38978	-1.34611	17.2856	3.2e-05	0.000262
chr9:120156905-120157268	3.0479	-1.1783	17.2844	3.2e-05	0.000262
chr7:152160715-152161193;FANTOM	1.16939	2.2987	17.2562	3.3e-05	0.000266
chr3:14395054-14395221	3.44968	-1.303	17.2474	3.3e-05	0.000267
chr17:65374904-65375142	1.16367	2.27839	17.2452	3.3e-05	0.000267
chr5:139090941-139091072	1.50797	0.800162	17.2435	3.3e-05	0.000267
chr1:44703858-44704161;FANTOM	2.8783	-0.989994	17.2426	3.3e-05	0.000267
chr2:210165575-210167101	1.09995	5.9876	17.2401	3.3e-05	0.000267
chr2:191023659-191023801	5.77042	-1.95733	17.2046	3.4e-05	0.000271
chr17:17529528-17529808	2.12727	-0.435568	17.1169	3.5e-05	0.000283
chr15:89786138-89786306	4.09663	-1.48701	17.1081	3.5e-05	0.000284
chr16:21164727-21164869	3.32257	-1.39264	17.0694	3.6e-05	0.000289
chrX:102684086-102684359	2.2638	-0.617825	17.0644	3.6e-05	0.00029
chrX:118407628-118408020;FANTOM	1.80893	0.207121	17.0321	3.7e-05	0.000294
chr8:56832046-56832353	2.65518	-0.885942	16.9888	3.8e-05	0.0003
chr14:96133039-96133137	5.77391	-1.95578	16.9848	3.8e-05	0.0003
chr2:47270774-47271231;FANTOM	5.77391	-1.95578	16.9848	3.8e-05	0.0003
chr5:58824327-58824586	5.77391	-1.95578	16.9848	3.8e-05	0.0003
chr4:154407585-154407782	3.10754	-1.13778	16.9669	3.8e-05	0.000302
chr7:138659572-138659871	2.57819	-0.393436	16.9606	3.8e-05	0.000303
chr19:41695552-41695583;FANTOM	1.39849	1.12043	16.9084	3.9e-05	0.000311
chr5:137799589-137800059	1.17983	2.28067	16.865	4e-05	0.000317
chr16:21295163-21295477;FANTOM	1.50736	0.840725	16.8303	4.1e-05	0.000322
chr11:76166447-76166684	1.5894	0.568111	16.7952	4.2e-05	0.000328
chr12:117490502-117490878	2.36266	-0.69899	16.7833	4.2e-05	0.00033
chr5:126009887-126010166	1.30717	2.37698	16.7586	4.2e-05	0.000334
chr6:27146789-27146995;FANTOM	1.64652	0.650728	16.727	4.3e-05	0.000339
chr12:12213042-12213154	1.61163	0.741536	16.7254	4.3e-05	0.000339
chr10:121446860-121447228;FANTOM	1.36814	1.31979	16.7141	4.3e-05	0.000341
chr7:82071570-82071737;FANTOM	2.26697	-0.619146	16.6945	4.4e-05	0.000344
chr2:11655816-11656036	3.32308	-1.39235	16.6791	4.4e-05	0.000347
chr19:54484179-54484462	1.90344	-0.174097	16.6049	4.6e-05	0.000359
chr3:9441491-9441656	1.96127	-0.135987	16.5997	4.6e-05	0.00036
chr6:94541626-94542019	1.47776	0.806547	16.5844	4.7e-05	0.000362
chr12:57082889-57083273;NETCAGE	2.32702	-0.731215	16.5806	4.7e-05	0.000363
chr1:160642380-160642468	3.04728	-1.17914	16.5752	4.7e-05	0.000364
chr20:37303056-37303283	1.51249	0.752498	16.5431	4.8e-05	0.000369
chr6:42284486-42284710;FANTOM	3.77978	-1.70516	16.4469	5e-05	0.000386
chr3:123355394-123355731;FANTOM	2.529	-0.587671	16.4323	5e-05	0.000389
chr1:65534503-65534786	5.65781	-2.02791	16.4245	5.1e-05	0.000389
chr11:61800979-61801295	5.65781	-2.02791	16.4245	5.1e-05	0.000389
chr11:61800988-61801486;FANTOM	5.65781	-2.02791	16.4245	5.1e-05	0.000389
chr16:22225143-22225284	5.65781	-2.02791	16.4245	5.1e-05	0.000389
chr9:126120405-126120771;FANTOM	5.65781	-2.02791	16.4245	5.1e-05	0.000389
chr13:31800205-31800349	3.94224	-1.59278	16.4178	5.1e-05	0.00039
chr17:2251031-2251412	1.95051	-0.233678	16.3844	5.2e-05	0.000396
chr15:65713880-65714176	1.96879	-0.320383	16.3299	5.3e-05	0.000407
chr4:189029344-189029687;FANTOM	1.03436	4.00943	16.313	5.4e-05	0.00041
chr6:157756839-157756986	3.44848	-1.30328	16.3121	5.4e-05	0.00041
chr13:25621314-25621890;FANTOM	1.2099	2.2087	16.2976	5.4e-05	0.000413
chr9:129439185-129439414	2.98085	-1.21696	16.2941	5.4e-05	0.000414
chr1:65775862-65776012	2.91818	-0.955815	16.2767	5.5e-05	0.000417
chr14:100687965-100688209	1.92489	-0.2577	16.2641	5.5e-05	0.00042
chr21:29441754-29441996	3.39624	-1.34735	16.2618	5.5e-05	0.00042
chr13:92871734-92872145;FANTOM	2.37107	-0.703802	16.2559	5.5e-05	0.000421
chr13:25531295-25531525	5.65988	-2.02666	16.2421	5.6e-05	0.000423
chr15:90461100-90461226;NETCAGE	5.65988	-2.02666	16.2421	5.6e-05	0.000423
chr22:18925345-18925478	5.65988	-2.02666	16.2421	5.6e-05	0.000423
chr8:109798893-109799160	5.65988	-2.02666	16.2421	5.6e-05	0.000423
chr17:25823612-25823763;FANTOM	4.08759	-1.48966	16.2182	5.6e-05	0.000428
chr12:54814806-54815120	3.77849	-1.70385	16.1716	5.8e-05	0.000438
chr9:136821238-136821500	2.35699	-0.533587	16.168	5.8e-05	0.000439
chr2:237474667-237474971	2.66366	-0.885216	16.1563	5.8e-05	0.00044
chr7:127841401-127841535;FANTOM	2.00437	-0.298314	16.1505	5.9e-05	0.000441
chr9:90029634-90030129	3.78039	-1.70486	16.0764	6.1e-05	0.000457
chr19:36650443-36650997	2.12778	-0.434842	16.0152	6.3e-05	0.000472
chr1:27358239-27358408	1.82936	-0.057924	16.0138	6.3e-05	0.000472
chr11:3090855-3091125;FANTOM	1.99575	-0.297511	15.9545	6.5e-05	0.000486
chr19:58162762-58163096;FANTOM	1.76884	0.537714	15.9368	6.5e-05	0.000486
chr1:4242680-4242777	5.53577	-2.10148	15.9308	6.6e-05	0.000486
chr10:47031609-47031850;FANTOM	5.53577	-2.10148	15.9308	6.6e-05	0.000486
chr11:65996004-65996221	5.53577	-2.10148	15.9308	6.6e-05	0.000486
chr19:48331964-48332053	5.53577	-2.10148	15.9308	6.6e-05	0.000486
chr19:49521043-49521282;FANTOM	5.53577	-2.10148	15.9308	6.6e-05	0.000486
chr21:37139207-37139282	5.53577	-2.10148	15.9308	6.6e-05	0.000486
chr6:27158316-27158484	5.53577	-2.10148	15.9308	6.6e-05	0.000486
chr6:86736861-86737020	5.53577	-2.10148	15.9308	6.6e-05	0.000486
chr9:107820363-107820587	5.53577	-2.10148	15.9308	6.6e-05	0.000486
chrX:24263283-24263570	5.53577	-2.10148	15.9308	6.6e-05	0.000486
chrX:40333404-40333675;NETCAGE	5.53577	-2.10148	15.9308	6.6e-05	0.000486
chr1:221579191-221579420	5.53577	-2.10179	15.9308	6.6e-05	0.000486
chr1:46873113-46873143	5.53577	-2.10179	15.9308	6.6e-05	0.000486
chr15:55000355-55000522	5.53577	-2.10179	15.9308	6.6e-05	0.000486
chr16:30427925-30428543;FANTOM	5.53577	-2.10179	15.9308	6.6e-05	0.000486
chr18:68033546-68033700	5.53577	-2.10179	15.9308	6.6e-05	0.000486
chr19:49061761-49061876;NETCAGE	5.53577	-2.10179	15.9308	6.6e-05	0.000486
chr2:11261712-11261799	5.53577	-2.10179	15.9308	6.6e-05	0.000486
chr2:224887503-224887665	5.53577	-2.10179	15.9308	6.6e-05	0.000486
chr5:50522243-50522486;FANTOM	5.53577	-2.10179	15.9308	6.6e-05	0.000486
chr9:37035251-37035762;FANTOM	5.53577	-2.10179	15.9308	6.6e-05	0.000486
chr4:189028841-189029913	1.03382	4.22206	15.9253	6.6e-05	0.000488
chr5:134643344-134643463;FANTOM	2.92483	-1.25986	15.8857	6.7e-05	0.000496
chr19:52411085-52411521	2.71562	-1.09944	15.873	6.8e-05	0.000498
chr11:76166443-76166917;FANTOM	1.50078	0.637702	15.8631	6.8e-05	0.000501
chr1:26947342-26948198;FANTOM	1.17911	2.22544	15.8416	6.9e-05	0.000506
chr16:65266809-65267252	1.08558	3.8978	15.8219	7e-05	0.000509
chr4:103750426-103750532;FANTOM	3.86926	-1.6475	15.8094	7e-05	0.000512
chr3:56149729-56150088	1.77089	-0.024552	15.7936	7.1e-05	0.000516
chr5:139090940-139091124;FANTOM	1.37641	1.04463	15.7901	7.1e-05	0.000517
chr21:35057092-35057478	1.47145	0.89226	15.7218	7.3e-05	0.000536
chr20:52239995-52240318;FANTOM	1.72149	0.168699	15.715	7.4e-05	0.000537
chr1:207921430-207921703;FANTOM	3.44811	-1.29919	15.698	7.4e-05	0.000541
chr9:72378529-72378908	2.92395	-1.26043	15.6791	7.5e-05	0.000546
chr1:239269849-239270331	1.00592	2.92655	15.6672	7.6e-05	0.00055
chr6:2908799-2909168	2.76803	-1.06291	15.6605	7.6e-05	0.000551
chr17:11876259-11876605	1.60837	0.799884	15.6436	7.6e-05	0.000555
chr2:42273991-42274201	1.76197	0.421952	15.6207	7.7e-05	0.000561
chr5:159587149-159587564	1.04373	2.73817	15.616	7.8e-05	0.000563
chr7:127907438-127907568	2.18108	-0.672739	15.6078	7.8e-05	0.000564
chrX:29678122-29678339;FANTOM	3.39188	-1.34936	15.5982	7.8e-05	0.000567
chr16:68306774-68307131;FANTOM	2.98788	-1.21704	15.5712	7.9e-05	0.000574
chr4:174529759-174530149	1.02439	3.28824	15.5438	8.1e-05	0.000582
chr14:70813062-70813395	5.53543	-2.10211	15.5339	8.1e-05	0.000583
chr14:93738394-93738720;FANTOM	5.53543	-2.10211	15.5339	8.1e-05	0.000583
chr16:17480174-17480334	5.53543	-2.10211	15.5339	8.1e-05	0.000583
chr5:74618040-74618207	5.53543	-2.10211	15.5339	8.1e-05	0.000583
chr5:81819528-81819737	5.53543	-2.10211	15.5339	8.1e-05	0.000583
chr6:17386005-17386172	5.53543	-2.10211	15.5339	8.1e-05	0.000583
chr7:99888075-99888307	5.53543	-2.10211	15.5339	8.1e-05	0.000583
chr9:118919313-118920155;FANTOM	5.53543	-2.10211	15.5339	8.1e-05	0.000583
chr19:52410506-52410875	1.28482	1.32686	15.4163	8.6e-05	0.000617
chr14:95331088-95331344	5.53629	-2.10116	15.3946	8.7e-05	0.000623
chr2:60646474-60646587	5.53629	-2.10116	15.3946	8.7e-05	0.000623
chr7:142744406-142744660	5.53629	-2.10116	15.3946	8.7e-05	0.000623
chr9:36739794-36740040	5.53629	-2.10116	15.3946	8.7e-05	0.000623
chr11:60920385-60921103;NETCAGE	3.68787	-1.76454	15.3792	8.8e-05	0.000627
chr1:65466813-65467076	3.68745	-1.76291	15.3552	8.9e-05	0.000634
chr10:15238092-15238482;FANTOM	3.17951	-1.48975	15.3374	9e-05	0.000639
chr3:131716787-131716920	3.17951	-1.48975	15.3374	9e-05	0.000639
chr12:133465536-133465713	2.04082	-0.393838	15.3366	9e-05	0.000639
chr2:119234694-119235051	4.16721	-1.43709	15.3232	9.1e-05	0.000643
chr6:168293630-168293769	3.1799	-1.48946	15.2814	9.3e-05	0.000655
chr3:136470088-136470394	1.371	0.969559	15.2752	9.3e-05	0.000657
chr2:8013902-8014551	1.76161	0.320609	15.2632	9.4e-05	0.00066
chr11:76138868-76139143	3.78194	-1.70456	15.2627	9.4e-05	0.00066
chr2:73402910-73403369;FANTOM	3.25816	-1.44136	15.2571	9.4e-05	0.000661
chr9:126124461-126124723;FANTOM	3.95432	-1.59229	15.2176	9.6e-05	0.000674
chr9:15354808-15355131	3.77874	-1.70294	15.2167	9.6e-05	0.000674
chr10:104387544-104387817;FANTOM	2.18529	-0.15122	15.1719	9.8e-05	0.00069
chr9:134258707-134258891;FANTOM	1.57811	0.415517	15.1491	9.9e-05	0.000698
chr13:87842550-87842851	2.11019	-0.349956	15.1412	0.0001	0.0007
chr4:80479006-80479237	3.94658	-1.5907	15.1352	0.0001	0.000702
chr13:92871873-92872143	2.45938	-0.825448	15.1241	0.000101	0.000706
chr6:143994873-143995003	2.56778	-0.956429	15.1123	0.000101	0.00071
chr16:30645556-30645885;FANTOM	0.981333	2.94954	15.083	0.000103	0.00072
chr3:123305142-123305402	2.65506	-1.13742	15.0367	0.000105	0.000737
chr3:177925122-177925500	2.28943	-0.761677	15.0254	0.000106	0.000741
chr12:57083025-57083228	2.24019	-0.791854	15.02	0.000106	0.000743
chr20:43969752-43969882	2.71918	-1.10173	15.0171	0.000107	0.000743
chr7:87556011-87556412	1.4475	0.682976	15.005	0.000107	0.000747
chr19:41109606-41110134;FANTOM	1.69068	0.064232	14.9953	0.000108	0.00075
chr14:77499609-77499873	1.66026	0.048837	14.9871	0.000108	0.000753
chr1:94286593-94286971	1.89969	-0.282068	14.9339	0.000111	0.000774
chr10:133815149-133815400;NETCAGE	2.65649	-1.13659	14.9321	0.000111	0.000774
chr13:96056097-96056271	2.65649	-1.13659	14.9321	0.000111	0.000774
chr19:53201683-53201828	2.65842	-1.13889	14.9166	0.000112	0.000779
chr6:22185532-22185849	1.91374	-0.25265	14.9165	0.000112	0.000779
chr17:16391937-16392069	2.86068	-1.30366	14.9104	0.000113	0.000782
chr1:26945194-26945368	2.76788	-1.06319	14.8972	0.000114	0.000786
chr20:45333339-45333649	2.45454	-0.824328	14.8857	0.000114	0.00079
chr16:24431166-24431395;FANTOM	2.70564	-1.09762	14.8828	0.000114	0.000791
chr17:47099859-47100181;FANTOM	2.08637	-0.339196	14.8787	0.000115	0.000793
chr8:81455364-81455574	3.18041	-1.48917	14.8515	0.000116	0.000802
chr13:38244015-38244252	3.68806	-1.76484	14.8296	0.000118	0.000811
chr1:180072166-180072364	1.25991	1.18086	14.8178	0.000118	0.000816
chr2:217556283-217557311;FANTOM	2.97725	-1.21405	14.7994	0.00012	0.000823
chr1:38757965-38758133	2.25353	-0.616693	14.7972	0.00012	0.000824
chr10:102949466-102949800;FANTOM	1.6536	0.11824	14.7825	0.000121	0.00083
chr16:88836120-88836274	1.61431	0.210892	14.7424	0.000123	0.000847
chr10:53881989-53882399	3.87184	-1.6472	14.7346	0.000124	0.00085
chr4:79228412-79228663	1.27273	1.21221	14.722	0.000125	0.000855
chr3:155463737-155463922	2.35647	-0.885409	14.7086	0.000125	0.000861
chr12:50339326-50339779;FANTOM	3.20566	-1.05698	14.685	0.000127	0.000871
chr16:15603649-15603825;NETCAGE	3.39285	-1.34524	14.6791	0.000127	0.000873
chr3:27708381-27708513	3.39285	-1.34524	14.6791	0.000127	0.000873
chr16:9242334-9242721	3.25474	-1.43952	14.6731	0.000128	0.000875
chr2:12711501-12712020	3.68721	-1.7623	14.6468	0.00013	0.000886
chr1:16757164-16757390	1.77471	-0.022819	14.6085	0.000132	0.000903
chr18:24106183-24106353	2.65439	-1.1377	14.6069	0.000132	0.000903
chr11:67389440-67389622	2.03523	-0.394261	14.6011	0.000133	0.000905
chr21:38262150-38262380	2.86503	-1.30489	14.6006	0.000133	0.000905
chr1:229326894-229327127	1.91369	-0.252419	14.5807	0.000134	0.000912
chr4:152967011-152967194	2.93203	-1.2608	14.5642	0.000135	0.000918
chr1:205179753-205180065;FANTOM	2.12581	-0.559483	14.5428	0.000137	0.000928
chr7:127841389-127841535	1.60849	0.253115	14.5307	0.000138	0.000932
chr16:13688763-13689011	1.37035	1.04705	14.5087	0.00014	0.000942
chr18:20377827-20378068	2.23442	-0.788843	14.5042	0.00014	0.000944
chr3:115578016-115578134	2.66394	-1.13981	14.4984	0.00014	0.000947
chr11:44978883-44979050	5.40137	-2.17999	14.4828	0.000141	0.00095
chr2:17527254-17527418	5.40137	-2.17999	14.4828	0.000141	0.00095
chr2:37964081-37964506	5.40137	-2.17999	14.4828	0.000141	0.00095
chr3:44925504-44925895;FANTOM	5.40137	-2.17999	14.4828	0.000141	0.00095
chr6:148879062-148879360	5.40137	-2.17999	14.4828	0.000141	0.00095
chr9:129466839-129467134;FANTOM	5.40137	-2.17999	14.4828	0.000141	0.00095
chr9:98619422-98619821;FANTOM	5.40137	-2.17999	14.4828	0.000141	0.00095
chr12:104872178-104872670;FANTOM	5.40134	-2.18031	14.4417	0.000145	0.000967
chr12:105873026-105873147	5.40134	-2.18031	14.4417	0.000145	0.000967
chr18:9877372-9877617	5.40134	-2.18031	14.4417	0.000145	0.000967
chr20:25527781-25527956	5.40134	-2.18031	14.4417	0.000145	0.000967
chr3:183048755-183048999	5.40134	-2.18031	14.4417	0.000145	0.000967
chr4:26347905-26348036;FANTOM	5.40134	-2.18031	14.4417	0.000145	0.000967
chr10:128459248-128459679	3.77964	-1.70606	14.4383	0.000145	0.000969
chr19:47776787-47776978	1.40142	1.17936	14.4223	0.000146	0.000976
chr9:96113111-96113474	1.43476	1.21392	14.3964	0.000148	0.000989
chr12:8962724-8963148	0.975918	2.72475	14.387	0.000149	0.000993
chr1:149816287-149817606;FANTOM	1.21795	1.72376	14.3624	0.000151	0.001006
chr14:79692209-79692431	3.17814	-1.49034	14.3594	0.000151	0.001007
chr1:27960602-27961080;NETCAGE	5.40148	-2.17967	14.3515	0.000152	0.001007
chr11:8849289-8849575	5.40148	-2.17967	14.3515	0.000152	0.001007
chr15:71413071-71413163	5.40148	-2.17967	14.3515	0.000152	0.001007
chr15:91402861-91402991	5.40148	-2.17967	14.3515	0.000152	0.001007
chr20:1193701-1193841	5.40148	-2.17967	14.3515	0.000152	0.001007
chr21:21520468-21520696	5.40148	-2.17967	14.3515	0.000152	0.001007
chr7:75370372-75370706	5.40148	-2.17967	14.3515	0.000152	0.001007
chrX:136513264-136513622	5.40148	-2.17967	14.3515	0.000152	0.001007
chr18:29406671-29406994	2.70156	-0.855844	14.34	0.000153	0.001013
chr17:19411188-19411542;FANTOM	1.57993	0.644934	14.3345	0.000153	0.001015
chr21:38963244-38963450	1.7499	-0.19442	14.332	0.000153	0.001016
chr8:9912937-9913246;FANTOM	1.04839	2.76478	14.3115	0.000155	0.001026
chr10:133815223-133815401	2.85864	-1.30128	14.3078	0.000155	0.001028
chrX:113705218-113705552	1.77038	0.201165	14.3071	0.000155	0.001028
chr2:43037224-43037999;FANTOM	1.2522	1.34232	14.3013	0.000156	0.00103
chr8:1606148-1606373;FANTOM	2.65019	-1.13623	14.2856	0.000157	0.001037
chr4:75859868-75860329;FANTOM	3.24908	-1.43796	14.285	0.000157	0.001037
chrX:57362260-57362680	2.16735	-0.533706	14.269	0.000158	0.001045
chr17:29037222-29037582	2.24728	-0.794603	14.2588	0.000159	0.00105
chr19:15974006-15974442;FANTOM	2.60478	-0.92004	14.2574	0.000159	0.00105
chr11:130145766-130146027	3.58982	-1.82612	14.2532	0.00016	0.00105
chr11:45108178-45108475	3.58982	-1.82612	14.2532	0.00016	0.00105
chr2:70645695-70645794;NETCAGE	3.58982	-1.82612	14.2532	0.00016	0.00105
chr2:85316200-85316347	3.58981	-1.82449	14.2531	0.00016	0.00105
chr8:33202030-33202208	3.58981	-1.82449	14.2531	0.00016	0.00105
chr12:77156519-77156658	1.19944	1.3696	14.2142	0.000163	0.00107
chr3:181445730-181446151;FANTOM	2.23196	-0.649353	14.2103	0.000163	0.001072
chr1:229326926-229327085;FANTOM	2.02137	-0.509617	14.2011	0.000164	0.001077
chr11:57546044-57546410	0.947225	3.81057	14.1917	0.000165	0.00108
chr1:36173418-36173579	1.71392	-0.135092	14.1865	0.000166	0.001083
chr7:152160721-152161121	1.08198	2.19168	14.1663	0.000167	0.001093
chr9:119034371-119034763	2.60025	-1.17858	14.1576	0.000168	0.001096
chr14:87699399-87699784	3.58963	-1.82479	14.1428	0.000169	0.001104
chr5:73836565-73836664	3.58963	-1.82479	14.1428	0.000169	0.001104
chr11:96464259-96464645	1.85485	-0.300183	14.1349	0.00017	0.001108
chr11:62320611-62320836;NETCAGE	2.65279	-1.13483	14.1278	0.000171	0.001112
chr21:35017076-35017343	2.09678	-0.730957	14.1176	0.000172	0.001116
chr1:161582059-161582399	2.35827	-0.884079	14.1172	0.000172	0.001116
chr7:128898633-128898999	1.85105	-0.296577	14.1072	0.000173	0.001121
chr7:134117156-134117311;FANTOM	1.75562	-0.016721	14.1022	0.000173	0.001123
chr1:65421731-65422136;FANTOM	3.10505	-1.54242	14.0644	0.000177	0.001145
chr5:74616844-74617109;FANTOM	2.79498	-1.34792	14.0475	0.000178	0.001153
chr1:149817109-149817623	1.28801	1.49166	14.0458	0.000178	0.001154
chr13:43629039-43630063;FANTOM	1.41407	0.611601	14.0416	0.000179	0.001155
chr1:33618626-33618948	2.19162	-0.821893	14.0352	0.000179	0.001158
chr10:112283642-112283754	3.58963	-1.82418	14.0158	0.000181	0.001169
chr19:5853775-5853914	3.58963	-1.82418	14.0158	0.000181	0.001169
chr7:23345051-23345260;NETCAGE	2.82723	-1.02822	13.9972	0.000183	0.00118
chr22:41079087-41079368;FANTOM	3.17331	-1.48878	13.984	0.000184	0.001186
chr6:13532415-13532644	3.10614	-1.54183	13.9783	0.000185	0.00119
chr14:100687969-100688087;FANTOM	1.79646	-0.346547	13.9331	0.000189	0.001215
chr1:40358796-40359096	1.72151	-0.216631	13.9291	0.00019	0.001217
chr18:9835363-9835613	1.86383	-0.303838	13.9232	0.00019	0.001219
chr18:9835366-9835644;FANTOM	1.86383	-0.303838	13.9232	0.00019	0.001219
chr16:8149455-8149845	3.68805	-1.76515	13.9023	0.000193	0.001232
chr6:94542674-94543845	0.926734	3.62595	13.8904	0.000194	0.001238
chr1:205640119-205640294;FANTOM	1.65888	-0.096245	13.8879	0.000194	0.001239
chr6:144655355-144655579	2.4059	-1.06036	13.8747	0.000195	0.001247
chr19:11804467-11804940;FANTOM	1.63797	0.027979	13.8745	0.000195	0.001247
chr1:79955658-79955908	2.75493	-1.06055	13.8628	0.000197	0.001253
chr13:54705698-54705833	2.75493	-1.06055	13.8628	0.000197	0.001253
chrX:113040759-113040944	1.83739	-0.414379	13.8625	0.000197	0.001253
chr6:52984854-52985133	3.31803	-1.38994	13.8603	0.000197	0.001253
chr3:64782175-64782414	3.68429	-1.76352	13.8546	0.000198	0.001256
chr11:57546018-57546724;FANTOM	0.937938	3.87136	13.8358	0.000199	0.001268
chr1:207808852-207809274	1.54818	0.419555	13.8313	0.0002	0.001271
chr20:17514152-17514404	2.72031	-1.10228	13.8176	0.000201	0.001276
chr2:157659765-157659881;FANTOM	1.45538	0.567752	13.8172	0.000201	0.001276
chr21:29535088-29535329	2.85517	-1.30271	13.8164	0.000202	0.001276
chr19:1855314-1855605	1.53891	0.44344	13.7967	0.000204	0.001288
chr17:7003911-7004272	3.25601	-1.44311	13.7892	0.000205	0.001292
chr15:42873691-42873874;NETCAGE	3.10164	-1.54114	13.7761	0.000206	0.001299
chr10:47033307-47033376	3.69137	-1.76362	13.7223	0.000212	0.001334
chr15:38546643-38547172;FANTOM	1.44669	0.409079	13.7195	0.000212	0.001335
chr14:103058274-103058488	1.33503	1.05571	13.7175	0.000212	0.001336
chr1:26738328-26738634	1.25699	0.988183	13.7095	0.000213	0.001341
chr1:28623371-28623539	2.19644	-0.822226	13.7004	0.000214	0.001346
chr3:61930569-61930667	3.87491	-1.6469	13.6673	0.000218	0.00137
chrX:20283402-20283549	2.34135	-0.736055	13.6487	0.00022	0.001383
chr1:62642592-62642948	1.49859	0.454387	13.6393	0.000221	0.001388
chr12:77156465-77156658;FANTOM	1.10742	1.67213	13.6226	0.000223	0.001399
chr3:40657042-40657277	1.67488	-0.000717	13.6169	0.000224	0.001403
chr3:185592061-185592195	1.94957	-0.565698	13.6155	0.000224	0.001403
chr7:39761725-39761943;NETCAGE	1.50542	0.393423	13.602	0.000226	0.001413
chr17:74954315-74954497;FANTOM	3.86544	-1.6453	13.5783	0.000229	0.00143
chr12:8958566-8959010	2.30969	-0.91763	13.5764	0.000229	0.00143
chrX:137349203-137349382	2.26249	-0.95366	13.5693	0.00023	0.001434
chr7:121788237-121788357	2.10394	-0.733153	13.5517	0.000232	0.001446
chr5:159714411-159714605;FANTOM	3.02126	-1.59348	13.5421	0.000233	0.001451
chr2:232582048-232582308;FANTOM	1.89574	-0.49028	13.528	0.000235	0.001461
chr7:93273086-93273272	2.01962	-0.647518	13.5078	0.000238	0.001475
chr10:111767065-111767163;NETCAGE	3.02156	-1.59318	13.4987	0.000239	0.00148
chr6:20401238-20401489	3.02156	-1.59318	13.4987	0.000239	0.00148
chr19:1855247-1855761;FANTOM	1.49333	0.507418	13.4968	0.000239	0.00148
chr12:108843302-108843475	2.06682	-0.619712	13.4804	0.000241	0.001493
chr8:128835081-128835637	1.11591	1.62008	13.4704	0.000242	0.001498
chr19:47776421-47776612	2.53693	-1.21761	13.449	0.000245	0.001514
chr3:142791264-142791665	2.53693	-1.21761	13.449	0.000245	0.001514
chr7:73866647-73867033;FANTOM	3.10787	-1.54153	13.442	0.000246	0.001519
chr6:143994840-143994998;FANTOM	2.46574	-1.0274	13.4315	0.000247	0.001527
chr19:17357254-17357405	1.37043	0.851462	13.4191	0.000249	0.001536
chr1:205640135-205640336	1.63028	-0.115673	13.4047	0.000251	0.001546
chr10:121887270-121887566	2.2611	-0.954468	13.3801	0.000254	0.001565
chr5:95294794-95295285;FANTOM	2.53963	-1.21938	13.3672	0.000256	0.001573
chr6:35228217-35228295	2.53963	-1.21938	13.3672	0.000256	0.001573
chr2:67558659-67559035	1.00285	7.5293	13.3649	0.000256	0.001574
chr16:2885761-2886144;FANTOM	2.0887	-0.457423	13.3612	0.000257	0.001576
chr1:28925598-28925919	3.59013	-1.82674	13.3466	0.000259	0.001586
chr14:93743315-93743508	3.59013	-1.82674	13.3466	0.000259	0.001586
chr16:8149445-8149843;NETCAGE	3.59013	-1.82674	13.3466	0.000259	0.001586
chr8:22866148-22866498	3.59013	-1.82674	13.3466	0.000259	0.001586
chr1:205416657-205416827	1.52073	0.149293	13.3298	0.000261	0.001597
chr2:9695081-9695234	2.25927	-0.952237	13.2981	0.000266	0.001621
chr6:95267408-95267783	2.25927	-0.952237	13.2981	0.000266	0.001621
chr1:161582212-161582506;FANTOM	3.09965	-1.53838	13.294	0.000266	0.001623
chr13:23388287-23388623	3.09965	-1.53838	13.294	0.000266	0.001623
chr10:22235722-22235901;NETCAGE	3.77138	-1.70475	13.2579	0.000271	0.001643
chr12:81180134-81180378	3.77138	-1.70475	13.2579	0.000271	0.001643
chr1:35852029-35852252	1.95498	-0.565759	13.2421	0.000274	0.001655
chr19:18539716-18539925	2.05573	-0.619084	13.2333	0.000275	0.001661
chr17:47099659-47100163	1.91312	-0.251726	13.1955	0.000281	0.001691
chr7:28715107-28715353	2.72221	-1.39264	13.1715	0.000284	0.001711
chr6:142339927-142340306	3.01912	-1.59159	13.1532	0.000287	0.001727
chr19:41692673-41692776	2.53351	-1.21611	13.1529	0.000287	0.001727
chr11:41519644-41519744	3.18894	-1.49014	13.1456	0.000288	0.001732
chr1:175891421-175891770	1.39857	1.29736	13.1157	0.000293	0.001758
chr7:130005430-130005716;FANTOM	2.35259	-1.09971	13.1151	0.000293	0.001758
chr7:130005431-130005716	2.35259	-1.09971	13.1151	0.000293	0.001758
chr1:175891419-175891824;FANTOM	1.38141	1.45693	13.1029	0.000295	0.001767
chr19:54288550-54288757;FANTOM	2.59086	-1.17617	13.1028	0.000295	0.001767
chr5:159615731-159615919;NETCAGE	2.3685	-0.886354	13.1015	0.000295	0.001767
chr7:6943669-6943798	2.79239	-1.34582	13.0844	0.000298	0.001782
chr2:209945275-209945470	2.52512	-0.989181	13.0589	0.000302	0.001802
chr4:186951992-186952222	2.40363	-1.06118	13.0557	0.000302	0.001802
chr10:125770308-125770486;FANTOM	1.51162	0.195107	13.0555	0.000302	0.001802
chr2:74962701-74963056	1.88534	-0.484427	13.0358	0.000306	0.001802
chr1:78026939-78027232;FANTOM	5.25316	-2.26265	13.0348	0.000306	0.001802
chr10:115024143-115024463	5.25316	-2.26265	13.0348	0.000306	0.001802
chr12:116879221-116879353;FANTOM	5.25316	-2.26265	13.0348	0.000306	0.001802
chr15:35352299-35352397	5.25316	-2.26265	13.0348	0.000306	0.001802
chr19:53448362-53448481	5.25316	-2.26265	13.0348	0.000306	0.001802
chr2:149981587-149981830;FANTOM	5.25316	-2.26265	13.0348	0.000306	0.001802
chr20:33678805-33679149;NETCAGE	5.25316	-2.26265	13.0348	0.000306	0.001802
chr22:18925644-18926070	5.25316	-2.26265	13.0348	0.000306	0.001802
chr3:24506233-24506581;FANTOM	5.25316	-2.26265	13.0348	0.000306	0.001802
chr3:42113196-42113588;FANTOM	5.25316	-2.26265	13.0348	0.000306	0.001802
chr5:110784254-110784442	5.25316	-2.26265	13.0348	0.000306	0.001802
chr7:11606918-11607025;FANTOM	5.25316	-2.26265	13.0348	0.000306	0.001802
chr8:134131797-134131957;FANTOM	5.25316	-2.26265	13.0348	0.000306	0.001802
chr1:237508753-237509046;FANTOM	5.25316	-2.26297	13.0347	0.000306	0.001802
chr10:5793901-5794149	5.25316	-2.26297	13.0347	0.000306	0.001802
chr10:89422368-89422439	5.25316	-2.26297	13.0347	0.000306	0.001802
chr12:30211070-30211321	5.25316	-2.26297	13.0347	0.000306	0.001802
chr15:64753728-64753831	5.25316	-2.26297	13.0347	0.000306	0.001802
chr16:88754561-88754753;NETCAGE	5.25316	-2.26297	13.0347	0.000306	0.001802
chr17:49983117-49983475;FANTOM	5.25316	-2.26297	13.0347	0.000306	0.001802
chr2:231636017-231636396;FANTOM	5.25316	-2.26297	13.0347	0.000306	0.001802
chr22:37033017-37033086	5.25316	-2.26297	13.0347	0.000306	0.001802
chr22:41684313-41684541;FANTOM	5.25316	-2.26297	13.0347	0.000306	0.001802
chr3:136276867-136277149	5.25316	-2.26297	13.0347	0.000306	0.001802
chr5:42945210-42945482	5.25316	-2.26297	13.0347	0.000306	0.001802
chr5:42945223-42945592;NETCAGE	5.25316	-2.26297	13.0347	0.000306	0.001802
chr6:148879188-148879351;FANTOM	5.25316	-2.26297	13.0347	0.000306	0.001802
chr6:161650248-161650386;FANTOM	5.25316	-2.26297	13.0347	0.000306	0.001802
chr6:83695747-83696175;NETCAGE	5.25316	-2.26297	13.0347	0.000306	0.001802
chr9:10702019-10702175	5.25316	-2.26297	13.0347	0.000306	0.001802
chr9:86684007-86684139	5.25316	-2.26297	13.0347	0.000306	0.001802
chr12:122908043-122908483;FANTOM	1.03964	2.15137	13.005	0.000311	0.00183
chr1:68306240-68306478;NETCAGE	2.41095	-1.06099	13.0028	0.000311	0.001831
chr16:58455011-58455230;FANTOM	2.72252	-1.39235	12.9867	0.000314	0.001846
chr6:107900311-107900440	2.72252	-1.39235	12.9867	0.000314	0.001846
chr15:65709516-65709749;FANTOM	1.82503	-0.236351	12.9845	0.000314	0.001847
chr1:32423598-32423720;FANTOM	3.4848	-1.89044	12.9483	0.00032	0.001872
chr1:80168207-80168498	3.4848	-1.89044	12.9483	0.00032	0.001872
chrX:113218682-113218918;FANTOM	3.4848	-1.89044	12.9483	0.00032	0.001872
chr5:130611191-130611296	3.48479	-1.89075	12.9483	0.00032	0.001872
chr2:98025199-98025399	3.48479	-1.88879	12.9482	0.00032	0.001872
chrX:49011448-49011844;FANTOM	3.48479	-1.88879	12.9482	0.00032	0.001872
chr12:122067749-122067897;FANTOM	3.48478	-1.8891	12.9482	0.00032	0.001872
chr22:33446975-33447060;FANTOM	3.48478	-1.8891	12.9482	0.00032	0.001872
chr6:135383939-135384162;NETCAGE	3.48478	-1.8891	12.9482	0.00032	0.001872
chr6:135383997-135384164	3.48478	-1.8891	12.9482	0.00032	0.001872
chr1:68215045-68215354	2.15267	-0.855723	12.9476	0.00032	0.001872
chr3:40657038-40657268;FANTOM	1.57919	0.135893	12.9462	0.000321	0.001872
chr9:33375284-33375639;FANTOM	1.97821	-0.675671	12.9401	0.000322	0.001874
chr17:44344171-44344471;FANTOM	2.05951	-0.763301	12.939	0.000322	0.001875
chr1:162146909-162147302	2.59432	-1.17449	12.9307	0.000323	0.00188
chr7:98099989-98100186;FANTOM	0.987952	2.28778	12.9199	0.000325	0.00189
chr20:52239999-52240128	1.62345	0.035683	12.9163	0.000326	0.001893
chr10:72202124-72202468;FANTOM	2.69397	2.72809	12.8967	0.000329	0.00191
chrX:126362140-126362403	1.76201	-0.370098	12.8779	0.000332	0.001929
chr15:38546884-38547186	1.40619	0.381744	12.8636	0.000335	0.001942
chr12:56474601-56474862;FANTOM	2.53521	-1.21845	12.8493	0.000338	0.001956
chr2:213805733-213806107;NETCAGE	3.02532	-1.59447	12.839	0.000339	0.001966
chr2:45617688-45618132	1.50025	0.130329	12.8182	0.000343	0.001987
chr16:88835950-88836275;FANTOM	1.47914	0.283604	12.8159	0.000344	0.001988
chr5:177543087-177543394	1.37258	0.759639	12.7686	0.000352	0.002037
chr11:57542885-57543297;FANTOM	1.6591	-0.258904	12.7627	0.000354	0.002041
chr22:40573139-40573299	2.65255	-1.13428	12.7494	0.000356	0.002055
chr16:66729575-66729954	2.72861	-1.39601	12.7476	0.000356	0.002056
chr12:85400055-85400241	2.59452	-1.17794	12.7345	0.000359	0.002068
chr16:15657550-15657890	2.20936	-0.989375	12.7229	0.000361	0.00208
chr16:79446782-79446879	3.01873	-1.59129	12.7105	0.000364	0.002092
chr7:28556130-28556395	1.89243	-0.486499	12.7075	0.000364	0.002094
chr7:5609221-5609424;FANTOM	2.93524	-1.6481	12.6982	0.000366	0.002101
chr4:87894121-87894618;FANTOM	2.06041	-0.763042	12.6933	0.000367	0.002106
chr17:79370754-79371569;FANTOM	1.39708	0.810258	12.6605	0.000373	0.002136
chr19:20193288-20193842	1.69097	-0.323357	12.6376	0.000378	0.002159
chr1:240476160-240476511	3.48498	-1.89106	12.6192	0.000382	0.002178
chr10:52309987-52310222	3.17534	-1.49093	12.6065	0.000384	0.002192
chr2:106568622-106568855	2.71787	-1.3911	12.5989	0.000386	0.002198
chr3:12715715-12715970	2.71787	-1.3911	12.5989	0.000386	0.002198
chr12:8959441-8959779	3.48402	-1.88941	12.5986	0.000386	0.002198
chr15:35018636-35018832	2.35752	-1.10062	12.5883	0.000388	0.00221
chr17:5000228-5000519	1.86803	-0.617825	12.5789	0.00039	0.00222
chr17:8090038-8090540;FANTOM	3.68723	-1.76169	12.569	0.000392	0.00223
chr19:11253262-11253482;FANTOM	2.10251	-0.889086	12.563	0.000393	0.002236
chr19:20606211-20606644;FANTOM	1.16142	1.84629	12.5592	0.000394	0.00224
chr16:17476901-17477384;FANTOM	1.71268	0.350964	12.5567	0.000395	0.002242
chrX:80063536-80063750	2.72275	-1.39206	12.5493	0.000396	0.00225
chr4:92578923-92579288	1.871	-0.618895	12.5477	0.000397	0.002251
chr1:239289039-239289445	1.91336	-0.593862	12.5282	0.000401	0.002273
chr1:239288432-239288620	2.01627	-0.643086	12.4825	0.000411	0.002327
chr17:25853666-25854122;NETCAGE	2.47372	-1.25958	12.4779	0.000412	0.002332
chr5:141742379-141742637;NETCAGE	1.65748	-0.257238	12.4659	0.000414	0.002345
chr19:7292412-7292722;NETCAGE	3.48585	-1.89014	12.4589	0.000416	0.002352
chr16:47071765-47071944;NETCAGE	2.51397	-0.986043	12.4582	0.000416	0.002352
chr4:149366468-149366771	1.81144	-0.158733	12.4463	0.000419	0.002362
chr5:102682116-102682357;FANTOM	1.68686	-0.234416	12.4373	0.000421	0.002371
chr3:137833149-137833422	2.93552	-1.6478	12.432	0.000422	0.002377
chrX:29678168-29678322	3.18311	-1.49249	12.4311	0.000422	0.002377
chr19:8417657-8418002	2.10222	-0.889352	12.4245	0.000424	0.002385
chr18:33431241-33431711	1.59786	0.152937	12.4023	0.000429	0.002409
chr8:124173343-124173754;NETCAGE	2.72887	-1.3963	12.3591	0.000439	0.002462
chr16:85612781-85613147	2.13931	-0.852865	12.346	0.000442	0.002478
chr9:127005180-127005265	2.35062	-1.09742	12.3383	0.000444	0.002486
chr1:11040299-11040592;FANTOM	2.65217	-1.44165	12.3379	0.000444	0.002486
chr2:238517762-238518147	1.5517	-0.098987	12.3321	0.000445	0.002492
chr2:47631744-47631805	2.06438	-0.764666	12.329	0.000446	0.002494
chr12:125218943-125219209;FANTOM	2.93689	-1.65	12.3144	0.000449	0.002512
chr16:68765918-68766309;FANTOM	2.64899	-1.44039	12.3011	0.000453	0.002529
chr4:93193927-93194590	0.93804	2.52801	12.27	0.00046	0.00257
chr11:94399580-94400023	1.59926	0.44556	12.2606	0.000463	0.002581
chr19:8257394-8257624	1.97072	-0.437669	12.257	0.000464	0.002585
chr1:189374623-189374847	3.59003	-1.82704	12.2493	0.000465	0.002595
chr3:14411275-14411441	2.93783	-1.6494	12.2255	0.000471	0.002623
chr18:56672538-56672753	3.58462	-1.8254	12.1927	0.00048	0.002664
chr16:69563572-69563696;FANTOM	1.35988	0.572645	12.1764	0.000484	0.002685
chr11:79685353-79685528	3.09901	-1.54173	12.1354	0.000495	0.00274
chr22:35767811-35768194;FANTOM	3.09901	-1.54173	12.1354	0.000495	0.00274
chr8:1606153-1606552	2.20498	-0.988213	12.1313	0.000496	0.002745
chr8:72591158-72591482	1.22491	1.06293	12.1262	0.000497	0.002751
chr6:26322637-26323123;FANTOM	2.5391	-1.22023	12.1245	0.000498	0.002753
chr6:52190611-52191133;NETCAGE	2.80553	-1.34859	12.0873	0.000508	0.002803
chr13:87012326-87012490	3.17512	-1.48672	12.0835	0.000509	0.002807
chr2:173245614-173245743;FANTOM	3.59526	-1.8252	12.081	0.000509	0.002809
chr3:186797405-186797690	3.59526	-1.8252	12.081	0.000509	0.002809
chr8:128835085-128835527;FANTOM	1.08021	1.46629	12.071	0.000512	0.002821
chr1:38736123-38736555	0.966206	2.27527	12.0445	0.000519	0.002859
chr6:27156271-27156423;FANTOM	1.76464	-0.463428	12.0424	0.00052	0.002861
chr1:65775838-65775991;FANTOM	2.19726	-0.825711	12.0414	0.00052	0.002861
chr4:186480744-186481321	2.64818	-1.44068	12.0378	0.000521	0.002866
chr19:17357306-17357861;NETCAGE	1.19972	1.07028	12.0277	0.000524	0.002879
chr10:72218739-72219166;FANTOM	3.58922	-1.82357	12.0221	0.000526	0.002887
chr21:40351935-40352060	2.47827	-1.2608	12.0048	0.000531	0.002912
chr9:136996268-136996567;FANTOM	2.12978	-0.559295	11.9945	0.000534	0.002927
chr2:99128709-99128872	2.6554	-1.44349	11.9937	0.000534	0.002928
chr2:153309679-153310088	2.09963	-0.729409	11.987	0.000536	0.002937
chr6:83669161-83669546	1.34445	0.900713	11.9788	0.000538	0.002949
chr21:45902728-45902915	2.20253	-0.985966	11.9651	0.000542	0.002969
chr17:36857567-36859146;NETCAGE	2.39644	-1.06001	11.9454	0.000548	0.002999
chr2:61580039-61580318;FANTOM	1.73181	-0.488512	11.9396	0.00055	0.003005
chr16:15657527-15657814;NETCAGE	2.04908	-0.921259	11.9367	0.00055	0.003007
chr6:132116646-132116844	2.3637	-1.10208	11.8943	0.000563	0.003061
chr10:104387581-104387752	2.03926	-0.484312	11.8686	0.000571	0.003093
chr16:85268297-85268637;FANTOM	1.96009	-0.823015	11.8636	0.000572	0.0031
chr7:75795820-75796203	0.926037	2.57834	11.8466	0.000578	0.003126
chr3:146240145-146240453	2.29016	-1.13742	11.8406	0.00058	0.003135
chr9:111034300-111034792;FANTOM	2.48236	-1.26259	11.8285	0.000583	0.003154
chr5:58232883-58233370;FANTOM	0.874601	3.27128	11.7956	0.000594	0.003204
chr7:31510015-31510206	1.6613	-0.25798	11.7814	0.000598	0.003225
chr10:125770420-125770657	1.46757	0.162508	11.7681	0.000603	0.003246
chr22:40573139-40573276;FANTOM	2.53339	-1.21526	11.7641	0.000604	0.003252
chr1:229312366-229312982	1.41913	0.904474	11.7569	0.000606	0.003263
chr10:102949394-102949617	1.54823	0.053027	11.7218	0.000618	0.003319
chr4:133417015-133417160	2.15325	-1.02315	11.7186	0.000619	0.003322
chr20:52208229-52208693	2.21611	-0.989452	11.7167	0.000619	0.003324
chr10:105532054-105532211;FANTOM	2.61418	-0.916022	11.7067	0.000623	0.003338
chr7:137854230-137854563	1.20343	1.34513	11.6945	0.000627	0.003359
chr2:202857816-202857962	1.86221	-0.614678	11.675	0.000633	0.003393
chr5:126113918-126114246	0.863006	4.40795	11.6631	0.000638	0.003412
chrX:113229157-113229626	1.6732	-0.179798	11.6631	0.000638	0.003412
chr10:104992752-104992835	3.37152	-1.95806	11.6543	0.000641	0.00342
chr2:131483096-131483424;FANTOM	3.37152	-1.95806	11.6543	0.000641	0.00342
chr3:155463707-155463869;FANTOM	3.37152	-1.95806	11.6543	0.000641	0.00342
chr3:181542984-181543145	3.37151	-1.95837	11.6543	0.000641	0.00342
chr9:101088730-101088899;FANTOM	3.37151	-1.95837	11.6543	0.000641	0.00342
chr7:68574454-68574557	3.3715	-1.9564	11.6543	0.000641	0.00342
chr3:185911510-185911584	3.3715	-1.95671	11.6542	0.000641	0.00342
chr20:55405188-55405314	3.01838	-1.59437	11.6483	0.000643	0.003429
chr13:23733450-23734509;FANTOM	1.66679	-0.180203	11.6458	0.000643	0.003433
chr3:33620473-33620668	3.48511	-1.89137	11.6381	0.000646	0.003446
chr6:150181157-150181366	3.09832	-1.53778	11.6354	0.000647	0.003448
chr7:66312934-66313102;NETCAGE	1.51934	0.083341	11.6316	0.000648	0.003454
chr12:96145231-96145445	2.93048	-1.6471	11.6283	0.00065	0.003455
chr6:109829255-109829910	2.93048	-1.6471	11.6283	0.00065	0.003455
chr18:2999125-2999324	2.93998	-1.6491	11.6281	0.00065	0.003455
chr4:164359730-164360082	2.65098	-1.44253	11.6178	0.000653	0.003473
chr1:161369073-161369991;FANTOM	0.99363	1.89658	11.6049	0.000658	0.003495
chr1:10269964-10270260;FANTOM	2.28776	-1.13511	11.6048	0.000658	0.003495
chr19:45279679-45279961;FANTOM	3.37164	-1.95775	11.5975	0.00066	0.003497
chr5:140090601-140091006;FANTOM	3.37164	-1.95775	11.5975	0.00066	0.003497
chr6:121251688-121251791	3.37164	-1.95775	11.5975	0.00066	0.003497
chr11:107727726-107727971;FANTOM	3.48113	-1.88972	11.5972	0.000661	0.003497
chr16:50644582-50644765	3.48113	-1.88972	11.5972	0.000661	0.003497
chr20:713414-713598	3.48113	-1.88972	11.5972	0.000661	0.003497
chr22:41048065-41048352;FANTOM	3.48113	-1.88972	11.5972	0.000661	0.003497
chr5:173637139-173637416	3.48113	-1.88972	11.5972	0.000661	0.003497
chr5:1876646-1877330	3.48113	-1.88972	11.5972	0.000661	0.003497
chr2:26562644-26562724	2.52682	-1.21405	11.5923	0.000662	0.003499
chr1:239288163-239288307	5.08796	-2.35064	11.5867	0.000664	0.003499
chr10:89881997-89882258	5.08796	-2.35064	11.5867	0.000664	0.003499
chr11:127968871-127969023	5.08796	-2.35064	11.5867	0.000664	0.003499
chr11:62690251-62690389;FANTOM	5.08796	-2.35064	11.5867	0.000664	0.003499
chr22:43136651-43136945	5.08796	-2.35064	11.5867	0.000664	0.003499
chr3:107151180-107151220	5.08796	-2.35064	11.5867	0.000664	0.003499
chr3:169784103-169784271;NETCAGE	5.08796	-2.35064	11.5867	0.000664	0.003499
chr4:121248576-121248669	5.08796	-2.35064	11.5867	0.000664	0.003499
chr4:57631045-57631172	5.08796	-2.35064	11.5867	0.000664	0.003499
chr7:95956236-95956567	5.08796	-2.35064	11.5867	0.000664	0.003499
chrX:100874445-100874582	5.08796	-2.35064	11.5867	0.000664	0.003499
chrX:113231669-113232009	1.39806	0.17905	11.5809	0.000666	0.003508
chr5:141742392-141742659	1.56426	-0.236073	11.5691	0.000671	0.003527
chr8:38296830-38297166;FANTOM	1.67121	-0.180927	11.5682	0.000671	0.003527
chr14:102991046-102991386;FANTOM	1.52347	-0.04098	11.5488	0.000678	0.003562
chr1:204476628-204477018;FANTOM	2.84474	-1.70677	11.5289	0.000685	0.003598
chr12:33044985-33045279;FANTOM	1.68431	-0.413123	11.5067	0.000693	0.003637
chr17:1480580-1480782;NETCAGE	2.65424	-1.44107	11.4833	0.000702	0.003676
chr2:213401643-213402097;FANTOM	3.02452	-1.59596	11.4706	0.000707	0.003694
chr15:65716164-65716565;FANTOM	1.26689	0.513186	11.459	0.000711	0.003714
chr1:26946837-26947249;FANTOM	1.09882	1.19414	11.447	0.000716	0.003733
chr8:30358644-30358942;FANTOM	1.45849	-0.024593	11.4457	0.000717	0.003733
chr19:48291840-48292006	1.47732	-0.004073	11.4439	0.000717	0.003736
chr5:58232901-58233167	0.848357	2.99214	11.4388	0.000719	0.003743
chr5:32002965-32003345;NETCAGE	3.48415	-1.88817	11.4337	0.000721	0.003749
chr11:130159751-130160049	2.6498	-1.43952	11.3987	0.000735	0.00381
chr12:76691144-76691466	2.6498	-1.43952	11.3987	0.000735	0.00381
chr14:93635981-93636377;FANTOM	2.28556	-1.13595	11.3805	0.000742	0.003844
chr19:36618643-36619171;FANTOM	1.27942	0.528267	11.3773	0.000743	0.003849
chr7:100167030-100167477;NETCAGE	1.11576	1.39734	11.3578	0.000751	0.003887
chr2:206598479-206598679	2.57178	-1.48975	11.3509	0.000754	0.003899
chr8:126427355-126427758	2.57178	-1.48975	11.3509	0.000754	0.003899
chr20:10152765-10153353;NETCAGE	2.15809	-1.02713	11.3351	0.000761	0.003929
chr19:18439179-18439536;FANTOM	1.14212	1.10996	11.33	0.000763	0.003939
chr1:9158163-9158390	2.71699	-1.3938	11.2993	0.000775	0.003994
chr9:32164458-32164746	1.57325	-0.154192	11.2836	0.000782	0.004027
chr4:140774462-140774744	2.5726	-1.48917	11.282	0.000783	0.004029
chr17:44344188-44344419	1.96817	-0.824994	11.2751	0.000786	0.004042
chr7:101034294-101034415	2.10027	-1.06154	11.2625	0.000791	0.004068
chr9:90022506-90022843	2.84404	-1.70456	11.2426	0.000799	0.004105
chr5:146834836-146835191	1.86204	-0.617511	11.2318	0.000804	0.004127
chr16:13715578-13715772	1.99771	-0.955083	11.2009	0.000818	0.004189
chr5:139089046-139089395	1.18318	0.945219	11.1874	0.000824	0.004214
chr16:58270382-58270649	1.27649	0.820707	11.1605	0.000836	0.00427
chr15:97416259-97416697	3.17442	-1.48643	11.1566	0.000837	0.004275
chr1:200990087-200990628;FANTOM	2.52087	-1.21574	11.1497	0.00084	0.004288
chr22:31886609-31886730	2.8452	-1.70707	11.1478	0.000841	0.00429
chr9:2281021-2281693	0.897745	3.23247	11.1409	0.000844	0.004305
chr22:18404666-18404945;FANTOM	1.39969	0.387396	11.1332	0.000848	0.004321
chr5:126009303-126009672	1.55864	-0.233908	11.1046	0.000861	0.004385
chr9:95754792-95754972	2.05649	-0.92435	11.0748	0.000875	0.004447
chr15:65709512-65709698	1.73128	-0.301036	11.0589	0.000883	0.004483
chr4:183100381-183100491	2.48195	-1.26372	11.0546	0.000885	0.004491
chr9:118237247-118237741	1.19476	1.28117	11.0474	0.000888	0.004504
chr5:130607950-130608335	2.09663	-1.06036	11.0457	0.000889	0.004506
chr19:20606389-20606618	1.12346	1.75933	11.0435	0.00089	0.004508
chr5:141251550-141251745	2.57417	-1.49161	11.0306	0.000896	0.004535
chr5:159615751-159615919	2.41491	-1.06017	11.0183	0.000902	0.004559
chr2:214553064-214553175	1.48576	-0.134645	11.0132	0.000905	0.00457
chr5:80280077-80280234	2.93728	-1.6472	11.0098	0.000906	0.004576
chr8:12399008-12399319;NETCAGE	1.7893	-0.6765	10.9852	0.000918	0.004629
chr9:134272541-134273015	1.30526	0.372314	10.9821	0.00092	0.004635
chr1:157989414-157989935;FANTOM	1.22452	0.646482	10.977	0.000923	0.004645
chr5:141769483-141770003;FANTOM	0.864995	3.57373	10.9648	0.000929	0.004668
chr6:39172677-39172909	2.16273	-1.02857	10.9645	0.000929	0.004668
chr6:27147499-27147896	1.91558	-0.855723	10.9637	0.000929	0.004668
chr5:9544480-9544834;FANTOM	1.90881	-0.853465	10.9544	0.000934	0.00469
chr7:41667666-41667885	1.51692	0.007731	10.9163	0.000953	0.004778
chr7:41667670-41667973;FANTOM	1.51692	0.007731	10.9163	0.000953	0.004778
chr5:135157234-135157474;FANTOM	2.65043	-1.44282	10.9153	0.000954	0.004778
chr11:118587841-118588116	1.00659	2.0891	10.9066	0.000958	0.004799
chr6:34647277-34647679;NETCAGE	2.0476	-0.922062	10.8888	0.000967	0.004839
chr10:106097301-106097645	1.35004	0.147368	10.8868	0.000969	0.004842
chr10:105302775-105302952;FANTOM	3.37188	-1.95868	10.8824	0.000971	0.004852
chr4:27124794-27124969	1.78564	-0.675671	10.8738	0.000975	0.004873
chr13:54841425-54841802	1.71339	-0.388789	10.8712	0.000977	0.004878
chr18:45494407-45494768	1.33715	0.473106	10.8691	0.000978	0.004882
chr2:233284569-233285065	1.54333	0.025128	10.8563	0.000985	0.004914
chr5:172128229-172128507	2.57275	-1.48887	10.8512	0.000987	0.004926
chrX:138424570-138424902	3.08712	-1.54045	10.8489	0.000989	0.00493
chr9:2281532-2281772;FANTOM	0.920904	2.37178	10.8367	0.000995	0.004959
chr18:29399668-29399881	1.90819	-0.85373	10.8307	0.000998	0.004974
chr7:70048345-70048544	2.94331	-1.6488	10.8267	0.001	0.004979
chr17:1106579-1106890	1.18348	0.786451	10.8187	0.001005	0.004996
chr21:35574029-35574459;FANTOM	1.39793	0.181737	10.8149	0.001007	0.005002
chr19:6738802-6739114;FANTOM	2.34041	-1.34945	10.812	0.001008	0.005009
chr3:32455725-32455845;NETCAGE	1.65567	-0.438394	10.8027	0.001014	0.005032
chr5:87552780-87553038	1.82096	-0.645112	10.7902	0.00102	0.005061
chr6:27863298-27863662;FANTOM	1.28434	0.803341	10.7893	0.001021	0.005061
chr14:32459861-32460059	2.28039	-1.13392	10.7774	0.001027	0.005091
chr14:37636964-37637264	1.85713	-0.51121	10.7692	0.001032	0.005106
chr4:133416464-133416820	1.05129	1.72889	10.7683	0.001033	0.005106
chr15:69385602-69385765;FANTOM	1.9176	-0.857909	10.768	0.001033	0.005106
chr14:24712544-24712898;FANTOM	2.5682	-1.4876	10.7619	0.001036	0.005119
chr17:57863159-57864676;FANTOM	2.46393	-1.25949	10.7465	0.001045	0.005158
chr1:159859603-159860031;FANTOM	3.37414	-1.95744	10.7448	0.001046	0.005161
chr13:66719375-66719520	3.37089	-1.95578	10.7112	0.001065	0.00524
chr2:158709867-158710065	3.37089	-1.95578	10.7112	0.001065	0.00524
chr22:41686850-41687030	3.37089	-1.95578	10.7112	0.001065	0.00524
chr1:76250721-76250813;FANTOM	2.49318	-1.54212	10.6975	0.001073	0.005277
chr5:99997-100250	2.09317	-0.883546	10.6797	0.001083	0.005317
chr10:88614785-88615151	2.49358	-1.54183	10.6621	0.001094	0.005361
chr7:152683598-152683750	2.84201	-1.70576	10.6418	0.001106	0.005414
chr14:34405740-34405846	2.74557	-1.76454	10.6319	0.001112	0.005435
chr5:141740458-141740654;NETCAGE	2.74557	-1.76454	10.6319	0.001112	0.005435
chr8:1267417-1267612	2.74557	-1.76454	10.6319	0.001112	0.005435
chr4:78979972-78980663	1.25974	0.384092	10.631	0.001112	0.005436
chr10:21464182-21464269	2.72244	-1.39563	10.6256	0.001115	0.005448
chr10:59546917-59547232	1.74395	-0.492106	10.6172	0.00112	0.005466
chr5:170060615-170060931;FANTOM	0.853873	2.51833	10.6036	0.001129	0.005483
chr2:128213286-128213437	2.49134	-1.54025	10.5954	0.001134	0.005506
chr3:54669944-54670273	1.50026	0.017875	10.5913	0.001136	0.005516
chr13:43615362-43615730;NETCAGE	2.74585	-1.76393	10.5508	0.001161	0.005625
chr1:113353705-113353883	2.84497	-1.70425	10.5083	0.001188	0.005748
chr4:140527852-140528188;NETCAGE	2.84497	-1.70425	10.5083	0.001188	0.005748
chr5:147777538-147777934;FANTOM	1.33486	0.281506	10.4824	0.001205	0.005823
chr11:107718882-107719280	1.94352	-0.990265	10.4819	0.001206	0.005823
chr11:128523824-128524174;FANTOM	2.16672	-1.21789	10.4805	0.001206	0.005825
chr5:159592530-159593000	1.01451	1.59046	10.4719	0.001212	0.00585
chr3:129143140-129143258	2.84596	-1.70737	10.4544	0.001224	0.0059
chr4:48744587-48744985;NETCAGE	2.84596	-1.70737	10.4544	0.001224	0.0059
chr3:186899751-186900164	2.66343	-1.44233	10.4508	0.001226	0.005908
chr12:11966137-11966507;FANTOM	2.04126	-1.09971	10.4459	0.001229	0.005918
chr19:39122406-39122635	2.74671	-1.76616	10.4201	0.001247	0.005984
chr20:47441193-47441586	2.74671	-1.76616	10.4201	0.001247	0.005984
chr6:161694149-161694365	2.74671	-1.76616	10.4201	0.001247	0.005984
chr17:6399359-6399733;FANTOM	1.14919	0.823545	10.4098	0.001253	0.006014
chr9:119034263-119034570;FANTOM	2.17378	-1.2206	10.4053	0.001257	0.006023
chr14:104043086-104043219;NETCAGE	2.04428	-1.10118	10.393	0.001265	0.006061
chr1:155953390-155953760;NETCAGE	2.00529	-0.788651	10.3835	0.001271	0.006087
chr16:85588644-85589626;NETCAGE	0.804042	3.15406	10.3755	0.001277	0.006098
chr12:39516470-39516596	3.24858	-2.02865	10.3732	0.001279	0.006098
chr4:86664396-86664842;FANTOM	3.24858	-2.02865	10.3732	0.001279	0.006098
chr4:92553945-92554161	3.24858	-2.02865	10.3732	0.001279	0.006098
chr1:223903033-223903347;FANTOM	3.24858	-2.02896	10.3732	0.001279	0.006098
chr7:16627528-16627731	3.24858	-2.02896	10.3732	0.001279	0.006098
chr15:90525620-90525889	3.24857	-2.02697	10.3731	0.001279	0.006098
chr9:120176306-120176455;FANTOM	3.24857	-2.02697	10.3731	0.001279	0.006098
chr7:135188837-135189212;NETCAGE	3.24857	-2.02729	10.3731	0.001279	0.006098
chrX:113464048-113464262	3.24857	-2.02729	10.3731	0.001279	0.006098
chr8:99658802-99659210;FANTOM	1.77777	-0.670636	10.3682	0.001282	0.006112
chr19:54483499-54483897	0.838417	3.46331	10.366	0.001284	0.006117
chr3:123355394-123355536	2.15416	-0.853008	10.3645	0.001285	0.00612
chr17:60555037-60555507;FANTOM	0.846302	2.8635	10.3486	0.001296	0.006169
chr5:147777515-147777953	1.29109	0.394754	10.3422	0.0013	0.006188
chr5:146834939-146835189;FANTOM	1.81972	-0.645365	10.3378	0.001303	0.006201
chr18:41315663-41315808	1.98885	-0.953046	10.3331	0.001307	0.006215
chr17:36858623-36858726	2.4901	-1.54084	10.3314	0.001308	0.006218
chr5:139638984-139639383;FANTOM	2.74388	-1.76291	10.3243	0.001313	0.006235
chr22:25392625-25392935	2.34247	-1.34888	10.3144	0.00132	0.006261
chr1:33438571-33438703;FANTOM	2.34544	-1.35098	10.3121	0.001322	0.006263
chr20:20724152-20724406;FANTOM	2.63714	-1.43971	10.2832	0.001342	0.006334
chr2:141185890-141186360	2.49717	-1.5434	10.28	0.001345	0.006343
chr1:1840502-1840761	1.16723	0.850008	10.2659	0.001355	0.006382
chr10:104537802-104538132	2.91158	-1.25486	10.265	0.001356	0.006382
chr11:79148505-79148822;FANTOM	1.31132	0.222691	10.2541	0.001364	0.006414
chr9:84261385-84261669	2.08584	-0.886208	10.2534	0.001364	0.006414
chr17:20944057-20944464	1.54925	-0.319913	10.2468	0.001369	0.006433
chr2:153309679-153309745;FANTOM	2.49141	-1.53995	10.2451	0.00137	0.006436
chr2:65665439-65665789;NETCAGE	2.78322	-1.34342	10.2303	0.001382	0.006478
chr18:29526581-29527013	1.94267	-0.990807	10.2131	0.001394	0.006532
chr6:27859372-27859706	2.16584	-1.21817	10.213	0.001395	0.006532
chr5:150630662-150630980;FANTOM	1.11669	0.804544	10.2056	0.0014	0.006554
chr17:884361-884504	2.84029	-1.70264	10.1745	0.001424	0.006661
chr6:129232075-129232435	1.22482	0.526922	10.1328	0.001457	0.006795
chr18:33430518-33430871	2.42523	-1.06134	10.1323	0.001457	0.006795
chr1:213079215-213079389	2.04265	-1.09888	10.1246	0.001463	0.006817
chr22:23878373-23878610	2.04265	-1.09888	10.1246	0.001463	0.006817
chr7:75795833-75796053;FANTOM	0.914844	2.25489	10.1105	0.001474	0.006867
chr14:51363332-51363543	1.53761	0.408071	10.1078	0.001476	0.006875
chr21:30374976-30375197	0.794668	3.04219	10.0983	0.001484	0.006901
chr17:67463547-67463710;FANTOM	1.79836	-0.315006	10.098	0.001484	0.006901
chr1:33446816-33447482;FANTOM	2.78045	-1.34841	10.0959	0.001486	0.006904
chr17:67463249-67463744	1.69338	-0.208296	10.0831	0.001496	0.00695
chr5:139080868-139081090	2.04622	-1.10035	10.0776	0.001501	0.006965
chr16:85588956-85589340	0.841943	2.57756	10.077	0.001501	0.006965
chr18:9877272-9877635;FANTOM	3.24882	-2.02928	10.0736	0.001504	0.006975
chr11:62625868-62626064	2.39312	-1.30091	10.0727	0.001505	0.006976
chr9:15513029-15513231;FANTOM	1.80338	-0.795454	10.0565	0.001518	0.00703
chr14:103673427-103673966;FANTOM	3.24756	-2.0276	10.0515	0.001522	0.007039
chr4:45333978-45334212	3.24756	-2.0276	10.0515	0.001522	0.007039
chr8:126643854-126644251	3.24756	-2.0276	10.0515	0.001522	0.007039
chr16:14499472-14499762;NETCAGE	2.7448	-1.76484	10.0505	0.001523	0.007039
chr16:71421283-71421452	2.7448	-1.76484	10.0505	0.001523	0.007039
chr7:134549742-134549860	2.7448	-1.76484	10.0505	0.001523	0.007039
chr19:36193251-36193562;FANTOM	1.84207	-0.651504	10.0199	0.001549	0.007132
chr2:39893972-39894493;FANTOM	1.61049	-0.565201	10.0112	0.001556	0.007163
chr21:30374865-30375265;FANTOM	0.794035	3.06311	10.0079	0.001559	0.007174
chr16:4666144-4666582	0.844103	2.48265	9.99504	0.00157	0.007222
chr2:43038629-43038924;FANTOM	1.5558	-0.418922	9.96272	0.001597	0.007347
chr2:25892186-25892566	3.24986	-2.02834	9.95865	0.001601	0.007357
chr7:21316224-21316668	2.46957	-1.25693	9.9405	0.001617	0.007425
chr1:225668741-225669020	3.24813	-2.02666	9.93685	0.00162	0.007435
chr13:60603500-60603724	3.24813	-2.02666	9.93685	0.00162	0.007435
chr15:29949236-29949642;FANTOM	0.810566	3.10026	9.92771	0.001628	0.007467
chr2:43444989-43445210	1.2069	0.438404	9.92756	0.001628	0.007467
chr14:47979335-47979399;FANTOM	2.74652	-1.76362	9.90621	0.001647	0.00754
chr14:47979336-47979393	2.74652	-1.76362	9.90621	0.001647	0.00754
chr17:72241426-72241789;FANTOM	2.74652	-1.76362	9.90621	0.001647	0.00754
chrY:15914785-15915002	1.65032	-0.647012	9.90611	0.001647	0.00754
chr10:55930525-55930834	1.73334	-0.699825	9.903	0.00165	0.007551
chr10:94351391-94351691;FANTOM	1.13629	0.656063	9.90073	0.001652	0.007557
chr1:26947844-26948106	1.10241	1.07458	9.89978	0.001653	0.007557
chr12:14861709-14862218	1.04904	1.28772	9.89543	0.001657	0.00757
chr7:98099946-98100183	0.886216	2.32755	9.8939	0.001658	0.007574
chr12:19172105-19172477	2.26346	-1.39447	9.88973	0.001662	0.007581
chr14:103112299-103112666;FANTOM	1.64585	-0.535499	9.88299	0.001668	0.007596
chr16:86587305-86587716;FANTOM	1.76089	-0.364765	9.8826	0.001668	0.007596
chr4:154711839-154712367;FANTOM	1.04359	1.17727	9.87916	0.001672	0.007605
chr14:37530160-37530406	2.33916	-1.34706	9.86787	0.001682	0.00764
chr20:48285223-48285402;FANTOM	2.33916	-1.34706	9.86787	0.001682	0.00764
chr5:159592617-159593055;FANTOM	0.941064	1.79213	9.85813	0.001691	0.007673
chr3:123304962-123305362;FANTOM	1.80289	-0.795976	9.84909	0.001699	0.007703
chr8:136779642-136779975	1.67838	-0.509558	9.84788	0.0017	0.007706
chr13:95198392-95198558	2.26076	-1.39264	9.84422	0.001704	0.007719
chr10:32668355-32668744	1.01122	1.23534	9.84026	0.001707	0.007731
chr18:46153712-46153870	2.48523	-1.53926	9.8318	0.001715	0.007756
chr16:69432325-69432475;FANTOM	2.26119	-1.39235	9.81773	0.001728	0.007809
chr4:141659330-141659616;FANTOM	2.40523	-1.59318	9.81671	0.001729	0.00781
chr6:142338548-142338950	2.10415	-1.26108	9.79935	0.001746	0.007882
chr22:44321391-44321759;FANTOM	1.4429	-0.236992	9.79264	0.001752	0.007906
chr4:139850688-139850833	2.49588	-1.54123	9.78963	0.001755	0.007909
chr6:25408031-25408398	2.49588	-1.54123	9.78963	0.001755	0.007909
chr12:53336677-53336830;FANTOM	2.34442	-1.34859	9.77554	0.001768	0.007962
chr16:69106270-69106630	0.976995	2.29637	9.76579	0.001778	0.007997
chr17:28431711-28432027;FANTOM	2.40677	-1.59506	9.75207	0.001791	0.008052
chr8:69961345-69961578;FANTOM	2.10067	-1.25986	9.74419	0.001799	0.008084
chr20:43970100-43970351;FANTOM	1.65108	-0.440809	9.73941	0.001804	0.008102
chr16:3031604-3031823;FANTOM	1.69569	-0.617888	9.73758	0.001805	0.008108
chr1:26034192-26034406	2.74124	-1.76322	9.73059	0.001812	0.008136
chr2:242911452-242911734;FANTOM	2.26857	-1.39514	9.72512	0.001818	0.008158
chr5:78204289-78204572;FANTOM	2.73454	-1.39244	9.71995	0.001823	0.008176
chr15:68993168-68993454	1.74581	-0.822489	9.70921	0.001833	0.008216
chr2:43021713-43021946	2.17954	-1.22237	9.70631	0.001836	0.008226
chr6:52463140-52463494;FANTOM	1.85643	-0.886813	9.70051	0.001842	0.008244
chr17:6002888-6003128	2.6407	-1.82582	9.69943	0.001843	0.008244
chr10:112263780-112264181;FANTOM	2.6407	-1.82612	9.69942	0.001843	0.008244
chr19:13048278-13048689;FANTOM	2.6407	-1.82612	9.69942	0.001843	0.008244
chr11:48040170-48040457;FANTOM	2.40469	-1.59348	9.69275	0.00185	0.008266
chr4:133433710-133433740	2.40469	-1.59348	9.69275	0.00185	0.008266
chr7:7042007-7042255	2.40469	-1.59348	9.69275	0.00185	0.008266
chr22:25348731-25349104;FANTOM	1.05267	2.18774	9.69011	0.001853	0.008273
chr16:85783855-85783992;FANTOM	2.2256	-1.17794	9.68162	0.001861	0.008306
chr1:224967233-224967421	1.94162	-0.988019	9.66578	0.001877	0.008365
chrX:49012223-49012370	1.53945	-0.513973	9.65972	0.001884	0.00839
chr8:12398983-12399291	1.65661	-0.649417	9.64219	0.001902	0.008465
chr4:48175521-48175903;FANTOM	2.64088	-1.82776	9.63761	0.001906	0.008483
chr10:32521421-32521770	1.9961	-0.952582	9.63722	0.001907	0.008483
chr2:201064484-201064934	1.16572	0.661878	9.63322	0.001911	0.008499
chr7:73157812-73158544;NETCAGE	2.40533	-1.59288	9.62557	0.001919	0.008529
chrX:20283183-20283718;FANTOM	1.87889	-0.520348	9.5992	0.001947	0.008647
chr19:48903013-48903207;FANTOM	1.27529	0.258023	9.59338	0.001953	0.008671
chr3:171752708-171753123	2.39579	-1.303	9.59023	0.001956	0.008683
chr1:16087189-16087372;FANTOM	2.33383	-1.34553	9.5894	0.001957	0.008683
chr16:13450052-13451055	0.895493	1.84817	9.57345	0.001974	0.008747
chr4:16685154-16685555	1.98018	-1.13862	9.56963	0.001978	0.008761
chr1:160641547-160642117;FANTOM	1.54094	-0.413123	9.56941	0.001978	0.008761
chr3:128439778-128440014	2.2612	-1.39206	9.5659	0.001982	0.008775
chr3:186683090-186683245	2.64019	-1.82449	9.56096	0.001988	0.008793
chr5:147246782-147247151	2.64019	-1.82449	9.56096	0.001988	0.008793
chr17:16363291-16363659	1.09043	0.958812	9.55904	0.00199	0.008799
chr3:62400515-62400779;FANTOM	2.47524	-1.26307	9.5544	0.001995	0.008819
chr2:27487919-27488156;NETCAGE	1.07399	0.921562	9.54463	0.002005	0.008863
chr6:34150537-34150894;FANTOM	1.79077	-0.673633	9.52473	0.002027	0.008952
chr1:182004359-182004459	2.64014	-1.82418	9.51591	0.002037	0.008981
chr2:169483228-169483410	2.64014	-1.82418	9.51591	0.002037	0.008981
chr8:28433974-28434253	2.64014	-1.82418	9.51591	0.002037	0.008981
chr12:12711400-12711706;FANTOM	2.57331	-1.48829	9.51142	0.002042	0.008999
chr14:78782508-78782762	2.41012	-1.59635	9.5052	0.002049	0.009025
chr16:4666118-4666710;FANTOM	0.819505	2.68539	9.49515	0.00206	0.009069
chr11:57549936-57550183;FANTOM	2.26259	-1.39476	9.48606	0.00207	0.009111
chr22:30938421-30938985;FANTOM	0.894636	1.8623	9.46983	0.002089	0.009187
chr10:74137796-74138196	2.83289	-1.70445	9.45039	0.002111	0.009281
chr1:17253207-17253541;FANTOM	1.58896	-0.492106	9.44932	0.002112	0.009281
chr3:27575246-27575639	1.58896	-0.492106	9.44932	0.002112	0.009281
chr13:52572950-52573012;NETCAGE	2.6404	-1.82643	9.42387	0.002142	0.009402
chr5:141740431-141740608	2.6404	-1.82643	9.42387	0.002142	0.009402
chr6:144384858-144385125;FANTOM	2.6404	-1.82643	9.42387	0.002142	0.009402
chr12:8957515-8957857	0.896212	1.93944	9.41498	0.002152	0.009442
chr1:146711857-146712056	2.41008	-1.59665	9.38326	0.00219	0.009601
chr16:69106233-69106613;FANTOM	0.958109	2.27434	9.38044	0.002193	0.009613
chr17:17204536-17204787	1.3299	-0.041282	9.37696	0.002197	0.009628
chr1:32913603-32913740	1.31737	0.176125	9.36245	0.002215	0.009696
chr9:84211898-84212280	2.05304	-1.10153	9.33286	0.002251	0.00982
chr12:47727910-47728110;NETCAGE	2.41134	-1.59606	9.3294	0.002255	0.009836
chr10:94351396-94351593	1.12006	0.574433	9.32101	0.002265	0.009872
chr14:39486779-39487111	1.26881	0.144618	9.3077	0.002282	0.009938
chr14:39486780-39487015;NETCAGE	1.26881	0.144618	9.3077	0.002282	0.009938
chr9:84211091-84211319	2.64099	-1.82551	9.30662	0.002283	0.009941
