# Supplementary material for: Comprehensive characterization of the embryonic factor LEUTX
Source: iScience. 2023 Feb 9;26(3):106172. doi: 10.1016/j.isci.2023.106172 (PMC9978639; doi:10.1016/j.isci.2023.106172)
Supplement: Table S5. Identified upregulated NET-CAGE Promoters related to Figure 2 — 2664 upregulated (FDR < 0.05, logFC>0) promoter locations (hg19). [file mmc6.xlsx]

## Sheet: Promoters
Genomic Location	logFC	logCPM	LR	PValue	FDR
chr12:22852866..22852887,+	4.7972	6.49319	515.24	0	0
chr10:92426203..92426205,-	4.73808	8.43248	463.149	0	0
chr11:107729887..107729927,-	6.0446	4.44109	449.887	0	0
chr2:215495175..215495181,-	10.481	5.26267	444.245	0	0
chr12:9602384..9602388,-	7.46627	3.47797	384.419	0	0
chr5:31855176..31855226,+	4.71768	5.73451	360.461	0	0
chr16:75735357..75735361,-	9.26872	3.21184	353.002	0	0
chr14:78446207..78446236,+	5.93361	3.5888	348.314	0	0
chr17:4689649..4689671,-	7.35029	3.06028	329.917	0	0
chr1:169652514..169652517,+	11.1038	2.76127	320.014	0	0
chr2:22917713..22917763,-	5.47544	3.45681	309.947	0	0
chr19:48325184..48325211,+	7.4119	3.42424	293.199	0	0
chr12:22852791..22852795,+	6.23136	3.21882	292.852	0	0
chr18:29523326..29523366,+	3.13523	6.04642	268.27	0	0
chr15:47163783..47163787,-	4.83792	4.08866	266.466	0	0
chr5:35991458..35991478,-	4.49128	3.42195	260.563	0	0
chr10:5077525..5077540,+	4.49021	3.49292	257.342	0	0
chr5:35991486..35991509,-	4.01358	4.28002	249.525	0	0
chr3:24536253..24536328,-	3.54542	5.07099	247.094	0	0
chr15:42749722..42749739,-	3.04113	6.6228	241.582	0	0
chr2:219472602..219472628,+	5.4959	3.24745	240.679	0	0
chr12:2027805..2027827,-	5.19639	3.50263	236.418	0	0
chr10:123886537..123886542,+	4.61705	3.10737	234.638	0	0
chr3:24536231..24536249,-	4.33512	3.07243	223.919	0	0
chr8:53658192..53658203,-	10.241	1.90946	218.296	0	0
chr22:31003261..31003302,+	4.35771	2.95801	216.993	0	0
chr13:28713750..28713759,+	4.64163	3.17939	214.353	0	0
chr4:41646481..41646524,+	4.40925	3.58539	213.033	0	0
chr16:77268717..77268723,+	5.00317	2.76962	210.858	0	0
chr3:159450136..159450184,+	3.49397	6.78233	209.94	0	0
chr21:37507369..37507390,+	3.86777	3.68742	207.975	0	0
chr10:98497250..98497261,+	5.19188	2.46267	205.276	0	0
chr19:12721790..12721810,+	2.66872	5.27431	202.084	0	0
chrX:113235164..113235187,-	2.45437	7.51965	200.081	0	0
chr2:219472637..219472646,+	5.21861	2.70526	193.133	0	0
chr19:9176411..9176432,-	3.6353	4.39914	192.405	0	0
chr12:53817633..53817654,+	5.98907	2.67226	191.283	0	0
chr4:40517984..40518008,-	10.0636	1.73552	188.96	0	0
chr11:122526420..122526440,+	3.17239	4.05485	186.757	0	0
chr5:36596685..36596706,+	3.69829	3.59082	186.163	0	0
chr6:35480659..35480679,-	3.69657	3.00899	185.536	0	0
chr9:4419394..4419412,-	6.4741	1.81944	184.808	0	0
chr11:71752991..71753022,-	4.23869	3.18275	182.33	0	0
chr11:78076381..78076395,-	5.04002	2.42972	178.779	0	0
chr17:74965032..74965049,-	4.77868	3.90803	178.472	0	0
chr2:238507633..238507638,-	6.13039	3.12025	175.283	0	0
chr16:68301840..68301845,+	3.159	6.03926	174.575	0	0
chr6:134495992..134496010,-	2.62139	4.82221	172.761	0	0
chr2:219472540..219472558,+	5.69449	2.20084	172.586	0	0
chrX:19692351..19692356,-	6.74859	1.56777	171.578	0	0
chr6:35480705..35480718,-	3.65892	2.88192	169.473	0	0
chr10:98497275..98497286,+	6.33521	1.68497	167.814	0	0
chr22:30792980..30793047,+	3.07789	4.70471	167.449	0	0
chr1:155953171..155953191,-	3.60064	2.89159	167.218	0	0
chr15:89764789..89764850,-	6.41958	1.76735	164.886	0	0
chr17:50236039..50236085,-	4.76971	2.17193	161.919	0	0
chr3:52001448..52001478,-	3.23066	3.35045	161.871	0	0
chr12:8983894..8983910,-	7.43227	1.40663	161.683	0	0
chr1:80167417..80167424,-	3.54886	2.84445	160.144	0	0
chr14:70041562..70041607,-	3.43937	3.13958	160.088	0	0
chr8:37963407..37963454,+	3.05517	3.78539	159.75	0	0
chr3:123680217..123680235,-	2.29291	5.4013	157.923	0	0
chr6:42145989..42146035,+	2.96614	4.28234	157.891	0	0
chr6:84418777..84418835,-	3.54522	3.18781	156.15	0	0
chr7:12134329..12134354,-	3.95569	3.15512	155.975	0	0
chr11:78673220..78673273,-	3.11462	3.17432	155.221	0	0
chr5:149492944..149492966,-	9.6095	1.29331	155.189	0	0
chr19:54168219..54168226,+	2.75519	4.9917	155.101	0	0
chr21:40132608..40132643,+	6.51602	1.34335	154.215	0	0
chr7:142420118..142420139,-	6.5196	2.24441	154.079	0	0
chr9:86955657..86955705,-	6.5595	1.3855	153.638	0	0
chr17:58227325..58227341,+	5.60473	1.90324	151.339	0	0
chr12:8983864..8983875,-	4.58478	1.99651	151.175	0	0
chr1:65531876..65531918,-	2.73445	3.74791	150.803	0	0
chr12:121088066..121088087,+	7.17813	1.16155	148.111	0	0
chr12:32655110..32655158,+	3.04229	5.1917	147.976	0	0
chr16:87856515..87856521,+	9.34206	1.03534	147.706	0	0
chr10:98497290..98497306,+	4.76204	1.93128	146.846	0	0
chr22:31003229..31003252,+	5.1431	1.67295	146.679	0	0
chr9:4544914..4544917,-	4.89774	3.42509	145.98	0	0
chr1:28520359..28520379,-	4.08676	2.50015	144.001	0	0
chr16:21000433..21000438,-	4.03	2.33351	141.859	0	0
chr1:68309340..68309375,+	3.08374	3.58488	140.983	0	0
chr9:74920335..74920367,+	4.27624	1.99555	140.742	0	0
chr7:97602644..97602652,-	4.91332	4.52679	139.87	0	0
chr11:107729933..107729942,-	4.34861	1.97271	138.544	0	0
chr16:72029085..72029092,-	5.53242	1.29214	138.277	0	0
chr7:5834097..5834103,+	4.12225	1.85253	137.753	0	0
chr11:87908600..87908680,-	2.11558	5.79868	137.504	0	0
chr19:46000506..46000536,+	3.47788	2.43945	137.285	0	0
chr6:134551625..134551641,-	6.11327	2.1492	137.219	0	0
chr7:105779479..105779483,+	3.05546	3.29311	136.826	0	0
chr17:62038824..62038843,-	2.70898	4.06539	135.424	0	0
chr8:37963466..37963506,+	3.50384	2.34278	134.247	0	0
chr9:108418517..108418563,+	3.78132	2.32244	132.797	0	0
chr12:129338758..129338774,-	5.74491	1.12011	131.508	0	0
chr12:2027832..2027849,-	4.85366	1.3982	131.117	0	0
chr5:35991427..35991444,-	3.64222	2.09087	131.087	0	0
chrX:150345054..150345060,+	2.5489	3.64648	130.86	0	0
chr12:26126681..26126692,+	9.13503	0.837182	129.938	0	0
chr18:21156908..21156913,-	3.21306	3.58958	129.345	0	0
chr9:120162674..120162685,-	9.38757	1.07897	127.733	0	0
chr10:71047022..71047028,-	7.21153	1.1939	124.262	0	0
chr16:21289603..21289621,-	2.65398	3.14157	122.416	0	0
chr4:40198642..40198689,+	3.26376	4.61749	122.32	0	0
chr9:2015335..2015370,+	3.07581	2.58948	121.975	0	0
chr5:149492967..149492997,-	6.2919	1.12879	121.905	0	0
chr2:22917884..22917895,-	5.30493	1.07777	120.52	0	0
chr6:64515688..64515695,+	10.0588	1.73053	119.279	0	0
chr2:219472504..219472534,+	4.27358	1.70556	118.938	0	0
chr2:22917676..22917710,-	5.61592	0.998758	118.837	0	0
chr1:2407754..2407773,+	8.99068	0.699787	118.434	0	0
chr7:87230189..87230207,-	3.48196	2.19284	117.565	0	0
chr10:101869561..101869567,-	3.7404	1.88126	117.096	0	0
chr3:69299290..69299337,-	4.37919	1.57159	116.502	0	0
chr12:32655048..32655108,+	2.38227	5.44449	115.676	0	0
chr17:50235645..50235676,-	6.90025	0.896617	114.3	0	0
chr19:1041212..1041234,+	8.81655	0.535322	113.927	0	0
chr1:93257952..93257981,-	2.43133	3.40983	113.848	0	0
chrX:17653633..17653675,+	2.22878	3.92597	112.714	0	0
chr12:2027790..2027797,-	4.88558	1.6087	112.332	0	0
chr6:35511409..35511447,+	2.81276	3.14478	112.275	0	0
chr5:112073544..112073596,+	1.91054	5.60096	111.106	0	0
chr19:1859361..1859375,-	6.81651	0.816792	110.58	0	0
chr19:11909329..11909394,+	3.4797	1.94278	110.411	0	0
chr2:162480918..162480963,+	4.5531	1.11925	109.792	0	0
chr10:110991850..110991855,-	8.81638	0.535213	109.583	0	0
chr5:31855021..31855091,+	2.28795	5.02069	109.38	0	0
chr9:4490394..4490446,+	2.21785	4.02902	108.068	0	0
chr12:129338778..129338797,-	5.20139	0.980098	107.437	0	0
chr4:48271802..48271874,-	1.91001	5.05225	107.28	0	0
chr7:66395596..66395607,+	4.55257	1.29841	107.203	0	0
chr6:84140757..84140803,-	2.10861	4.10225	106.235	0	0
chr6:27146112..27146130,+	2.33328	3.94553	104.771	0	0
chr17:8192455..8192493,+	3.49551	1.84616	103.617	0	0
chr3:169755945..169756006,+	1.90004	5.53416	103.464	0	0
chr3:183118326..183118345,-	6.86988	0.867217	103.346	0	0
chr19:1040096..1040161,+	1.80273	5.69118	103.307	0	0
chr15:95590268..95590274,-	2.75964	2.70867	102.902	0	0
chr4:73761277..73761307,-	5.42111	0.815939	102.782	0	0
chr20:45977321..45977326,-	2.08649	4.12612	102.346	0	0
chr8:27834637..27834645,-	3.58437	2.03921	102.094	0	0
chr4:181688754..181688782,+	2.19959	3.8429	101.772	0	0
chr3:24870791..24870849,+	4.09923	1.1833	101.668	0	0
chr22:18923796..18923814,-	1.7891	5.45098	101.468	0	0
chr11:15583363..15583369,+	2.7687	2.73602	100.541	0	0
chr2:45878790..45878850,+	3.68109	1.61275	99.8568	0	0
chr5:66124590..66124644,+	3.37069	2.38167	98.9937	0	0
chr9:2015275..2015287,+	3.18811	1.97444	98.8916	0	0
chr12:22778157..22778174,+	2.01196	4.57398	98.5841	0	0
chr2:88803506..88803509,+	3.52299	2.27306	97.8659	0	0
chr17:10020561..10020571,-	9.08186	0.786218	97.8642	0	0
chr3:123680246..123680264,-	2.42652	3.38381	96.9751	0	0
chr16:58005026..58005040,-	6.66853	0.677175	96.5708	0	0
chr6:25963020..25963051,+	2.22066	4.12662	96.4034	0	0
chr20:30310336..30310377,-	1.79221	5.29388	96.2588	0	0
chr1:17248418..17248435,+	2.53649	5.55223	96.2544	0	0
chr2:233286046..233286057,-	3.93418	1.28281	96.1769	0	0
chr1:70876926..70876963,+	1.79739	7.14516	95.1544	0	0
chr22:29025920..29025935,-	2.93954	2.17499	95.1208	0	0
chr12:53894445..53894466,-	3.04526	1.89389	94.8879	0	0
chr2:39664539..39664599,+	1.77597	5.65205	94.6446	0	0
chr8:109799793..109799839,-	2.25717	3.39306	94.475	0	0
chr6:119670919..119670943,-	2.29416	5.05895	94.0848	0	0
chr15:56311466..56311511,+	3.14203	1.69674	93.9173	0	0
chrX:118425471..118425477,+	3.98932	1.08483	93.4661	0	0
chr19:54290224..54290230,+	3.52777	5.71938	92.8709	0	0
chr11:123300967..123300994,+	2.09127	5.09418	92.4786	0	0
chr12:3309487..3309524,+	2.61873	2.84761	92.1864	0	0
chr20:43324746..43324769,-	5.36843	1.13669	92.1748	0	0
chr22:31003190..31003208,+	3.05573	2.51928	91.6195	0	0
chr2:162480879..162480890,+	3.82726	1.06724	91.4582	0	0
chr19:34756467..34756506,+	3.53247	1.69275	91.3516	0	0
chr7:12134356..12134370,-	3.77973	1.14242	90.9503	0	0
chr6:25963052..25963067,+	2.3251	3.42911	90.8187	0	0
chr5:176069923..176069930,+	2.53827	2.63683	90.6782	0	0
chr1:68150874..68150890,+	2.26647	4.06766	89.9036	0	0
chr20:361478..361491,+	3.42923	1.60011	89.6971	0	0
chrX:35937843..35937868,+	3.31524	1.36085	89.1075	0	0
chr20:361506..361517,+	3.75181	1.11798	88.9094	0	0
chr15:50411700..50411720,-	5.60376	0.484316	88.6393	0	0
chr3:185300358..185300377,+	2.07008	3.69096	88.4272	0	0
chr15:34610962..34611039,-	1.8	5.65599	88.1364	0	0
chr16:19499214..19499237,-	6.47581	0.497472	87.9668	0	0
chr5:135170331..135170394,+	3.04154	1.75622	87.5129	0	0
chr1:160643338..160643361,+	2.37832	2.74506	87.309	0	0
chr20:47444529..47444542,-	2.37522	3.52643	87.2297	0	0
chr3:9291307..9291344,-	1.65179	5.67301	86.9649	0	0
chr15:56311515..56311555,+	5.4875	0.377291	86.888	0	0
chr17:7348374..7348435,+	2.25616	2.95631	86.6808	0	0
chr1:205180664..205180701,-	2.22736	3.2806	85.6795	0	0
chr4:107426191..107426193,+	6.39109	0.418836	85.4885	0	0
chr3:64211112..64211152,-	3.10832	1.71877	85.225	0	0
chr20:54085022..54085026,+	6.19249	1.0353	85.1775	0	0
chr2:228582709..228582754,-	1.84878	4.40424	85.0783	0	0
chr8:145597713..145597775,+	2.47047	4.84052	85.0119	0	0
chr19:50872552..50872571,-	3.24997	1.30336	84.9705	0	0
chr17:74734193..74734209,+	2.82281	2.901	84.8478	0	0
chr1:186798073..186798147,+	2.05415	4.10864	84.6866	0	0
chr14:69951439..69951452,+	3.64753	1.1344	84.6481	0	0
chr14:82079796..82079817,-	8.27852	0.036176	84.5852	0	0
chr10:5136595..5136628,+	4.77478	1.11921	84.5835	0	0
chr10:112255976..112256004,-	4.98841	0.418039	84.4659	0	0
chr5:38258654..38258667,+	3.61528	0.996442	84.0739	0	0
chr4:40198691..40198704,+	3.04438	2.26453	83.8096	0	0
chr1:26662915..26662951,-	2.06095	3.66319	83.0761	0	0
chr11:71753023..71753043,-	4.07229	1.15972	83.0517	0	0
chr4:87928353..87928401,+	1.92461	3.9974	83.0291	0	0
chr14:103058948..103059005,+	1.5236	6.51636	82.6969	0	0
chr3:42201673..42201718,+	1.76211	5.24978	82.1377	0	0
chr9:4490206..4490230,+	3.14582	2.35643	81.9436	0	0
chr5:35991543..35991554,-	3.9476	0.903623	81.6577	0	0
chr13:34250861..34250948,-	8.47585	0.217291	81.4565	0	0
chr22:36018569..36018583,-	3.52249	1.02299	81.3116	0	0
chr1:17248401..17248412,+	1.82981	5.23965	81.2318	0	0
chr3:32012476..32012489,-	4.68853	0.509204	80.9759	0	0
chr5:75013193..75013278,-	1.55236	6.77907	80.5908	0	0
chr6:138893690..138893714,-	2.45266	2.56522	80.1769	0	0
chr1:94160495..94160512,-	4.76995	0.582852	79.5156	0	0
chr11:74145723..74145725,+	5.92799	0.785768	79.4736	0	0
chr3:11196206..11196220,+	6.04778	0.104303	79.1763	0	0
chr17:7166500..7166538,-	2.04334	3.89932	78.9529	0	0
chr17:19395753..19395759,+	4.93247	0.731135	78.8383	0	0
chr3:179691982..179692019,-	3.80006	0.772773	78.811	0	0
chr9:131684564..131684591,+	2.19462	2.7301	78.4722	0	0
chr2:237478460..237478475,+	4.30746	2.11004	78.1608	0	0
chr17:74965255..74965298,-	2.87198	2.14607	77.5053	0	0
chr4:90032702..90032745,+	2.02682	3.10009	77.2081	0	0
chr7:5937391..5937399,+	2.60314	2.49125	77.0735	0	0
chr17:47892398..47892407,+	1.56847	6.28662	76.9471	0	0
chr1:209757051..209757069,+	2.33946	2.50843	76.6919	0	0
chr4:87928413..87928433,+	2.00463	4.08641	75.9782	0	0
chr19:41682068..41682081,-	3.30838	1.55687	75.936	0	0
chr20:4982815..4982842,-	4.08098	1.02436	75.5971	0	0
chr5:95297534..95297563,-	1.67938	5.15501	75.4478	0	0
chr19:12721760..12721778,+	1.5014	5.57095	74.9982	0	0
chr3:137834436..137834489,-	1.51498	6.15473	74.8196	0	0
chr20:30279862..30279873,-	4.64558	0.470549	74.7381	0	0
chr21:37507859..37507877,-	8.00497	-0.211223	74.6897	0	0
chr19:46002944..46002966,+	1.95066	3.24664	74.291	0	0
chr6:144471643..144471660,+	4.83473	0.642238	74.2727	0	0
chr10:88854518..88854634,-	1.63101	5.70116	74.15	0	0
chr19:36426554..36426598,+	8.47605	0.217361	73.8901	0	0
chr22:17565841..17565896,+	1.88128	4.2222	73.7576	0	0
chr10:104221137..104221188,+	1.60433	4.90357	73.5904	0	0
chr11:117947782..117947799,+	4.41906	1.60854	73.4076	0	0
chr7:128050000..128050023,-	2.61188	1.9255	73.2063	0	0
chr8:120651070..120651091,-	2.83926	2.38186	73.1982	0	0
chr18:13217674..13217760,+	2.91824	1.65097	72.9216	0	0
chr10:32667608..32667619,-	2.90771	1.38751	72.9128	0	0
chr1:242162393..242162409,-	3.50535	1.45679	72.379	0	0
chr4:74088800..74088844,-	2.84289	1.5371	72.3468	0	0
chr8:102987548..102987571,-	5.48802	0.377563	72.0687	0	0
chr5:78407625..78407639,+	3.56625	0.707905	71.9612	0	0
chr17:58227287..58227313,+	3.60413	0.74039	71.3333	0	0
chr1:29586650..29586690,+	1.71509	4.02661	71.2198	0	0
chr7:84816355..84816384,-	5.85062	-0.073048	71.1624	0	0
chr1:151319318..151319338,-	1.59937	4.50225	70.9234	0	0
chr17:60143265..60143276,-	1.62036	4.95509	70.6916	0	0
chr1:228463723..228463772,-	3.6641	0.793675	70.5959	0	0
chr4:90032672..90032699,+	1.79612	3.63198	70.2635	0	0
chr3:132036243..132036268,+	3.07931	2.47981	69.9543	0	0
chr18:44526786..44526811,+	1.92394	4.26151	69.879	0	0
chr17:6338428..6338463,-	4.08989	1.03341	69.7803	0	0
chr3:113557712..113557755,+	1.9035	4.12994	69.4303	0	0
chrX:46772065..46772106,+	1.99609	2.98208	69.1244	0	0
chr12:122356488..122356522,+	1.84667	3.52907	68.6315	0	0
chr17:46908385..46908412,+	1.82308	5.20707	68.573	0	0
chr6:11232893..11232915,-	1.65283	4.4557	68.5418	0	0
chr14:73360799..73360817,-	2.7826	1.93523	68.4843	0	0
chr17:7284402..7284414,+	2.15806	2.67165	67.7885	0	0
chr10:5136559..5136591,+	2.19604	2.61132	67.6415	0	0
chr2:130564740..130564772,-	3.17778	1.00425	67.3032	0	0
chr10:94000428..94000487,-	2.9858	1.21196	67.1742	0	0
chr18:44526744..44526774,+	2.34281	3.23779	67.0953	0	0
chr3:149388682..149388700,-	5.14733	0.070056	66.7165	0	0
chr10:112257429..112257447,-	3.01502	1.98781	66.6262	0	0
chr10:112257490..112257512,-	1.63116	4.24764	66.6179	0	0
chr18:13218196..13218230,+	5.048	-0.017854	66.6115	0	0
chr7:15726176..15726191,-	4.83239	0.276416	66.2038	0	0
chr3:15798104..15798114,-	3.67665	0.803895	66.1912	0	0
chr13:102569895..102569908,-	4.22264	0.376125	66.1874	0	0
chr18:54240359..54240364,+	2.98214	1.75042	66.1692	0	0
chr1:43282264..43282296,-	3.575	0.844717	65.9345	0	0
chr12:54779511..54779577,-	2.06387	2.58069	65.8879	0	0
chr10:24544249..24544276,+	2.14427	3.96561	65.7314	0	0
chr14:64653046..64653095,+	1.75536	4.49085	65.0649	0	0
chr2:68546828..68546891,-	5.10846	0.035451	64.9313	0	0
chr17:74734052..74734157,+	1.8119	4.07709	64.7176	0	0
chr6:142351542..142351591,-	1.50671	6.09983	63.9314	0	0
chr2:43864387..43864472,+	1.45761	5.2091	63.8477	0	0
chr1:28199047..28199071,+	1.5554	4.39515	63.7558	0	0
chr22:31003217..31003228,+	3.74098	0.389681	63.2314	0	0
chr2:120770645..120770669,+	1.53092	7.13668	63.1673	0	0
chr7:64712750..64712781,-	2.81668	1.77621	63.0582	0	0
chr3:185300391..185300410,+	2.43681	2.01691	62.7663	0	0
chr2:68113370..68113379,-	7.85895	-0.341249	62.7375	0	0
chr3:64211090..64211106,-	4.05589	0.23104	62.6994	0	0
chr16:5008290..5008355,+	2.94603	2.11432	62.5898	0	0
chr12:58160844..58160869,-	3.48761	0.883916	62.3919	0	0
chr3:125323472..125323478,+	3.35657	0.977322	62.39	0	0
chr1:45956800..45956821,-	1.86274	3.97703	62.2415	0	0
chr19:1041187..1041206,+	4.23205	0.103416	62.1719	0	0
chr11:71750847..71750859,-	3.10099	1.02234	62.1452	0	0
chr3:132036271..132036287,+	3.48988	1.36069	62.0612	0	0
chr22:24096562..24096619,-	3.80024	0.773166	61.9255	0	0
chr19:19779619..19779670,+	1.38296	5.73332	61.8827	0	0
chr10:107729902..107729912,-	2.89022	0.994765	61.802	0	0
chr5:75013472..75013495,+	2.79934	2.08283	61.7247	0	0
chr10:112257656..112257671,+	1.60409	4.94776	61.7029	0	0
chr2:47630255..47630333,+	1.30659	9.11353	61.6743	0	0
chr6:119345464..119345474,-	2.49472	1.42632	61.628	0	0
chr7:64734239..64734316,+	1.39728	6.71425	61.5965	0	0
chr22:17565903..17565929,+	3.6221	1.96295	61.5837	0	0
chr18:29399308..29399314,+	1.67907	4.31503	61.5219	0	0
chr11:86085923..86085934,+	3.39324	0.685284	61.4388	0	0
chr14:78446192..78446205,+	7.72429	-0.459518	61.2537	0	0
chr6:138820555..138820597,-	1.80233	2.99378	61.145	0	0
chr18:46056893..46056925,-	8.22061	-0.016979	61.0768	0	0
chr4:186317988..186318004,+	2.74102	1.13173	60.6797	0	0
chr3:37343689..37343708,+	4.23271	0.103257	60.5119	0	0
chr19:6740730..6740786,+	2.14844	2.118	60.4969	0	0
chr6:34359580..34359617,+	2.84595	1.21985	60.4468	0	0
chr22:35779090..35779122,+	3.45221	0.468935	60.2903	0	0
chr12:56548421..56548450,+	8.09541	-0.130282	60.2503	0	0
chr7:6866868..6866875,-	5.0485	-0.018166	60.2283	0	0
chr4:77357010..77357040,+	1.81426	2.94341	59.8974	0	0
chr15:72490114..72490145,-	3.13405	2.61451	59.6886	0	0
chr1:60539422..60539447,-	2.62455	1.20332	59.6596	0	0
chr11:107729584..107729605,-	2.35965	2.48947	59.5773	0	0
chr10:61900454..61900472,-	1.59612	4.1237	59.571	0	0
chr19:3028439..3028443,-	2.72098	1.38701	59.5477	0	0
chr20:32077880..32077951,+	1.325	5.60715	59.4167	0	0
chr7:75889941..75889953,+	1.98333	2.89236	59.3187	0	0
chr9:4490449..4490481,+	1.83656	3.85374	59.2619	0	0
chr14:103059006..103059017,+	2.14976	2.07599	59.0338	0	0
chr8:120886054..120886078,+	2.68995	2.64604	58.93	0	0
chr1:155618349..155618378,-	2.58495	1.41331	58.8928	0	0
chr7:155326532..155326573,-	7.66709	-0.509441	58.8804	0	0
chr5:31854943..31854973,+	2.55588	1.43324	58.6188	0	0
chr3:65583768..65583780,-	1.62753	4.61466	58.4618	0	0
chr10:32667648..32667659,-	2.08446	2.0453	58.4187	0	0
chr15:74495350..74495381,+	1.83185	2.74108	57.9151	0	0
chr9:34646651..34646689,+	1.73383	3.59802	57.8027	0	0
chr1:161228524..161228542,+	2.27775	3.08209	57.7191	0	0
chr5:149111311..149111335,+	3.38932	1.00468	57.5822	0	0
chr18:35250432..35250444,+	2.43638	1.84127	57.535	0	0
chr1:70826186..70826193,-	7.88458	-0.318672	57.497	0	0
chr11:123300840..123300865,+	2.3214	1.65371	57.4412	0	0
chr7:100493499..100493515,-	3.08387	1.36021	57.2636	0	0
chr6:76312221..76312243,+	1.58351	4.09321	57.1571	0	0
chr1:92406327..92406341,+	4.2068	0.362662	57.0656	0	0
chr6:156718473..156718476,-	2.4034	1.65464	56.5935	0	0
chr12:56848437..56848442,-	4.13298	0.017194	56.5726	0	0
chr16:58004992..58005021,-	7.69621	-0.484157	56.4366	0	0
chr15:71407765..71407845,+	1.53547	5.44177	56.3586	0	0
chr17:20978854..20978914,+	7.75198	-0.435187	56.3398	0	0
chr4:77068930..77068959,-	1.96097	2.69243	56.3177	0	0
chr4:113739244..113739320,+	1.63446	4.24468	56.1402	0	0
chr1:172648770..172648783,+	4.3678	-0.131468	55.9541	0	0
chr19:9176436..9176443,-	2.68205	0.957346	55.8617	0	0
chr9:77703056..77703113,-	1.54355	4.00135	55.7971	0	0
chr6:107811307..107811346,+	1.77004	3.48813	55.3237	0	0
chr8:56756195..56756210,+	1.85731	2.53372	55.1776	0	0
chr11:71903170..71903192,+	3.18327	0.728705	55.1674	0	0
chr2:183943499..183943530,+	1.90014	3.15228	55.0381	0	0
chr4:189030532..189030542,-	1.66233	3.66458	54.8226	0	0
chr6:10838736..10838797,-	2.16489	3.14582	54.8048	0	0
chr3:53778605..53778645,+	3.88225	1.54081	54.7717	0	0
chr5:31854495..31854510,+	2.43933	2.41849	54.4724	0	0
chr19:7600451..7600469,-	3.09166	0.544173	54.4554	0	0
chrX:100805556..100805571,+	2.23906	2.03352	54.4403	0	0
chr2:70475810..70475835,-	1.60674	5.19634	54.3444	0	0
chr17:47308129..47308176,-	2.69279	2.08661	54.1937	0	0
chr1:12124073..12124086,+	2.29097	1.84128	53.9198	0	0
chr3:65583720..65583727,-	2.09323	2.67743	53.907	0	0
chr3:11196170..11196193,+	4.00429	-0.09316	53.8053	0	0
chr5:9546376..9546467,+	1.6112	3.60973	53.6952	0	0
chr1:26348259..26348276,+	1.91827	2.24294	53.5424	0	0
chr6:161695042..161695064,-	1.41484	6.17018	53.3967	0	0
chr8:114449161..114449175,-	4.20525	0.362281	53.2879	0	0
chr1:216596783..216596796,-	2.63815	1.62682	53.1816	0	0
chr17:74769145..74769189,+	7.41118	-0.728974	53.1595	0	0
chrX:23800961..23800976,-	2.04878	2.69566	53.1065	0	0
chr6:22222867..22222878,-	1.33377	5.48361	53.0279	0	0
chr7:128050027..128050053,-	1.91386	2.16908	52.9881	0	0
chr19:46000479..46000502,+	3.03656	0.604171	52.857	0	0
chr1:28764653..28764670,+	4.41321	-0.092754	52.7983	0	0
chr8:42571671..42571675,-	3.92051	1.02455	52.7047	0	0
chr4:85047369..85047375,-	4.67637	0.136732	52.6895	0	0
chr6:35310363..35310382,+	1.4339	4.41913	52.644	0	0
chr11:34580474..34580484,+	7.47938	-0.670988	52.5198	0	0
chr1:155954237..155954260,-	1.77524	2.87416	52.4762	0	0
chr3:185300305..185300324,+	1.53845	4.02359	52.4501	0	0
chr19:55660564..55660582,-	2.19611	2.48248	52.4226	0	0
chr10:99094458..99094500,-	1.3276	4.92766	52.4214	0	0
chr10:112257619..112257634,+	1.98045	2.2202	52.2698	0	0
chr11:128894024..128894050,-	7.54496	-0.615006	52.2273	0	0
chr7:23510088..23510118,-	1.21043	7.14994	52.2209	0	0
chr17:1665345..1665362,+	1.39223	4.89955	52.1567	0	0
chr12:22778116..22778139,+	1.23314	5.87172	52.1475	0	0
chr2:38893208..38893266,+	1.45847	4.20988	52.1174	0	0
chr4:40198755..40198760,+	3.0565	0.902464	51.9399	0	0
chr11:128894053..128894123,-	5.54803	0.432172	51.9053	0	0
chr4:169552748..169552774,+	1.86682	2.36595	51.8016	0	0
chr3:113557654..113557682,+	2.8332	0.627186	51.7337	0	0
chr3:124303472..124303511,+	1.90212	2.45395	51.5999	0	0
chr17:6338479..6338490,-	7.72393	-0.459625	51.4902	0	0
chr8:74005349..74005436,-	4.29747	-0.191706	51.3519	0	0
chr22:22874610..22874616,-	3.24	0.289661	51.3454	0	0
chr20:33134619..33134677,+	5.93321	0.000806	51.2182	0	0
chr4:77356989..77357005,+	1.7522	3.11806	51.1579	0	0
chr9:2015306..2015323,+	3.38716	0.26038	51.1485	0	0
chr2:219472585..219472600,+	4.62117	-0.388212	51.1231	0	0
chr1:46908528..46908580,+	2.49795	1.65996	51.0879	0	0
chr4:139936905..139936944,+	1.33523	5.56172	51.0574	0	0
chr9:117132446..117132470,-	1.99719	1.95512	51.0487	0	0
chr1:53392926..53392987,+	1.6334	3.50124	51.0186	0	0
chr15:80364901..80364920,+	1.6509	3.21391	51.0058	0	0
chr13:37363350..37363364,-	4.23218	0.103585	50.862	0	0
chr4:142253761..142253777,-	2.61089	1.79102	50.8436	0	0
chr6:138893661..138893687,-	2.30501	2.3487	50.6229	0	0
chr11:119249771..119249786,-	4.5933	-0.411808	50.4457	0	0
chr8:120885949..120885976,+	2.38032	1.49079	50.3504	0	0
chr6:84418498..84418509,-	7.37589	-0.758816	50.0397	0	0
chr9:99019292..99019310,+	1.46318	4.02054	49.9748	0	0
chr4:103749427..103749463,+	1.54086	3.31679	49.8277	0	0
chr19:46346287..46346297,-	7.54506	-0.614979	49.8106	0	0
chr20:23731397..23731434,-	5.25782	-0.588431	49.372	0	0
chr10:81794656..81794670,-	5.25763	-0.588284	49.3158	0	0
chr18:13217347..13217366,+	3.17771	0.374858	49.2725	0	0
chr5:88178983..88179012,-	2.38936	1.57154	49.1429	0	0
chr7:139929994..139930043,+	3.67719	-0.093441	49.0853	0	0
chr9:15883050..15883085,+	3.7343	0.183507	49.0819	0	0
chr6:84418484..84418496,-	4.77825	-0.25428	49.0317	0	0
chr9:4490610..4490621,+	3.74378	-0.037034	49.0069	0	0
chr11:118663532..118663559,-	2.62091	1.9623	49.0058	0	0
chr1:53392995..53393021,+	2.70021	1.15561	48.9355	0	0
chr1:39734789..39734806,+	3.10988	0.318303	48.7892	0	0
chr6:161695019..161695036,-	1.56747	4.37601	48.7422	0	0
chr8:39759861..39759881,+	1.88898	4.48355	48.6554	0	0
chr5:149493012..149493025,-	5.22536	-0.615425	48.4074	0	0
chr12:53893227..53893279,-	1.45357	4.50493	48.1874	0	0
chr1:237205476..237205493,+	1.16515	6.26558	48.1856	0	0
chr5:9546180..9546195,-	1.66362	5.15022	48.1694	0	0
chr11:71751797..71751866,-	2.77536	0.579924	48.1186	0	0
chr1:18437589..18437598,-	4.32384	0.184377	48.0892	0	0
chrX:17653614..17653631,+	2.34206	1.1704	48.0652	0	0
chr3:64211156..64211179,-	2.47576	1.08033	48.0146	0	0
chr1:147232700..147232725,-	3.13828	0.468792	48.0014	0	0
chr3:63953435..63953499,+	3.32129	1.04052	47.7561	0	0
chr10:102241512..102241523,+	2.48609	0.861348	47.7548	0	0
chr5:95297513..95297527,-	1.89426	2.29096	47.6608	0	0
chr6:26383318..26383376,+	1.36851	4.14416	47.5468	0	0
chr8:26724784..26724800,-	4.59353	-0.411977	47.3017	0	0
chr3:52001426..52001447,-	2.90214	0.592333	47.2342	0	0
chr16:20817839..20817857,+	1.40569	4.5061	47.1836	0	0
chr20:45313122..45313125,-	1.28701	5.34459	47.1525	0	0
chr17:77924634..77924661,-	2.96321	1.43549	47.0497	0	0
chr8:121072015..121072022,+	2.36784	1.04568	47.0375	0	0
chr6:35480640..35480653,-	3.83778	-0.233588	47.0085	0	0
chr7:128349106..128349128,+	1.57985	2.90116	46.9886	0	0
chr3:32838056..32838060,-	3.30044	1.27352	46.9839	0	0
chr12:96794143..96794264,-	1.50663	3.97561	46.8859	0	0
chr6:138189241..138189298,-	5.31972	-0.535611	46.8413	0	0
chr4:48018648..48018676,-	2.05266	1.59413	46.4482	0	0
chr10:102790852..102790909,-	2.06566	1.96461	46.386	0	0
chr5:88179017..88179046,-	2.64596	0.861673	46.3688	0	0
chrX:129402866..129402880,-	1.22647	6.66753	46.2335	0	0
chr19:12721725..12721758,+	1.17001	6.36282	46.1426	0	0
chr19:3708338..3708374,+	2.58028	0.73784	46.0251	0	0
chr8:109799759..109799778,-	2.14524	1.37696	45.9268	0	0
chr16:21289627..21289666,-	1.84789	2.13654	45.8568	0	0
chr1:100232177..100232198,-	1.26857	5.45848	45.8137	0	0
chr15:59665044..59665055,-	1.19233	5.76394	45.6949	0	0
chr19:12721616..12721640,-	1.59553	3.55076	45.5964	0	0
chr14:52327321..52327336,+	1.73224	4.02308	45.5659	0	0
chr12:50677255..50677324,-	1.37651	3.95432	45.564	0	0
chr12:10366677..10366701,+	4.14672	-0.319909	45.5612	0	0
chr3:171489085..171489158,-	1.95829	2.00915	45.5456	0	0
chr19:11431994..11432002,-	7.26416	-0.852415	45.4838	0	0
chr6:149969760..149969776,-	1.24846	4.73634	45.469	0	0
chr3:124303512..124303532,+	2.38736	1.01102	45.3241	0	0
chr5:41510656..41510713,-	4.56435	-0.435759	45.3167	0	0
chr20:52224991..52225016,-	3.4031	-0.093855	45.3086	0	0
chr16:21289585..21289596,-	3.15677	0.068164	45.229	0	0
chr7:128349140..128349147,+	2.15466	1.52195	45.2119	0	0
chr20:30310247..30310329,-	2.46303	1.12202	45.0649	0	0
chr18:55780205..55780223,+	7.14281	-0.952569	44.9612	0	0
chr3:113557620..113557642,+	2.79027	0.40138	44.9336	0	0
chr1:12679100..12679121,-	1.65746	2.92051	44.8954	0	0
chr6:150185435..150185501,-	1.7021	2.79812	44.8231	0	0
chr11:118978045..118978139,+	2.06503	1.45085	44.82	0	0
chr4:189030755..189030765,-	1.71805	2.38598	44.7063	0	0
chr2:74229812..74229867,+	1.70444	3.5362	44.6999	0	0
chr19:47776244..47776264,+	3.16818	0.229741	44.6003	0	0
chr10:112257453..112257476,-	2.10457	3.07768	44.596	0	0
chr16:3627377..3627431,-	4.72744	-0.297127	44.5636	0	0
chr7:70061064..70061078,+	2.47189	1.3652	44.4763	0	0
chr3:45677457..45677464,+	2.24272	1.93786	44.4461	0	0
chr1:150849174..150849200,-	1.23252	5.1009	44.4396	0	0
chr3:169756564..169756582,+	3.6976	0.151737	44.3941	0	0
chr2:231280908..231280945,+	2.36329	0.93795	44.3174	0	0
chr8:70379043..70379054,+	2.29417	1.49771	44.2988	0	0
chr2:162480901..162480913,+	3.19798	0.102053	44.109	0	0
chr6:144651905..144651912,+	2.26227	3.52536	44.1023	0	0
chr6:138820612..138820623,-	2.35433	0.983549	44.0569	0	0
chr4:77610461..77610547,+	1.26359	5.29807	43.9892	0	0
chr20:30279892..30279908,-	4.44511	-0.536006	43.9722	0	0
chr12:7864021..7864038,+	4.00698	-0.436236	43.9444	0	0
chr1:111413791..111413841,+	2.03099	2.04433	43.9285	0	0
chr7:94537017..94537072,+	1.42436	3.45642	43.8707	0	0
chr20:58615689..58615712,+	6.46451	0.485042	43.8449	0	0
chr19:7294417..7294431,-	1.86662	1.85336	43.7663	0	0
chr2:209130965..209131031,+	1.12421	7.15506	43.7542	0	0
chr7:99036996..99037071,+	2.4123	1.3146	43.6948	0	0
chr1:92351701..92351724,-	2.07022	2.57252	43.5585	0	0
chr19:8408139..8408153,-	2.29758	1.63685	43.5408	0	0
chrX:10588595..10588634,-	1.24172	6.40514	43.5168	0	0
chr13:20437738..20437759,-	1.39658	4.1073	43.4544	0	0
chr20:30310459..30310484,+	1.79947	2.2684	43.4501	0	0
chr19:7599597..7599642,+	1.40159	4.32767	43.3958	0	0
chr5:149492904..149492934,-	5.5205	-0.364432	43.3495	0	0
chr12:5153018..5153070,+	7.14274	-0.952597	43.3344	0	0
chr3:123680149..123680160,-	1.62003	3.07166	43.2817	0	0
chr10:62760716..62760756,-	7.22495	-0.884993	43.1749	0	0
chr8:124031213..124031224,-	7.14296	-0.952482	43.1732	0	0
chr4:133184051..133184063,+	2.94091	0.30327	43.1725	0	0
chr20:47444430..47444526,-	2.08832	3.82831	43.1553	0	0
chr6:138820624..138820654,-	1.85005	2.75389	43.1414	0	0
chr17:42299455..42299485,-	1.94526	1.86852	43.036	0	0
chr2:179059188..179059250,+	1.38693	4.97687	43.0243	0	0
chr4:15779943..15779982,+	5.05233	-0.759215	43.0243	0	0
chr12:48551261..48551313,-	1.5401	3.17542	42.9948	0	0
chr1:96208563..96208572,+	7.10016	-0.987438	42.9924	0	0
chr4:83719884..83719971,-	1.80017	1.94884	42.9484	0	0
chr7:23504984..23505015,-	1.95033	2.8108	42.8947	0	0
chr2:171217277..171217289,+	7.47894	-0.671099	42.8641	0	0
chr6:37225367..37225386,-	3.21963	0.651207	42.8161	0	0
chr2:233271546..233271559,+	3.21771	0.118467	42.804	0	0
chr1:82286670..82286676,+	3.22817	0.544864	42.8011	0	0
chrX:117957779..117957795,+	4.10479	0.507911	42.7873	0	0
chr3:180397256..180397301,-	1.55774	3.06382	42.7829	0	0
chr6:144651950..144651997,+	1.58324	6.73529	42.7341	0	0
chr10:62761188..62761212,-	3.09281	0.015885	42.724	0	0
chr6:17281214..17281228,+	7.05599	-1.02331	42.628	0	0
chr18:8705545..8705562,+	1.6151	2.57764	42.6267	0	0
chr18:48086440..48086509,+	1.71381	2.34072	42.5209	0	0
chr4:90759440..90759472,-	1.78983	2.3961	42.5027	0	0
chr11:64981336..64981339,+	1.44962	4.68868	42.4466	0	0
chr2:222436988..222437031,-	1.48345	3.78335	42.3343	0	0
chr19:7571797..7571812,+	3.53728	0.016321	42.3098	0	0
chr1:151319283..151319314,-	1.80387	2.38007	42.2832	0	0
chr9:132427883..132427951,+	3.72209	-0.055974	42.251	0	0
chr2:75136085..75136090,+	2.70444	0.331695	42.127	0	0
chr15:48937884..48937933,-	1.36687	3.76592	42.1131	0	0
chr3:52002194..52002250,-	3.85751	0.290834	42.0969	0	0
chr6:111927463..111927482,-	3.50811	-0.234013	42.0953	0	0
chr3:48282587..48282603,+	1.1629	8.43654	42.0792	0	0
chr1:205180797..205180813,-	2.11982	1.32055	42.0129	0	0
chr22:24999148..24999189,+	1.74823	1.92997	41.8921	0	0
chr5:71403280..71403312,+	1.06791	7.44278	41.8796	0	0
chr5:138534047..138534064,-	1.45651	3.77838	41.8363	0	0
chr2:22917856..22917871,-	5.38082	-0.484521	41.7934	0	0
chr4:90032747..90032762,+	2.34413	0.747899	41.6687	0	0
chr19:46119136..46119150,-	2.96375	0.823143	41.6082	0	0
chr6:134373732..134373795,-	1.5854	3.10873	41.4298	0	0
chr7:68859601..68859605,+	4.70123	-0.319765	41.3973	0	0
chr2:75061240..75061265,+	1.16177	5.32371	41.3912	0	0
chr17:67323232..67323299,-	1.62946	2.73119	41.251	0	0
chr6:64043039..64043041,-	2.75296	0.727493	41.2375	0	0
chr12:122884553..122884603,-	1.82797	2.60238	41.1237	0	0
chr10:61900474..61900503,-	1.37268	3.52439	41.1234	0	0
chr5:150970816..150970899,-	1.80785	1.93477	41.0116	0	0
chr11:48002076..48002131,+	1.21066	4.51066	40.98	0	0
chr9:569455..569467,+	7.33899	-0.789568	40.774	0	0
chr6:24539768..24539782,-	7.37523	-0.759041	40.713	0	0
chr7:18126240..18126298,+	2.13799	1.00984	40.6968	0	0
chr6:17281237..17281260,+	3.65419	-0.112961	40.6575	0	0
chr6:123038724..123038774,+	7.01064	-1.05994	40.6544	0	0
chr21:34100244..34100277,-	1.98291	1.65187	40.5925	0	0
chr1:201140673..201140694,-	3.47087	-0.037344	40.5737	0	0
chr1:26644441..26644455,+	2.00841	1.3057	40.4536	0	0
chr8:70379072..70379089,+	2.85831	0.556164	40.4509	0	0
chr11:3663212..3663227,-	1.68238	2.21045	40.3593	0	0
chr11:112367308..112367310,+	2.56894	0.579146	40.3456	0	0
chr10:94000157..94000191,-	5.12464	-0.699999	40.2717	0	0
chr6:147525541..147525566,+	4.06518	-0.388632	40.1914	0	0
chr11:64764435..64764449,-	2.07335	1.4247	39.9513	0	0
chr14:69951457..69951471,+	4.41387	-0.56201	39.95	0	0
chr7:76038960..76038989,-	1.65646	2.23715	39.8957	0	0
chr19:47551274..47551321,+	2.24765	1.38468	39.8868	0	0
chr15:74495324..74495347,+	1.70151	2.32949	39.8778	0	0
chr20:361391..361410,+	3.16582	-0.094085	39.8251	0	0
chr9:107690428..107690442,-	1.07029	6.06365	39.7695	0	0
chr2:213403969..213403990,-	2.04331	5.72665	39.7375	0	0
chr11:86380564..86380569,-	4.59285	-0.411968	39.6879	0	0
chr8:86133055..86133142,+	2.22749	0.830567	39.6688	0	0
chr19:17516624..17516640,+	1.87997	1.99056	39.5554	0	0
chr15:72490099..72490109,-	4.59379	-0.411622	39.467	0	0
chr5:153570319..153570339,+	2.27342	0.810316	39.4634	0	0
chr12:27677085..27677155,+	1.14707	6.06753	39.4503	0	0
chr2:74734401..74734423,-	2.24817	1.09703	39.4023	0	0
chr22:44319648..44319692,+	1.10253	5.85009	39.378	0	0
chr2:220252070..220252093,-	2.54054	0.841787	39.3647	0	0
chr2:67559007..67559030,+	1.07718	6.40097	39.2569	0	0
chr7:151534954..151535001,+	3.76121	-0.298266	39.1356	0	0
chrX:138914368..138914386,-	3.60081	0.443679	39.0526	0	0
chr6:10521574..10521602,+	2.38638	0.840869	39.0484	0	0
chr9:79307096..79307129,-	1.42945	3.76019	39.0328	0	0
chr17:77923773..77923782,-	3.29902	0.605355	39.0112	0	0
chr3:42306248..42306265,-	2.2462	1.38428	39.0098	0	0
chr17:12569325..12569344,+	1.94692	1.57008	38.9785	0	0
chr19:46001697..46001729,+	4.50605	-0.48476	38.9706	0	0
chr17:42393816..42393841,+	2.90592	0.01566	38.9294	0	0
chr8:38243967..38244068,+	1.66012	2.09759	38.9283	0	0
chr11:107729668..107729680,-	3.21801	0.118315	38.9179	0	0
chr4:48782195..48782206,-	1.76036	2.25307	38.8702	0	0
chr4:74088765..74088796,-	2.82835	1.26587	38.845	0	0
chr17:41476352..41476368,+	1.62217	2.15084	38.8437	0	0
chr10:116275541..116275544,+	7.05581	-1.02337	38.7479	0	0
chr8:22857326..22857343,+	2.949	0.050704	38.6564	0	0
chr1:33815487..33815517,-	1.64528	2.4387	38.6398	0	0
chr15:38545848..38545874,-	2.65027	0.288311	38.6025	0	0
chr22:30821540..30821556,+	7.05625	-1.0232	38.5968	0	0
chr3:155462808..155462883,-	1.03891	7.10791	38.5313	0	0
chr15:85291785..85291848,+	1.2618	3.90364	38.4376	0	0
chr11:123301012..123301041,+	1.85423	2.21253	38.4332	0	0
chr3:132036207..132036218,+	6.91506	-1.13634	38.3993	0	0
chr10:104539577..104539616,+	3.65709	1.14316	38.3803	0	0
chr21:35014783..35014816,+	1.19693	7.59918	38.3712	0	0
chr1:13840157..13840176,-	7.22522	-0.884936	38.3208	0	0
chr17:50236120..50236152,-	6.9152	-1.13626	38.2953	0	0
chr18:13218769..13218792,+	6.9152	-1.13626	38.2953	0	0
chr1:145575980..145576001,+	1.50068	2.79565	38.1278	0	0
chr12:88974236..88974256,-	1.47534	3.19202	38.1189	0	0
chr16:21222887..21222900,-	7.66811	-0.509197	38.1086	0	0
chr1:169862783..169862810,-	2.76263	0.273821	38.027	0	0
chr4:101801270..101801292,-	4.93747	-0.852876	38.0264	0	0
chrX:46772037..46772051,+	1.35572	3.44052	37.9097	0	0
chr10:52750837..52750889,+	2.2509	2.08857	37.8268	0	0
chr7:73868177..73868216,+	1.64544	2.2898	37.774	0	0
chr18:52626622..52626709,-	1.72378	2.33338	37.7639	0	0
chr12:22778141..22778152,+	1.28896	3.70583	37.6383	0	0
chr15:41166414..41166443,-	1.98411	1.21578	37.6232	0	0
chr22:19868903..19868916,-	1.58923	2.23306	37.6116	0	0
chr7:73868383..73868427,+	1.91882	3.0269	37.6116	0	0
chr9:4490482..4490518,+	1.97869	1.28401	37.5486	0	0
chr1:46955501..46955514,+	3.64648	0.4818	37.5426	0	0
chr11:86085937..86085948,+	3.28245	-0.192947	37.5394	0	0
chr2:198220897..198220904,-	2.45024	1.47288	37.5257	0	0
chr19:51568929..51568943,-	4.61682	0.086481	37.4316	0	0
chr15:72490151..72490165,-	2.47897	1.02883	37.3717	0	0
chr6:108883897..108883922,-	2.45364	1.01113	37.3638	0	0
chr16:21964612..21964626,+	1.56485	3.18536	37.3417	0	0
chr7:38398721..38398737,-	3.09211	0.167326	37.2742	0	0
chr2:162482221..162482270,-	2.61291	0.258615	37.2213	0	0
chr16:18995264..18995351,+	1.23103	3.86352	37.0822	0	0
chr12:60826120..60826127,+	2.0831	1.3625	37.05	0	0
chr19:11805736..11805752,-	2.6878	1.54331	36.8891	0	0
chr19:53496806..53496848,-	1.49783	2.80338	36.8684	0	0
chr7:73038839..73038862,-	1.85314	5.90041	36.7942	0	0
chrX:133941280..133941297,+	1.79867	1.53829	36.7176	0	0
chr10:32667660..32667735,-	1.15374	5.69832	36.7147	0	0
chr10:99079008..99079060,+	1.79464	1.58698	36.6102	0	0
chr1:101360331..101360373,-	1.12	5.82361	36.5993	0	0
chr3:121613265..121613295,+	2.55463	0.566868	36.543	0	0
chr16:71757521..71757539,-	1.7823	1.6279	36.4606	0	0
chr6:83074036..83074059,+	2.01377	1.96875	36.4159	0	0
chr1:224066755..224066762,-	7.01028	-1.06009	36.4142	0	0
chr7:75368248..75368265,-	1.60106	3.12184	36.3267	0	0
chrX:77583314..77583342,-	6.75896	-1.25885	36.2792	0	0
chr6:34360536..34360547,-	3.20448	-0.255551	36.2709	0	0
chr16:29841027..29841052,+	7.0564	-1.02317	36.1991	0	0
chr19:18118972..18118992,+	2.34524	0.479397	36.1803	0	0
chr7:4998802..4998861,-	2.28317	0.636788	36.167	0	0
chr3:51994798..51994819,-	7.22412	-0.88525	36.1587	0	0
chr9:20684275..20684290,+	1.23296	3.75743	36.1353	0	0
chr12:123237082..123237094,-	4.13295	-0.790182	36.1114	0	0
chr4:106068026..106068084,+	1.22673	3.7784	36.0902	0	0
chrX:133941250..133941278,+	1.28822	3.73516	36.0661	0	0
chrX:103087136..103087209,-	3.85242	-0.562624	36.0345	0	0
chr1:28261492..28261516,+	1.57169	4.80285	36.0134	0	0
chr10:98592751..98592765,+	3.67883	-0.365679	35.9862	0	0
chr1:150849208..150849217,-	1.86647	1.36211	35.8513	0	0
chr18:29598514..29598525,+	3.1983	0.102174	35.7712	0	0
chr15:86622845..86622865,+	4.20854	-0.729667	35.6853	0	0
chr5:120720126..120720131,-	2.4609	0.841735	35.6528	0	0
chr11:83436464..83436481,-	1.37716	3.41147	35.642	0	0
chr1:102462722..102462780,-	3.2308	-0.234061	35.5673	0	0
chr22:21213029..21213106,-	1.23994	4.55919	35.557	0	0
chr8:31064965..31064970,+	2.4086	0.801031	35.5097	0	0
chr5:160973714..160973741,-	3.91164	-0.172059	35.4994	0	0
chr11:3663175..3663200,-	3.00214	-0.056652	35.4967	0	0
chr2:232047415..232047450,-	3.15613	0.068519	35.4846	0	0
chr4:2869536..2869547,+	5.47218	0.364168	35.4046	0	0
chr6:147981838..147981849,+	1.58596	2.42244	35.3885	0	0
chrX:133930285..133930338,-	3.17759	-0.276819	35.3109	0	0
chr15:55700459..55700520,-	1.13499	4.62145	35.2527	0	0
chr17:25821974..25821988,+	4.31387	-0.6435	35.2476	0	0
chr7:38389573..38389582,-	4.133	-0.790154	35.2189	0	0
chr1:62417763..62417809,+	2.44701	0.831775	35.2092	0	0
chr3:32023029..32023040,-	3.06874	-0.172743	35.1937	0	0
chr2:187454714..187454748,+	1.21328	3.94518	35.1645	0	0
chr6:138189307..138189329,-	3.25662	-0.43695	35.1413	0	0
chr3:169755919..169755942,+	1.24318	3.81065	35.0759	0	0
chr12:101111015..101111054,+	1.65762	3.09674	35.0476	0	0
chr17:17536071..17536076,-	4.76894	-0.987791	34.9605	0	0
chr8:103251705..103251779,+	1.50384	2.7879	34.8124	0	0
chr4:110736505..110736539,-	2.791	-0.075998	34.7886	0	0
chr21:18885318..18885371,+	0.974276	8.69942	34.7875	0	0
chr5:80703757..80703760,-	3.56167	-0.461131	34.7783	0	0
chr12:53635669..53635699,+	4.0937	-0.821366	34.7207	0	0
chr20:327338..327376,+	1.81481	1.85783	34.6357	0	0
chr15:74753708..74753732,+	1.76509	2.07355	34.5562	0	0
chr19:11805757..11805770,-	1.91254	1.56901	34.546	0	0
chr1:45308913..45308934,-	2.45168	0.769515	34.5134	0	0
chr20:43729759..43729774,-	3.73439	0.855257	34.4935	0	0
chr8:91095099..91095113,-	1.43053	5.00017	34.4715	0	0
chr11:33757950..33757983,-	0.993843	5.99322	34.4709	0	0
chr5:52083733..52083821,+	1.18341	4.0012	34.3977	0	0
chr5:127419113..127419214,+	2.38365	0.715297	34.3413	0	0
chr17:28088434..28088458,-	2.09598	1.89468	34.2793	0	0
chr9:34458771..34458850,+	1.45774	2.53011	34.2645	0	0
chr2:60963058..60963063,-	4.72367	-1.02374	34.2644	0	0
chr3:184430020..184430055,+	1.89637	1.66291	34.2621	0	0
chr20:23756871..23756876,-	2.11928	0.799207	34.2491	0	0
chr11:33892079..33892121,-	4.72559	-0.297571	34.2466	0	0
chr15:55700856..55700916,+	2.19055	0.565985	34.1965	0	0
chr16:87856497..87856512,+	4.09344	-0.821243	33.9465	0	0
chrX:49089791..49089807,-	7.26487	-0.852273	33.8891	0	0
chr21:34398234..34398250,+	5.01442	-0.789884	33.7924	0	0
chr2:121310959..121310964,-	2.62743	0.166018	33.7185	0	0
chr8:26724723..26724779,-	4.13279	-0.790266	33.7176	0	0
chr19:7294437..7294454,-	2.48019	0.727192	33.6979	0	0
chr1:78445012..78445028,+	1.37904	2.94456	33.673	0	0
chr19:49199209..49199284,+	1.28316	3.3272	33.6633	0	0
chr1:158975744..158975769,+	2.35541	0.330839	33.6564	0	0
chr15:69452959..69452987,+	1.35537	3.04947	33.5872	0	0
chr3:125314227..125314274,-	1.4951	2.45466	33.5732	0	0
chr1:202311054..202311071,-	0.948845	6.64311	33.5581	0	0
chrX:100805520..100805555,+	1.25992	3.90775	33.5519	0	0
chr8:80942139..80942211,-	1.38527	3.93418	33.4913	0	0
chr1:85040090..85040168,-	1.63689	3.72608	33.3862	0	0
chr1:90287490..90287510,+	1.95869	0.917296	33.3825	0	0
chr7:100992765..100992768,+	1.81595	3.01087	33.3171	0	0
chr7:12134371..12134377,-	4.67653	-1.06033	33.3081	0	0
chr5:35991404..35991414,-	2.71636	0.530352	33.2584	0	0
chr4:89300158..89300238,+	1.37594	2.90861	33.1533	0	0
chr11:76092353..76092400,+	1.12433	5.80015	33.137	0	0
chr22:41080919..41080941,-	1.9909	2.68	33.0905	0	0
chr10:24544308..24544313,+	2.42301	0.870432	33.0898	0	0
chr19:4540040..4540058,-	2.27997	0.870365	33.0631	0	0
chr3:9291345..9291363,-	1.42821	2.8434	33.0569	0	0
chr1:239549856..239549887,+	1.17948	4.60261	33.0522	0	0
chr4:2965307..2965355,+	1.72897	1.5622	33.0457	0	0
chr5:153570285..153570308,+	1.35654	4.03018	32.9313	0	0
chr2:128144799..128144854,-	4.67647	-1.06036	32.7784	0	1e-06
chr8:120886006..120886025,+	2.14779	1.1043	32.7725	0	1e-06
chr12:21590632..21590653,+	1.53542	2.19434	32.6613	0	1e-06
chr3:136344110..136344150,-	4.50793	-0.484913	32.6593	0	1e-06
chr8:37756996..37757022,-	1.09581	5.57358	32.6482	0	1e-06
chr1:39734819..39734828,+	3.43334	-0.562794	32.613	0	1e-06
chr5:77590480..77590557,-	0.937719	7.028	32.606	0	1e-06
chr4:90032769..90032787,+	2.80423	-0.213983	32.5362	0	1e-06
chr5:76114847..76114867,+	1.42102	2.96499	32.5253	0	1e-06
chr16:62070488..62070510,+	2.21341	1.11261	32.4908	0	1e-06
chr18:13217441..13217491,+	2.80431	-0.213932	32.4813	0	1e-06
chr22:31477296..31477312,+	1.29127	3.59516	32.4731	0	1e-06
chr7:107301264..107301278,+	3.37271	-0.342827	32.4615	0	1e-06
chr15:57884175..57884182,+	4.05351	-0.853443	32.4508	0	1e-06
chr1:65533117..65533188,-	1.9744	1.79796	32.3699	0	1e-06
chr21:41239344..41239371,+	2.50686	0.273543	32.3678	0	1e-06
chr14:64009527..64009578,-	2.42717	0.46675	32.3507	0	1e-06
chr5:71403323..71403340,+	1.63749	2.62806	32.3105	0	1e-06
chr19:53030906..53030952,+	1.08177	6.02026	32.2498	0	1e-06
chr17:33570082..33570100,+	1.13855	4.26299	32.2436	0	1e-06
chr12:104697504..104697585,+	2.1154	1.45822	32.1964	0	1e-06
chr15:41099919..41099968,+	1.28879	2.84712	32.0394	0	1e-06
chr6:138188358..138188371,+	2.18319	0.426511	32.0057	0	1e-06
chr17:14683503..14683516,-	4.01198	-0.886025	31.9653	0	1e-06
chr9:99329098..99329143,-	2.17411	0.553969	31.9146	0	1e-06
chr2:22917794..22917806,-	4.2443	-0.700562	31.9059	0	1e-06
chr15:66084428..66084478,-	2.18551	1.04493	31.8438	0	1e-06
chr20:18393860..18393871,-	1.11853	4.11801	31.8219	0	1e-06
chr8:877003..877014,+	4.00709	-0.435906	31.8096	0	1e-06
chr8:67344586..67344618,-	1.61602	2.09725	31.7783	0	1e-06
chr19:48902342..48902355,+	1.32715	4.65945	31.7696	0	1e-06
chr11:118559232..118559237,-	2.06815	1.00024	31.7172	0	1e-06
chr12:39008217..39008221,+	2.05435	0.946202	31.6911	0	1e-06
chr8:105479270..105479289,-	1.90503	2.42356	31.6677	0	1e-06
chr16:57836321..57836410,-	1.60848	2.3473	31.6471	0	1e-06
chrX:35937879..35937902,+	6.96422	-1.0975	31.5761	0	1e-06
chr17:71308119..71308159,-	1.19742	3.78695	31.5035	0	1e-06
chr9:6020363..6020368,+	6.86536	-1.17589	31.5028	0	1e-06
chr1:66258576..66258619,+	6.70272	-1.30218	31.4765	0	1e-06
chr7:28998372..28998378,-	6.70272	-1.30218	31.4765	0	1e-06
chr5:109253106..109253118,+	6.81327	-1.21673	31.4714	0	1e-06
chr2:191746709..191746734,-	2.22464	0.386091	31.4662	0	1e-06
chr10:116286656..116286693,-	1.00414	5.70405	31.4251	0	1e-06
chr12:129338008..129338108,+	1.67302	2.88771	31.4076	0	1e-06
chr2:27486045..27486062,+	1.88954	1.06945	31.3723	0	1e-06
chr9:90589586..90589628,-	2.10873	0.565584	31.3387	0	1e-06
chr6:35310395..35310410,+	1.49438	2.221	31.3329	0	1e-06
chr3:169755771..169755797,+	1.12166	4.27521	31.265	0	1e-06
chr5:59064458..59064511,-	1.9444	0.767496	31.2639	0	1e-06
chr3:183894655..183894669,+	2.83018	1.08269	31.2159	0	1e-06
chr10:99496957..99496971,+	1.78797	1.33363	31.124	0	1e-06
chr2:68546530..68546631,-	1.85098	1.15243	31.1047	0	1e-06
chr15:33360433..33360475,-	1.50572	1.84594	31.0627	0	1e-06
chr10:81794636..81794651,-	4.62791	-1.09803	31.039	0	1e-06
chr13:31774096..31774153,+	1.09972	4.19107	31.0023	0	1e-06
chr6:133119727..133119814,-	1.14306	6.1781	30.9246	0	1e-06
chr14:81408035..81408057,-	1.08758	4.13994	30.8881	0	1e-06
chr17:43209974..43210005,+	2.47026	0.242825	30.8832	0	1e-06
chr6:133119668..133119683,-	1.4475	2.20091	30.8787	0	1e-06
chr1:27339317..27339375,-	0.935952	6.32902	30.8525	0	1e-06
chr19:12163769..12163798,-	1.4735	3.80742	30.8428	0	1e-06
chr3:120208572..120208582,+	1.50063	2.76014	30.816	0	1e-06
chr17:59940813..59940828,-	1.21573	4.74063	30.7954	0	1e-06
chr4:170679110..170679121,-	1.34946	2.50733	30.7688	0	1e-06
chr17:34948274..34948357,+	1.0318	4.7773	30.712	0	1e-06
chr17:18759626..18759689,+	1.12949	3.94883	30.6863	0	1e-06
chr3:149375783..149375835,-	0.927713	6.05251	30.6724	0	1e-06
chr17:42452108..42452120,-	2.33798	0.316118	30.6615	0	1e-06
chr5:56469939..56469950,+	1.45833	2.23569	30.6552	0	1e-06
chr15:85146979..85147006,+	2.10973	0.503819	30.6484	0	1e-06
chr3:50340996..50341012,-	1.93094	1.50227	30.5764	0	1e-06
chr15:56285742..56285866,-	1.08543	4.45589	30.5675	0	1e-06
chr1:70833635..70833640,+	3.06454	-0.366394	30.5535	0	1e-06
chr12:25104988..25104993,-	3.15176	-0.299206	30.4958	0	1e-06
chr12:57082286..57082368,+	1.35591	2.89446	30.4396	0	2e-06
chr17:73975198..73975269,-	1.02221	4.90129	30.3618	0	2e-06
chr17:75277512..75277592,+	1.18154	5.43975	30.3331	0	2e-06
chr1:43855444..43855478,-	0.987023	5.25039	30.2991	0	2e-06
chr12:70133767..70133791,-	3.96939	-0.919297	30.2337	0	2e-06
chr8:86376226..86376243,+	1.41153	2.26925	30.209	0	2e-06
chr5:76114872..76114892,+	1.41118	2.89203	30.1674	0	2e-06
chr11:45940343..45940399,-	1.30037	3.53392	30.1463	0	2e-06
chr1:184943550..184943561,-	1.52373	1.70505	30.1015	0	2e-06
chr5:162887629..162887681,+	0.959294	7.14987	30.0566	0	2e-06
chr4:128982491..128982512,+	1.13817	4.22202	30.034	0	2e-06
chr20:4982132..4982164,-	1.03009	5.21087	29.9771	0	2e-06
chr20:42286235..42286249,+	1.7133	1.842	29.9194	0	2e-06
chr4:57687847..57687911,-	1.80015	1.07766	29.8818	0	2e-06
chr3:57994140..57994156,+	0.970721	6.38759	29.8653	0	2e-06
chr1:240255166..240255197,+	1.3799	2.29841	29.8547	0	2e-06
chr2:47572207..47572229,-	1.25829	2.90505	29.848	0	2e-06
chr13:113623509..113623559,+	1.67807	1.62156	29.7417	0	2e-06
chr8:87834707..87834714,+	6.45402	-1.48928	29.7345	0	2e-06
chr1:240255217..240255249,+	1.65976	1.51297	29.7112	0	2e-06
chr5:56469967..56469978,+	2.09248	0.829946	29.6672	0	2e-06
chr1:155953198..155953215,-	3.01747	-0.21402	29.644	0	2e-06
chr11:57078929..57078971,-	1.5618	1.90521	29.6419	0	2e-06
chr19:55458860..55458904,-	3.93013	0.558696	29.5856	0	2e-06
chr8:70378989..70379039,+	0.973029	4.90476	29.5645	0	2e-06
chr17:27621306..27621324,+	3.29337	-0.672619	29.5573	0	2e-06
chr19:39897478..39897493,+	1.02602	4.61729	29.5532	0	2e-06
chr19:37808831..37808843,+	2.42184	1.77064	29.4892	0	2e-06
chr2:101869102..101869147,-	1.58702	1.55561	29.4328	0	2e-06
chr16:10274659..10274681,-	2.32688	0.132993	29.4149	0	2e-06
chr1:10270585..10270614,+	0.991813	5.45333	29.4127	0	2e-06
chr12:76953700..76953726,+	1.60435	1.744	29.3963	0	3e-06
chr5:24645032..24645068,-	2.74615	1.30079	29.3909	0	3e-06
chr16:75657136..75657145,-	1.09653	3.83934	29.3812	0	3e-06
chr7:28725740..28725778,+	1.78989	1.44912	29.3548	0	3e-06
chr2:74942417..74942430,+	2.7669	-0.094704	29.344	0	3e-06
chr8:145596772..145596779,+	4.81389	-0.952873	29.2889	0	3e-06
chr22:24096630..24096641,-	3.39919	-0.589607	29.2796	0	3e-06
chr15:41099244..41099254,-	2.17062	0.613709	29.238	0	3e-06
chr9:98268488..98268505,+	1.36509	2.22355	29.2189	0	3e-06
chr2:75061267..75061282,+	1.43194	2.30983	29.2037	0	3e-06
chr6:42145678..42145695,+	6.81347	-1.2167	29.1929	0	3e-06
chr5:91793945..91793990,-	6.70254	-1.30221	29.1315	0	3e-06
chr1:155954270..155954294,-	1.8522	1.52654	29.0863	0	3e-06
chr12:26126668..26126674,+	6.64431	-1.34678	29.0799	0	3e-06
chr6:24539757..24539763,-	6.64431	-1.34678	29.0799	0	3e-06
chr17:17875688..17875730,-	1.11902	3.74572	29.0575	0	3e-06
chr1:32410199..32410214,+	2.10843	0.56539	29.0355	0	3e-06
chr10:111767726..111767752,+	0.904924	6.67585	29.0228	0	3e-06
chr12:123373444..123373465,-	6.7033	-1.302	29.0179	0	3e-06
chr10:116164244..116164268,-	1.49776	1.66605	29.0171	0	3e-06
chr9:77567743..77567817,-	1.16925	3.53255	29.0019	0	3e-06
chr20:33851227..33851246,+	1.51974	1.92867	28.9903	0	3e-06
chr7:66119543..66119560,+	1.16687	4.09534	28.9872	0	3e-06
chr15:75356166..75356171,+	3.06059	-0.589977	28.9861	0	3e-06
chr17:47308115..47308124,-	6.58361	-1.39276	28.9837	0	3e-06
chr17:26662732..26662844,+	1.10393	4.28591	28.9727	0	3e-06
chr2:30144445..30144457,-	2.05511	0.945466	28.9264	0	3e-06
chr9:127631309..127631321,-	1.57751	1.74333	28.9047	0	3e-06
chr21:37507339..37507361,+	2.72303	-0.277927	28.8898	0	3e-06
chr17:26926162..26926194,+	2.63959	-0.193678	28.8879	0	3e-06
chr2:45878407..45878491,+	1.56279	2.60614	28.8857	0	3e-06
chr2:38605185..38605228,-	1.57315	2.18969	28.8728	0	3e-06
chr10:74057848..74057875,-	2.38857	0.083216	28.872	0	3e-06
chr19:46580848..46580895,-	2.2713	0.180731	28.8322	0	3e-06
chr16:68771187..68771201,+	0.874755	7.09915	28.8299	0	3e-06
chr12:57914286..57914304,-	1.26214	4.09195	28.7416	0	3e-06
chr6:74019870..74019889,-	1.10373	3.8554	28.7245	0	3e-06
chr5:126112359..126112367,-	2.45972	-0.076399	28.7055	0	3e-06
chr5:151138126..151138199,-	1.03231	5.0663	28.7004	0	3e-06
chr1:186213525..186213537,-	7.48116	-0.670544	28.6928	0	3e-06
chr4:157892289..157892350,-	6.52052	-1.44013	28.6678	0	3e-06
chr5:79331164..79331177,+	1.95772	0.778042	28.6647	0	3e-06
chr21:31312303..31312325,-	3.96961	-0.919269	28.5709	0	4e-06
chr1:151137804..151137828,-	1.83397	1.10326	28.5558	0	4e-06
chr7:39773234..39773253,+	1.44911	1.92749	28.5299	0	4e-06
chr15:75871755..75871820,-	1.04468	4.46338	28.5291	0	4e-06
chr17:27135638..27135652,-	2.31006	0.660035	28.528	0	4e-06
chr6:34360122..34360229,-	1.09632	3.67329	28.4687	0	4e-06
chrX:69480048..69480055,-	6.45394	-1.48934	28.4639	0	4e-06
chr2:19558373..19558392,-	3.2747	0.455016	28.3969	0	4e-06
chr15:85259768..85259799,+	2.93219	-0.113612	28.3525	0	4e-06
chr4:142054590..142054648,-	1.12598	3.62794	28.3298	0	4e-06
chrX:24315531..24315536,-	1.28741	4.28193	28.3152	0	4e-06
chr1:65614716..65614745,+	1.57274	1.87626	28.306	0	4e-06
chr12:7941989..7942014,+	1.10755	3.62507	28.2824	0	4e-06
chr1:205290865..205290891,-	1.10557	5.45412	28.273	0	4e-06
chr12:25348186..25348222,+	1.09086	3.706	28.2687	0	4e-06
chr1:98675894..98675907,+	2.20566	0.372592	28.2516	0	4e-06
chr12:12715789..12715806,-	1.09744	4.0637	28.2334	0	4e-06
chr5:152870215..152870251,+	2.18928	0.358181	28.193	0	4e-06
chr1:65532397..65532427,-	1.36117	2.55669	28.1813	0	4e-06
chr15:76135779..76135795,+	1.22742	3.1582	28.1793	0	4e-06
chr10:24544284..24544304,+	1.95789	2.38655	28.1491	0	4e-06
chr1:45956822..45956847,-	1.03218	4.23899	28.0805	0	5e-06
chr5:101014413..101014437,-	1.67014	1.44181	28.0747	0	5e-06
chr1:205012332..205012351,+	2.56879	0.579544	28.052	0	5e-06
chr3:179692042..179692053,-	2.4099	-0.003204	28.0127	0	5e-06
chr8:37962942..37962969,-	1.36737	2.18466	27.9913	0	5e-06
chr12:9600786..9600809,-	0.973861	6.41976	27.9673	0	5e-06
chr1:224033596..224033697,-	1.16015	5.20491	27.8965	0	5e-06
chr17:9548845..9548884,+	1.36458	3.0184	27.8919	0	5e-06
chr5:31854977..31854999,+	3.55895	1.15947	27.8832	0	5e-06
chr3:45245731..45245737,-	6.38441	-1.54015	27.866	0	5e-06
chr17:7833111..7833187,-	1.57349	2.26231	27.8436	0	5e-06
chr9:117160208..117160261,-	1.66826	3.22434	27.8371	0	5e-06
chr14:87636652..87636657,-	3.52473	-0.822015	27.8098	0	5e-06
chr13:45915678..45915711,+	1.1122	3.63231	27.8021	0	5e-06
chr1:65432171..65432252,-	1.10048	5.21511	27.7989	0	5e-06
chr4:154710329..154710374,+	1.02613	4.17661	27.7814	0	5e-06
chr19:36632536..36632551,+	2.37916	1.24917	27.7678	0	5e-06
chr11:40315686..40315714,-	1.83092	0.777713	27.7569	0	5e-06
chr16:84875618..84875659,+	1.6434	1.85234	27.7403	0	5e-06
chr22:28839633..28839656,-	1.03567	4.13854	27.7315	0	5e-06
chr22:41593445..41593458,-	2.33751	-0.058277	27.6404	0	6e-06
chr16:70484243..70484248,-	2.36941	0.165397	27.6284	0	6e-06
chr18:35250402..35250410,+	2.00486	0.658532	27.6159	0	6e-06
chr4:169552854..169552859,+	2.34297	0.0494	27.6046	0	6e-06
chr17:74023474..74023551,-	2.94268	-0.461777	27.6014	0	6e-06
chr7:107643567..107643657,-	1.07169	5.15176	27.5991	0	6e-06
chr21:36118096..36118142,+	1.52811	1.44102	27.599	0	6e-06
chr7:23510069..23510081,-	1.71127	3.98694	27.5945	0	6e-06
chr12:8044970..8044999,+	2.04593	0.981834	27.5224	0	6e-06
chr1:8763440..8763460,-	0.84345	7.02736	27.5224	0	6e-06
chr10:60272814..60272831,+	2.12912	0.385891	27.5045	0	6e-06
chr19:10676672..10676712,-	1.13161	5.30351	27.4714	0	6e-06
chr7:73038867..73038878,-	1.40338	3.26163	27.4144	0	6e-06
chr4:169995417..169995430,-	2.61598	0.360196	27.3953	0	6e-06
chr12:41086215..41086288,+	1.19845	3.13141	27.3824	0	6e-06
chr3:52008016..52008071,-	1.13041	3.64332	27.3674	0	6e-06
chr1:205012293..205012326,+	3.27583	0.167884	27.3321	0	6e-06
chr20:14318270..14318289,-	1.82672	0.944425	27.3035	0	7e-06
chr17:66287258..66287276,-	3.87933	-0.988358	27.2991	0	7e-06
chr17:43138308..43138351,-	1.3268	2.15664	27.297	0	7e-06
chr22:27869776..27869812,+	3.0256	-0.617162	27.281	0	7e-06
chr4:40517959..40517973,-	6.91605	-1.13611	27.2694	0	7e-06
chr9:115517213..115517225,+	1.7731	0.944203	27.269	0	7e-06
chr1:161193408..161193424,-	4.6281	-1.09822	27.207	0	7e-06
chr5:76170435..76170469,+	6.86578	-1.17583	27.1599	0	7e-06
chr10:11865347..11865411,+	1.32873	3.77799	27.1576	0	7e-06
chr12:107154024..107154034,-	4.62875	-1.09801	27.0803	0	7e-06
chr17:1532106..1532148,-	1.24785	3.18059	27.0629	0	7e-06
chr2:68547061..68547135,-	3.3732	-0.342809	27.0493	0	7e-06
chr15:64648247..64648267,-	1.1397	3.34445	27.0056	0	8e-06
chr20:43729828..43729829,-	3.00458	-0.412947	26.9744	0	8e-06
chr9:37576226..37576242,-	1.92541	0.600952	26.9534	0	8e-06
chr6:4725115..4725120,-	2.82127	0.614688	26.9356	0	8e-06
chr5:38258636..38258647,+	6.31134	-1.5928	26.9327	0	8e-06
chr6:26126437..26126455,-	2.62789	0.165696	26.9225	0	8e-06
chr7:6945691..6945696,-	6.31136	-1.59277	26.9025	0	8e-06
chr12:56473628..56473680,+	1.00602	4.1712	26.8673	0	8e-06
chr22:41075480..41075506,+	1.93199	1.44426	26.8404	0	8e-06
chr19:51538247..51538275,-	4.05298	-0.853025	26.7566	0	8e-06
chr2:74669009..74669077,-	0.91937	5.40757	26.7563	0	8e-06
chr14:69726864..69726916,+	1.22462	2.85188	26.7518	0	8e-06
chr2:19428567..19428589,-	2.59532	0.748055	26.7456	0	8e-06
chr1:146696912..146696974,-	4.01278	-0.885883	26.7424	0	8e-06
chr17:8620771..8620777,-	1.31639	2.21565	26.6814	0	9e-06
chrX:84118418..84118422,-	4.4719	-1.21713	26.6396	0	9e-06
chr6:27440488..27440505,-	2.00109	0.357847	26.6072	0	9e-06
chr13:20437772..20437802,-	1.02505	4.37076	26.6019	0	9e-06
chr2:43019861..43019878,+	1.57538	1.74392	26.5988	0	9e-06
chr6:149969829..149969863,-	1.28002	2.73105	26.5633	0	9e-06
chr3:185300270..185300303,+	1.08526	5.52024	26.5457	0	9e-06
chr2:26972981..26973006,+	4.41595	-1.25937	26.492	0	1e-05
chr4:109089095..109089144,-	3.88011	-0.988339	26.4905	0	1e-05
chr1:13840483..13840521,-	3.87922	-0.988087	26.455	0	1e-05
chr1:78444969..78445006,+	0.88369	5.7081	26.4432	0	1e-05
chr6:37225540..37225558,+	0.990465	5.45605	26.4328	0	1e-05
chr12:57482882..57482907,+	1.47172	1.87492	26.421	0	1e-05
chr6:157101579..157101594,-	2.71789	-0.13355	26.3926	0	1e-05
chr12:120933666..120933755,-	1.26626	3.5145	26.3044	0	1e-05
chr17:1531663..1531725,-	1.92603	0.600856	26.2657	0	1.1e-05
chrX:100872911..100873001,-	0.980426	4.20817	26.216	0	1.1e-05
chr8:30300216..30300245,+	1.4262	2.04102	26.1917	0	1.1e-05
chr18:29598534..29598543,+	1.63108	1.02503	26.1616	0	1.1e-05
chr2:176060974..176060979,+	6.38429	-1.54018	26.153	0	1.1e-05
chr15:71407734..71407752,+	1.41965	2.58706	26.1062	0	1.1e-05
chr7:82073082..82073100,-	0.997544	4.11663	26.0833	0	1.2e-05
chr4:169552802..169552809,+	6.3846	-1.54005	26.0757	0	1.2e-05
chr4:36245578..36245601,-	6.3846	-1.54005	26.0757	0	1.2e-05
chr12:98897617..98897644,-	2.42603	0.870173	26.0419	0	1.2e-05
chr11:70672823..70672840,-	2.85081	-0.343616	26.0212	0	1.2e-05
chr15:66084798..66084817,+	2.14878	0.399095	26.0152	0	1.2e-05
chr20:36793663..36793735,-	1.84885	1.07835	25.9877	0	1.2e-05
chr5:35991417..35991426,-	3.17887	-0.760498	25.9652	0	1.2e-05
chr17:41158760..41158822,+	1.46744	1.49238	25.9264	0	1.2e-05
chr9:96215822..96215888,-	1.10468	3.80677	25.9156	0	1.3e-05
chr5:138882825..138882831,+	1.25247	2.60058	25.9033	0	1.3e-05
chr17:62207487..62207511,-	1.26878	2.98271	25.8358	0	1.3e-05
chr1:155618323..155618335,-	2.57422	-0.390442	25.8329	0	1.3e-05
chr7:64023410..64023428,-	0.949781	4.50955	25.8311	0	1.3e-05
chr5:138534029..138534045,-	1.27187	2.27158	25.8257	0	1.3e-05
chr19:4867666..4867686,-	0.96425	5.18672	25.8214	0	1.3e-05
chr21:33104336..33104347,-	1.09052	3.29605	25.8184	0	1.3e-05
chr11:8832182..8832279,-	0.974872	4.11008	25.795	0	1.3e-05
chr11:15574313..15574324,+	1.5602	4.03586	25.7736	0	1.3e-05
chr17:77924692..77924709,-	6.31127	-1.59283	25.7658	0	1.3e-05
chr19:51530812..51530834,-	6.31127	-1.59283	25.7658	0	1.3e-05
chr9:127624387..127624418,+	1.75832	0.724158	25.7235	0	1.4e-05
chr3:172384246..172384250,+	6.23436	-1.64743	25.6836	0	1.4e-05
chr5:95297696..95297719,+	1.6324	1.63219	25.6647	0	1.4e-05
chr2:45878234..45878309,+	1.45319	2.34871	25.631	0	1.4e-05
chr17:8151353..8151381,-	0.857205	5.98749	25.5593	0	1.5e-05
chr19:38355926..38355936,+	3.44876	-0.055646	25.5453	0	1.5e-05
chr13:45915717..45915752,+	1.09222	4.96799	25.4934	0	1.5e-05
chr5:73936544..73936561,-	1.22774	3.80228	25.4934	0	1.5e-05
chr12:33049691..33049756,-	0.978204	5.46131	25.4796	0	1.5e-05
chr6:28303796..28303826,+	1.38901	2.36551	25.47	0	1.5e-05
chr7:65540799..65540829,+	0.943847	4.45705	25.4505	0	1.6e-05
chr19:4535233..4535238,-	1.24097	3.05415	25.4187	0	1.6e-05
chr1:4714656..4714675,+	1.71528	1.73828	25.4046	0	1.6e-05
chr11:86748957..86748996,+	0.913006	4.71191	25.376	0	1.6e-05
chr8:82543344..82543356,-	2.1132	0.227192	25.3451	0	1.6e-05
chr2:192015701..192015743,-	2.5846	-0.23527	25.3405	0	1.6e-05
chr12:116880857..116880870,+	4.29676	-1.34703	25.3336	0	1.6e-05
chr6:134496842..134496884,-	2.26105	-0.115157	25.3168	0	1.7e-05
chr4:21950356..21950439,-	1.77868	0.86782	25.305	0	1.7e-05
chr14:90421306..90421316,+	2.27211	-0.003366	25.2609	1e-06	1.7e-05
chr16:57318553..57318564,-	2.3031	-0.194463	25.2295	1e-06	1.7e-05
chr4:46995484..46995588,-	1.87771	0.56444	25.2132	1e-06	1.7e-05
chr5:127132..127168,+	1.42881	1.59614	25.2121	1e-06	1.7e-05
chr6:41862740..41862769,-	0.964072	4.30838	25.2065	1e-06	1.7e-05
chr19:50316517..50316562,-	1.15347	3.15121	25.2028	1e-06	1.7e-05
chr13:43566332..43566422,-	3.42378	0.290382	25.1966	1e-06	1.7e-05
chr9:77567820..77567837,-	1.49574	1.64285	25.1742	1e-06	1.8e-05
chr22:39101370..39101395,-	3.82021	-0.589501	25.1566	1e-06	1.8e-05
chr10:96162242..96162283,+	1.50892	1.353	25.1364	1e-06	1.8e-05
chr1:145477060..145477116,+	1.54774	1.38095	25.1214	1e-06	1.8e-05
chr9:77703388..77703409,+	1.30843	2.37899	25.1189	1e-06	1.8e-05
chr17:73389834..73389850,-	1.25995	2.6532	25.118	1e-06	1.8e-05
chr18:8707629..8707682,-	2.35769	-0.154117	25.116	1e-06	1.8e-05
chr21:31312328..31312347,-	3.35069	-0.95376	25.1091	1e-06	1.8e-05
chr3:33759668..33759688,-	1.03529	5.76789	25.0563	1e-06	1.9e-05
chr17:57297924..57297964,+	1.28338	2.6866	25.0534	1e-06	1.9e-05
chr4:152246640..152246731,-	0.949115	5.98819	25.0478	1e-06	1.9e-05
chr6:150244213..150244262,-	3.09634	-0.822029	25.0442	1e-06	1.9e-05
chrX:106045891..106045998,+	1.0878	4.88142	25.04	1e-06	1.9e-05
chr2:162480967..162480980,+	6.2344	-1.6474	25.028	1e-06	1.9e-05
chr6:150173542..150173561,+	6.2344	-1.6474	25.028	1e-06	1.9e-05
chr1:172648801..172648806,+	6.81393	-1.21665	25.0214	1e-06	1.9e-05
chr7:73868220..73868272,+	1.02633	3.72693	25.0001	1e-06	1.9e-05
chr3:125709337..125709354,-	1.99256	1.54562	24.9973	1e-06	1.9e-05
chr7:75938317..75938322,-	3.25549	-0.437048	24.973	1e-06	1.9e-05
chr7:39773160..39773232,+	0.91679	5.14096	24.9412	1e-06	2e-05
chr2:26467762..26467817,+	0.851323	5.59045	24.9396	1e-06	2e-05
chr6:84419101..84419117,-	2.61106	0.258464	24.9312	1e-06	2e-05
chr5:112630598..112630689,-	1.23785	5.20856	24.9215	1e-06	2e-05
chr17:10009524..10009534,-	4.57873	-1.13665	24.903	1e-06	2e-05
chr2:24270217..24270232,-	1.27536	2.1072	24.9017	1e-06	2e-05
chr6:4776580..4776683,+	1.11367	3.11201	24.8969	1e-06	2e-05
chr6:84418841..84418854,-	2.03315	0.241661	24.8643	1e-06	2e-05
chr12:51785208..51785260,+	0.957269	4.46774	24.8551	1e-06	2e-05
chr14:30766237..30766247,-	2.72177	-0.277374	24.8481	1e-06	2e-05
chr16:67063859..67063873,+	4.05294	-0.852996	24.8126	1e-06	2.1e-05
chr12:31079377..31079405,+	1.72359	0.827957	24.8089	1e-06	2.1e-05
chr7:100136811..100136879,+	1.0758	3.13648	24.8047	1e-06	2.1e-05
chr20:47538135..47538165,-	2.51056	-0.437989	24.7876	1e-06	2.1e-05
chr14:60043498..60043512,-	1.4848	1.43392	24.7791	1e-06	2.1e-05
chr1:160643289..160643296,+	3.16199	-0.511163	24.7762	1e-06	2.1e-05
chr10:38109927..38109938,-	1.58356	1.02463	24.7659	1e-06	2.1e-05
chr19:54327542..54327591,-	1.68077	0.915666	24.762	1e-06	2.1e-05
chr4:37687991..37688005,-	1.39336	3.98907	24.7614	1e-06	2.1e-05
chr18:47088419..47088437,+	1.49796	4.22814	24.7601	1e-06	2.1e-05
chr10:94333784..94333860,-	0.84559	6.00938	24.76	1e-06	2.1e-05
chr12:79258791..79258806,+	2.13757	0.164425	24.7567	1e-06	2.1e-05
chr4:154125545..154125552,+	1.22984	2.33633	24.7538	1e-06	2.1e-05
chr7:112758599..112758619,-	0.920304	5.52381	24.7443	1e-06	2.1e-05
chr16:71757780..71757850,-	0.865857	5.48931	24.7393	1e-06	2.1e-05
chr15:38546982..38546996,+	2.57496	-0.390592	24.7106	1e-06	2.2e-05
chr21:45681737..45681760,-	4.41547	-1.25927	24.6651	1e-06	2.2e-05
chr20:49348020..49348069,+	1.02503	3.61231	24.5761	1e-06	2.3e-05
chr16:84853580..84853597,+	1.55454	1.10146	24.5639	1e-06	2.3e-05
chr6:27661857..27661867,+	1.44841	1.89462	24.5545	1e-06	2.3e-05
chrX:138914394..138914405,-	3.29225	-0.67212	24.544	1e-06	2.3e-05
chr5:53606272..53606277,-	3.35006	-0.953538	24.5416	1e-06	2.3e-05
chr10:38645314..38645345,+	1.01756	6.12471	24.5398	1e-06	2.3e-05
chr17:17399701..17399716,-	1.70956	0.817803	24.534	1e-06	2.4e-05
chr5:95297924..95297956,+	2.59557	-0.53788	24.5046	1e-06	2.4e-05
chr1:37984640..37984646,+	1.20288	2.73013	24.4381	1e-06	2.5e-05
chr7:73038889..73038905,-	1.61819	1.48006	24.4358	1e-06	2.5e-05
chr1:32860275..32860286,+	1.62754	0.915498	24.4319	1e-06	2.5e-05
chr10:111767980..111767995,+	0.886348	4.90948	24.4131	1e-06	2.5e-05
chr11:10477593..10477619,+	2.01486	0.819321	24.3864	1e-06	2.5e-05
chr12:53818855..53818919,+	4.23339	-1.39317	24.3833	1e-06	2.5e-05
chr14:74318611..74318682,+	0.875027	5.2805	24.3711	1e-06	2.5e-05
chr3:134514093..134514169,+	0.962079	4.84462	24.356	1e-06	2.6e-05
chr6:2245985..2246018,+	1.05029	3.94855	24.3494	1e-06	2.6e-05
chr18:29265423..29265443,-	1.12792	4.96599	24.3453	1e-06	2.6e-05
chr7:64712789..64712809,-	1.50546	1.32471	24.2646	1e-06	2.7e-05
chr1:201979703..201979721,+	1.45653	2.13816	24.2593	1e-06	2.7e-05
chr11:44587181..44587196,+	1.24538	2.5768	24.2384	1e-06	2.7e-05
chr16:77468905..77468944,-	3.13785	-0.790786	24.2365	1e-06	2.7e-05
chr3:64253837..64253863,-	1.33106	2.31182	24.2328	1e-06	2.7e-05
chr7:70159011..70159050,+	1.15583	7.09562	24.2203	1e-06	2.7e-05
chr2:187383262..187383270,+	6.45448	-1.48918	24.1821	1e-06	2.8e-05
chr11:8986396..8986403,-	2.49473	0.165984	24.161	1e-06	2.8e-05
chr3:171489162..171489172,-	2.16839	0.013615	24.1602	1e-06	2.8e-05
chr11:40314652..40314669,-	4.29701	-1.34713	24.1248	1e-06	2.9e-05
chr10:135192782..135192805,+	1.52637	1.33858	24.1019	1e-06	2.9e-05
chrX:105969893..105969919,+	6.15303	-1.70421	24.0963	1e-06	2.9e-05
chrX:77583293..77583308,-	6.15303	-1.70421	24.0963	1e-06	2.9e-05
chr17:37309243..37309269,-	6.38408	-1.54021	24.0886	1e-06	2.9e-05
chr4:128982430..128982488,+	0.885245	5.67257	24.0183	1e-06	3e-05
chr10:21068275..21068283,-	6.38481	-1.54002	24.0081	1e-06	3e-05
chr12:98850848..98850872,-	1.93153	0.371563	23.9803	1e-06	3.1e-05
chr3:57234000..57234014,-	1.69653	3.47639	23.9168	1e-06	3.2e-05
chr1:234677747..234677751,+	6.31109	-1.59286	23.8981	1e-06	3.2e-05
chr5:150689584..150689589,+	1.16598	3.0769	23.8975	1e-06	3.2e-05
chr16:30583559..30583568,+	1.55696	1.25174	23.8807	1e-06	3.2e-05
chr1:170501568..170501581,+	1.65061	1.31765	23.8488	1e-06	3.3e-05
chr1:52082751..52082770,+	0.829642	6.87631	23.847	1e-06	3.3e-05
chr17:66097801..66097867,+	1.04703	3.44038	23.7717	1e-06	3.4e-05
chr5:68710906..68710983,+	1.03201	4.0162	23.7699	1e-06	3.4e-05
chr20:47296270..47296282,-	2.75079	-0.256008	23.767	1e-06	3.4e-05
chr10:65029140..65029162,+	3.30398	-0.988876	23.7391	1e-06	3.4e-05
chr22:29137782..29137837,-	0.821914	6.83577	23.7271	1e-06	3.4e-05
chr15:72522732..72522763,-	2.51089	-0.438078	23.7036	1e-06	3.5e-05
chr19:3880645..3880692,+	1.13359	4.41674	23.6995	1e-06	3.5e-05
chr6:147525510..147525536,+	3.00976	-0.886637	23.6801	1e-06	3.5e-05
chr5:34915319..34915336,-	1.57491	2.3367	23.6725	1e-06	3.5e-05
chr11:83435966..83435979,-	1.42193	1.36613	23.6559	1e-06	3.6e-05
chr3:126076264..126076305,-	1.18766	3.80691	23.6494	1e-06	3.6e-05
chr3:33700589..33700607,-	2.38155	-0.25694	23.6283	1e-06	3.6e-05
chr12:122985471..122985492,-	1.01891	3.37815	23.6234	1e-06	3.6e-05
chr2:78768976..78769030,-	2.66535	-0.321601	23.6191	1e-06	3.6e-05
chr2:70475872..70475885,-	1.4206	1.67094	23.6086	1e-06	3.6e-05
chr3:42201653..42201668,+	1.16675	3.50563	23.6018	1e-06	3.6e-05
chr10:98273668..98273688,-	1.54606	2.9354	23.5819	1e-06	3.7e-05
chr1:156030987..156031007,+	1.63239	1.3882	23.5809	1e-06	3.7e-05
chr16:58783569..58783581,+	4.89763	-0.885171	23.5624	1e-06	3.7e-05
chr19:53445819..53445860,-	0.996608	4.75008	23.5611	1e-06	3.7e-05
chr4:103749474..103749488,+	2.4713	-0.322391	23.5553	1e-06	3.7e-05
chr1:65533517..65533560,+	2.3298	-0.173901	23.5492	1e-06	3.7e-05
chr12:117537211..117537228,-	1.04655	3.57836	23.541	1e-06	3.7e-05
chr10:88854926..88854985,+	0.830961	6.22363	23.4644	1e-06	3.9e-05
chr3:159482240..159482320,+	1.5225	1.3871	23.4576	1e-06	3.9e-05
chr1:10270620..10270637,+	0.908851	5.90057	23.4202	1e-06	4e-05
chr8:103876596..103876628,+	1.3421	1.95064	23.4129	1e-06	4e-05
chr6:152623208..152623223,-	2.11973	-0.022251	23.3889	1e-06	4e-05
chr5:143550127..143550158,-	1.22312	2.60113	23.3827	1e-06	4e-05
chr19:51522955..51522972,-	2.5111	-0.438247	23.3801	1e-06	4e-05
chr22:38597987..38598021,+	1.22018	2.49985	23.3727	1e-06	4e-05
chr1:201979533..201979552,-	1.16353	2.53975	23.3384	1e-06	4.1e-05
chrX:117480036..117480139,+	0.860477	5.02332	23.2945	1e-06	4.2e-05
chr2:173999700..173999721,+	3.7882	-0.616206	23.2892	1e-06	4.2e-05
chr5:9546199..9546204,-	1.79689	0.963509	23.2888	1e-06	4.2e-05
chr19:55833692..55833705,-	3.78435	-1.0607	23.2815	1e-06	4.2e-05
chr10:102792137..102792186,+	3.78495	-0.275727	23.2237	1e-06	4.3e-05
chr13:34119812..34119836,+	2.49962	-0.299987	23.1819	1e-06	4.4e-05
chr1:33116128..33116159,-	0.789072	6.9555	23.1813	1e-06	4.4e-05
chr19:17516543..17516563,+	1.70883	1.33224	23.1373	2e-06	4.5e-05
chr4:169552715..169552745,+	2.05359	1.26974	23.0844	2e-06	4.6e-05
chr11:119252311..119252329,-	1.34892	1.60147	23.0802	2e-06	4.6e-05
chr1:15911510..15911579,-	1.17158	2.7594	23.0731	2e-06	4.7e-05
chr10:99473409..99473439,+	1.57352	1.0509	23.0686	2e-06	4.7e-05
chr5:150019938..150019967,+	2.43991	-0.344397	23.0547	2e-06	4.7e-05
chr17:1613663..1613686,-	1.65183	0.817794	23.0463	2e-06	4.7e-05
chr1:239549889..239549900,+	1.45016	2.0704	23.0377	2e-06	4.7e-05
chr11:79151994..79152022,-	1.15267	2.7689	23.0251	2e-06	4.8e-05
chr18:11752040..11752117,+	1.63617	1.15895	22.998	2e-06	4.8e-05
chr22:41080903..41080912,-	3.06066	-0.589667	22.9925	2e-06	4.8e-05
chr19:36632485..36632533,+	1.84145	1.24582	22.9916	2e-06	4.8e-05
chr11:66725820..66725831,-	1.21481	2.11912	22.9628	2e-06	4.9e-05
chr19:53496768..53496799,-	1.53304	3.57655	22.9266	2e-06	5e-05
chr14:24610792..24610834,-	1.08747	3.4736	22.9202	2e-06	5e-05
chr5:56469958..56469966,+	2.24341	0.54226	22.9051	2e-06	5e-05
chr4:83719983..83720085,-	1.95875	0.777597	22.898	2e-06	5e-05
chr11:124981604..124981644,-	1.20376	2.51823	22.8955	2e-06	5e-05
chr1:46955478..46955489,+	4.16703	-1.44069	22.8793	2e-06	5.1e-05
chr17:47308059..47308071,-	4.16703	-1.44069	22.8793	2e-06	5.1e-05
chr21:35016231..35016246,-	4.16703	-1.44069	22.8793	2e-06	5.1e-05
chr17:77020224..77020262,+	3.52587	-0.821845	22.8765	2e-06	5.1e-05
chr8:107460147..107460207,+	1.08642	3.51496	22.8709	2e-06	5.1e-05
chr15:35047190..35047204,-	6.06683	-1.76332	22.8594	2e-06	5.1e-05
chr16:31008595..31008637,-	1.69885	0.587836	22.8517	2e-06	5.1e-05
chr1:160990922..160990949,-	0.779823	6.72315	22.8379	2e-06	5.2e-05
chr7:75931982..75932005,+	0.954297	4.208	22.8307	2e-06	5.2e-05
chr1:26503974..26504025,+	0.992658	3.86778	22.8195	2e-06	5.2e-05
chr3:45729982..45730002,-	1.77547	1.19997	22.8119	2e-06	5.2e-05
chr14:23835507..23835537,-	1.13271	2.72418	22.8117	2e-06	5.2e-05
chr11:119249805..119249830,-	2.44397	-0.487396	22.7874	2e-06	5.3e-05
chrX:10588574..10588594,-	0.959052	4.69481	22.7788	2e-06	5.3e-05
chr19:7294293..7294304,-	1.92337	0.703462	22.7252	2e-06	5.4e-05
chr11:62495594..62495617,+	1.22669	2.06064	22.7222	2e-06	5.4e-05
chr11:86383650..86383664,-	1.48481	1.22862	22.6777	2e-06	5.6e-05
chr7:12151534..12151552,-	1.7478	1.17501	22.674	2e-06	5.6e-05
chr12:50616382..50616505,-	0.893055	6.27637	22.6549	2e-06	5.6e-05
chr2:170366203..170366225,+	6.64358	-1.34687	22.6276	2e-06	5.7e-05
chr6:34360597..34360609,-	2.29259	-0.322545	22.6276	2e-06	5.7e-05
chr6:37225886..37225928,-	1.96964	0.19588	22.6124	2e-06	5.7e-05
chr16:30645863..30645885,+	1.13791	2.59666	22.6118	2e-06	5.7e-05
chr4:87928328..87928351,+	1.40238	1.61997	22.5874	2e-06	5.8e-05
chr11:73662028..73662100,+	3.78504	-1.06082	22.5789	2e-06	5.8e-05
chr3:196230551..196230576,-	1.06008	4.80102	22.5709	2e-06	5.8e-05
chr19:41769556..41769598,-	1.58729	1.27464	22.5431	2e-06	5.9e-05
chr8:22857140..22857168,+	2.38167	-0.256914	22.4874	2e-06	6.1e-05
chr1:184943573..184943595,-	1.11339	3.94397	22.4742	2e-06	6.1e-05
chr11:64692145..64692202,+	1.26192	2.60624	22.4368	2e-06	6.2e-05
chr14:75735999..75736014,-	4.35756	-1.30237	22.4182	2e-06	6.3e-05
chr2:219824357..219824401,+	4.35756	-1.30237	22.4182	2e-06	6.3e-05
chr19:46141756..46141787,+	3.57176	-1.21771	22.4129	2e-06	6.3e-05
chr12:9800788..9800811,+	2.03301	0.242047	22.4041	2e-06	6.3e-05
chr3:53880588..53880603,+	1.15266	3.43121	22.4009	2e-06	6.3e-05
chr3:56835967..56835985,-	1.33618	2.14835	22.3625	2e-06	6.5e-05
chr11:6411670..6411723,+	1.93778	0.439289	22.3499	2e-06	6.5e-05
chr9:115095851..115095871,-	1.02551	3.84698	22.3439	2e-06	6.5e-05
chr2:219125714..219125758,+	2.83411	-0.761046	22.3422	2e-06	6.5e-05
chr17:57915209..57915225,+	1.05248	4.16743	22.3347	2e-06	6.5e-05
chr6:84418860..84418871,-	6.06679	-1.76335	22.3113	2e-06	6.6e-05
chr16:65155959..65155976,-	2.07017	3.16248	22.2871	2e-06	6.7e-05
chr6:127780511..127780539,-	2.034	1.06251	22.2817	2e-06	6.7e-05
chr17:49119298..49119314,-	6.06687	-1.76329	22.2753	2e-06	6.7e-05
chr15:67458491..67458505,+	1.78473	0.599865	22.2695	2e-06	6.7e-05
chr2:120517452..120517509,+	1.09928	6.39484	22.2665	2e-06	6.7e-05
chr19:51529849..51529889,-	4.29676	-1.34697	22.2585	2e-06	6.7e-05
chr7:99774945..99775026,-	0.865368	6.18354	22.2564	2e-06	6.7e-05
chr3:39195075..39195088,-	1.40645	1.47318	22.2515	2e-06	6.8e-05
chr21:34100296..34100338,-	1.27524	2.84385	22.2443	2e-06	6.8e-05
chr10:30723533..30723597,+	1.91438	0.226122	22.2126	2e-06	6.9e-05
chr19:36980756..36980795,-	1.23023	2.26798	22.1936	2e-06	6.9e-05
chr10:30723105..30723122,+	1.59709	1.56154	22.1329	3e-06	7.2e-05
chr9:108456800..108456849,+	1.01588	4.56051	22.1294	3e-06	7.2e-05
chr5:68711076..68711103,+	1.88739	1.37502	22.1268	3e-06	7.2e-05
chr3:48282536..48282586,+	0.874635	5.71525	22.1265	3e-06	7.2e-05
chr5:53606354..53606372,-	1.2321	3.32973	22.1154	3e-06	7.2e-05
chr4:37892682..37892757,+	1.15267	3.63699	22.1116	3e-06	7.2e-05
chr19:34664331..34664347,-	2.83369	-0.76069	22.11	3e-06	7.2e-05
chr19:55670671..55670683,+	2.83369	-0.76069	22.11	3e-06	7.2e-05
chr13:37363331..37363344,-	4.23303	-1.3931	22.0912	3e-06	7.3e-05
chr7:84816288..84816301,-	4.23303	-1.3931	22.0912	3e-06	7.3e-05
chr11:65082148..65082170,-	2.04548	0.013633	22.0897	3e-06	7.3e-05
chr4:169552791..169552801,+	2.40897	-0.512405	22.0519	3e-06	7.4e-05
chr7:99717772..99717816,+	2.40897	-0.512405	22.0519	3e-06	7.4e-05
chr10:98592776..98592796,+	2.26122	-0.344858	22.0485	3e-06	7.4e-05
chr12:51785511..51785525,+	1.51177	1.59047	22.0433	3e-06	7.4e-05
chr15:69452878..69452957,+	0.982641	5.74979	22.0421	3e-06	7.4e-05
chr3:125314128..125314192,-	1.17644	2.46138	22.0245	3e-06	7.5e-05
chr14:37641764..37641816,-	1.12808	4.69063	22.0146	3e-06	7.5e-05
chr16:24549074..24549082,+	3.62843	-1.1769	22.0115	3e-06	7.5e-05
chr17:1106857..1106905,+	3.62843	-1.1769	22.0115	3e-06	7.5e-05
chr12:112443767..112443827,-	3.3505	-0.953577	21.9915	3e-06	7.6e-05
chr17:76274572..76274581,-	2.40973	-0.367763	21.971	3e-06	7.7e-05
chr5:36606700..36606729,+	0.958401	6.84307	21.967	3e-06	7.7e-05
chr2:236578274..236578299,+	1.08344	2.69058	21.9391	3e-06	7.8e-05
chr17:57915336..57915359,+	1.87125	0.195274	21.9386	3e-06	7.8e-05
chr12:54071246..54071256,-	1.61438	2.09814	21.9375	3e-06	7.8e-05
chr2:233285879..233285893,-	1.79834	1.31265	21.9137	3e-06	7.9e-05
chr4:142053952..142053977,-	1.52679	1.41414	21.8885	3e-06	8e-05
chr5:142359457..142359470,+	2.52336	-0.590445	21.8668	3e-06	8e-05
chr16:65155979..65156001,-	2.03223	1.768	21.8617	3e-06	8.1e-05
chr9:116163529..116163596,-	0.972756	4.22822	21.8613	3e-06	8.1e-05
chr9:134249025..134249063,+	1.37424	1.61958	21.8468	3e-06	8.1e-05
chr2:191745535..191745555,+	0.785482	6.4776	21.7942	3e-06	8.3e-05
chr14:21562671..21562702,-	1.16852	2.42533	21.779	3e-06	8.4e-05
chr5:24644821..24644834,-	3.88414	-0.536699	21.767	3e-06	8.4e-05
chr12:22778334..22778357,+	2.19886	-0.058241	21.7298	3e-06	8.6e-05
chr12:8044956..8044963,+	4.09746	-1.48978	21.7137	3e-06	8.6e-05
chr7:116654958..116655009,+	4.09746	-1.48978	21.7137	3e-06	8.6e-05
chr1:145477302..145477360,+	4.16721	-1.44063	21.6969	3e-06	8.7e-05
chr20:52225019..52225047,-	2.91737	-0.954112	21.6955	3e-06	8.7e-05
chr10:72576444..72576454,+	4.16694	-1.4405	21.6897	3e-06	8.7e-05
chr11:79151822..79151890,-	1.12666	3.42717	21.6817	3e-06	8.8e-05
chr14:37641855..37641867,-	3.25456	-1.02426	21.669	3e-06	8.8e-05
chr4:186456610..186456621,-	1.90439	0.147771	21.6616	3e-06	8.9e-05
chrX:100878112..100878187,+	0.880583	4.52757	21.634	3e-06	9e-05
chr7:28725715..28725727,+	1.75489	0.767159	21.6244	3e-06	9e-05
chr3:38537821..38537858,+	0.900188	4.98759	21.6163	3e-06	9e-05
chr6:144651917..144651928,+	1.30545	3.31873	21.6091	3e-06	9.1e-05
chr3:13028594..13028622,-	6.23477	-1.64734	21.5548	3e-06	9.3e-05
chr2:74601758..74601831,-	1.45251	2.1052	21.5475	3e-06	9.3e-05
chr1:62417957..62417993,+	2.15293	-0.194918	21.4825	4e-06	9.6e-05
chr5:150019871..150019935,+	2.74962	-0.822593	21.4468	4e-06	9.8e-05
chr1:145575227..145575319,+	0.899639	4.30829	21.4307	4e-06	9.9e-05
chr15:91643442..91643521,+	2.18795	-0.278601	21.36	4e-06	0.000102
chr18:11752301..11752337,+	1.07448	2.96154	21.3463	4e-06	0.000103
chr20:14318211..14318232,-	1.91194	0.477294	21.3223	4e-06	0.000104
chr11:107729876..107729881,-	5.97514	-1.82495	21.3169	4e-06	0.000104
chr12:6950061..6950108,+	5.97514	-1.82495	21.3169	4e-06	0.000104
chr10:81891416..81891433,+	5.97516	-1.82491	21.3011	4e-06	0.000105
chr6:42145703..42145716,+	5.97516	-1.82491	21.3011	4e-06	0.000105
chr12:10365466..10365547,+	0.834319	5.28165	21.2733	4e-06	0.000107
chr11:40315640..40315684,-	1.98059	1.13644	21.2519	4e-06	0.000108
chr12:5153106..5153117,+	6.15332	-1.70414	21.2517	4e-06	0.000108
chr7:100136791..100136806,+	1.99526	0.541336	21.2479	4e-06	0.000108
chr4:87928142..87928165,+	1.3889	1.45943	21.2042	4e-06	0.00011
chr15:42565464..42565475,+	1.88351	0.270938	21.1966	4e-06	0.00011
chr4:40198602..40198614,+	3.00993	-0.88658	21.1676	4e-06	0.000112
chr17:50215602..50215604,-	6.76041	-1.25861	21.1674	4e-06	0.000112
chr11:44587206..44587242,+	1.34783	2.7307	21.1664	4e-06	0.000112
chr13:111368182..111368201,+	1.34832	2.73477	21.1637	4e-06	0.000112
chr21:45681774..45681821,-	3.09678	-0.822417	21.1499	4e-06	0.000113
chr14:74706150..74706155,+	4.57776	-1.13695	21.128	4e-06	0.000114
chr12:12510045..12510073,+	0.873586	4.57198	21.1216	4e-06	0.000114
chr5:137801160..137801176,+	0.767947	7.95638	21.115	4e-06	0.000114
chr11:117186946..117186981,-	1.17342	2.44824	21.1129	4e-06	0.000114
chr12:120808022..120808031,-	1.2013	1.95817	21.1103	4e-06	0.000115
chr20:33680635..33680639,-	1.78371	1.62833	21.0997	4e-06	0.000115
chr6:52930264..52930275,+	1.78779	0.328868	21.0912	4e-06	0.000116
chr17:50236110..50236119,-	4.09755	-1.48975	21.0841	4e-06	0.000116
chr6:10838710..10838733,-	3.15288	-1.09897	21.0597	4e-06	0.000117
chr2:26205094..26205143,-	2.22282	-0.039566	21.0569	4e-06	0.000117
chr17:73975174..73975188,-	1.59343	0.776707	20.976	5e-06	0.000122
chr7:89874546..89874556,+	1.12005	2.33879	20.9511	5e-06	0.000123
chr15:41625060..41625088,+	0.799498	7.82667	20.9443	5e-06	0.000124
chr2:171217319..171217329,+	6.06664	-1.76338	20.932	5e-06	0.000124
chr1:90098448..90098516,-	1.85411	0.314932	20.9293	5e-06	0.000124
chr2:170441293..170441324,+	0.900012	4.46976	20.9086	5e-06	0.000126
chr11:67290913..67290920,-	6.06702	-1.76326	20.8802	5e-06	0.000127
chr13:76481510..76481517,+	2.7053	-0.854371	20.8762	5e-06	0.000127
chr17:62502942..62502965,-	1.55229	1.0674	20.8739	5e-06	0.000127
chr22:35777079..35777096,+	1.04395	2.75232	20.8682	5e-06	0.000128
chrX:23801280..23801297,+	1.01451	4.71915	20.8599	5e-06	0.000128
chr12:50898836..50898845,+	1.90511	0.964254	20.8548	5e-06	0.000128
chr8:67344710..67344750,+	1.14408	3.15069	20.8497	5e-06	0.000129
chr2:224702270..224702326,-	0.893161	4.79583	20.8372	5e-06	0.000129
chr6:34433844..34433921,+	1.26935	2.86746	20.8336	5e-06	0.00013
chr9:116037678..116037700,-	0.969533	3.42301	20.8333	5e-06	0.00013
chr6:26421638..26421663,+	1.26809	3.0367	20.8269	5e-06	0.00013
chr18:44336998..44337042,-	3.52309	-0.82191	20.7952	5e-06	0.000132
chr19:49843540..49843599,-	2.22117	0.452598	20.7884	5e-06	0.000132
chr11:32851450..32851485,+	1.85874	0.438328	20.7621	5e-06	0.000134
chr3:136580853..136580904,-	1.05889	5.98609	20.7596	5e-06	0.000134
chr3:72150076..72150087,-	1.77078	0.77677	20.7362	5e-06	0.000135
chr16:75657147..75657199,-	0.836723	5.31718	20.7061	5e-06	0.000137
chr1:47779762..47779827,-	0.76711	6.15251	20.6796	5e-06	0.000139
chr3:42054559..42054603,+	1.88378	0.271054	20.6399	6e-06	0.000142
chr6:127535321..127535327,-	1.8093	0.515115	20.6239	6e-06	0.000143
chr8:22857048..22857082,+	1.34153	1.78412	20.6119	6e-06	0.000144
chr5:127419449..127419465,+	1.04755	2.73092	20.5936	6e-06	0.000145
chr13:114567131..114567173,+	2.12361	-0.215243	20.5884	6e-06	0.000145
chr11:79152060..79152082,-	1.04347	2.95431	20.5799	6e-06	0.000146
chr16:5008367..5008380,+	3.48294	-0.853439	20.5773	6e-06	0.000146
chr2:219646462..219646498,+	1.30257	1.58923	20.5654	6e-06	0.000147
chr12:31079412..31079428,+	1.26933	1.5471	20.5456	6e-06	0.000148
chr17:59940830..59940897,-	0.730706	7.04673	20.5262	6e-06	0.00015
chr13:43629536..43629554,+	2.07122	0.031003	20.5112	6e-06	0.000151
chr1:201979743..201979762,+	1.59063	0.924486	20.5004	6e-06	0.000151
chr2:186603525..186603536,+	2.33264	0.227966	20.4845	6e-06	0.000153
chr13:111474451..111474458,+	1.1034	3.861	20.4572	6e-06	0.000154
chr3:39196049..39196062,-	1.26977	1.9446	20.4517	6e-06	0.000155
chr16:66995187..66995203,+	1.50508	1.24432	20.4515	6e-06	0.000155
chr12:123636188..123636213,-	2.83493	-0.761112	20.4459	6e-06	0.000155
chr3:122920767..122920814,+	0.903177	4.28291	20.4363	6e-06	0.000156
chr5:55290773..55290855,-	0.847182	5.89096	20.4317	6e-06	0.000156
chr20:47299359..47299377,-	3.05286	-0.853748	20.4243	6e-06	0.000156
chr11:26353664..26353734,+	2.62351	-0.702238	20.4197	6e-06	0.000157
chr4:122618095..122618161,-	0.764481	7.22414	20.4011	6e-06	0.000158
chr22:45559642..45559715,-	0.879245	3.95999	20.3928	6e-06	0.000159
chr13:47371266..47371308,-	0.80582	4.8967	20.3853	6e-06	0.000159
chr11:118740907..118740925,-	2.74944	-0.822706	20.37	6e-06	0.00016
chr16:58498177..58498193,+	1.76598	0.588662	20.3681	6e-06	0.00016
chr11:8816375..8816402,-	6.52151	-1.44	20.3647	6e-06	0.00016
chr2:40136465..40136469,+	3.39605	-0.919408	20.3511	6e-06	0.000162
chr1:12679045..12679065,-	2.31277	-0.076744	20.3416	6e-06	0.000162
chr15:75182370..75182408,+	0.810868	5.46755	20.3415	6e-06	0.000162
chrX:18690210..18690230,-	5.97505	-1.82498	20.3414	6e-06	0.000162
chr17:62833234..62833249,-	1.96756	0.879261	20.3026	7e-06	0.000165
chr9:115142046..115142061,-	1.17962	2.24511	20.2926	7e-06	0.000166
chr18:32347623..32347632,-	6.45298	-1.48946	20.2588	7e-06	0.000169
chr11:57529259..57529338,+	0.740593	8.10304	20.2546	7e-06	0.000169
chr19:45908292..45908374,-	1.06832	2.78428	20.2492	7e-06	0.000169
chr6:89673240..89673249,-	1.35031	2.16156	20.247	7e-06	0.000169
chr10:24726425..24726450,+	4.02429	-1.54046	20.2352	7e-06	0.00017
chr9:131684593..131684600,+	4.02429	-1.54046	20.2352	7e-06	0.00017
chr6:138820604..138820610,-	1.68336	0.370404	20.2322	7e-06	0.00017
chr5:110848189..110848240,-	0.882827	6.80704	20.2001	7e-06	0.000173
chr10:70661014..70661090,+	0.744267	6.53696	20.1812	7e-06	0.000175
chr6:34482630..34482655,+	3.57152	-1.21746	20.1298	7e-06	0.000179
chr16:62070317..62070352,-	1.57288	3.42161	20.1298	7e-06	0.000179
chr6:150464155..150464222,+	2.03909	-0.17469	20.1198	7e-06	0.00018
chr2:211342432..211342449,+	1.41753	1.68722	20.1042	7e-06	0.000181
chr19:3708376..3708393,+	2.70511	-0.854456	20.0533	8e-06	0.000186
chr19:46916863..46916874,-	1.72652	0.285362	20.0522	8e-06	0.000186
chr14:52327379..52327396,+	1.38288	1.15777	20.0476	8e-06	0.000186
chr2:65659725..65659739,-	1.38859	1.648	20.0422	8e-06	0.000187
chr1:35734465..35734474,+	1.61391	1.17527	20.026	8e-06	0.000188
chr15:72102881..72102925,+	5.87725	-1.88927	20.0112	8e-06	0.00019
chr4:178363527..178363572,-	1.08401	3.64535	19.9444	8e-06	0.000196
chr1:43312067..43312100,-	0.937192	4.32639	19.9436	8e-06	0.000196
chr20:49348109..49348123,+	1.03779	2.68441	19.9377	8e-06	0.000197
chr11:76092440..76092451,+	2.12678	-0.32269	19.9364	8e-06	0.000197
chr8:56686048..56686071,+	1.10316	3.60062	19.9209	8e-06	0.000198
chr16:19429024..19429065,+	2.83489	-0.761168	19.9199	8e-06	0.000198
chrX:67454493..67454516,-	1.24519	1.58891	19.9117	8e-06	0.000199
chr19:41104392..41104421,+	1.08045	2.71231	19.9049	8e-06	0.000199
chr15:41099254..41099303,+	1.12721	2.68494	19.882	8e-06	0.000201
chr13:28712614..28712703,+	0.923858	3.77403	19.8702	8e-06	0.000202
chr8:8860373..8860388,+	1.41261	1.58374	19.8419	8e-06	0.000205
chr7:75508341..75508396,+	0.833677	4.69467	19.8378	8e-06	0.000206
chr10:86088381..86088436,+	0.91893	5.96494	19.8309	8e-06	0.000206
chr12:54673470..54673497,-	0.935733	3.35819	19.8233	8e-06	0.000207
chr2:219157219..219157245,-	1.1453	2.3675	19.8224	8e-06	0.000207
chr16:65156235..65156282,-	1.35241	1.24264	19.8005	9e-06	0.000209
chr18:8705221..8705255,+	1.2113	1.74608	19.7952	9e-06	0.00021
chr17:58042075..58042135,-	0.847437	4.25287	19.7878	9e-06	0.00021
chr10:88852953..88852979,+	3.8333	-1.02392	19.7785	9e-06	0.000211
chr8:77593474..77593612,+	1.06132	3.08522	19.7762	9e-06	0.000211
chr1:94147385..94147407,-	0.930432	3.80558	19.7759	9e-06	0.000211
chr5:160973677..160973713,-	3.38926	-1.34756	19.7652	9e-06	0.000212
chr1:228463690..228463704,-	3.04274	-1.17719	19.7588	9e-06	0.000213
chr15:89910903..89910915,+	3.04292	-1.17729	19.7502	9e-06	0.000214
chr9:116173083..116173105,+	1.56637	0.587269	19.7485	9e-06	0.000214
chr10:14996023..14996069,-	0.835761	4.4357	19.728	9e-06	0.000216
chr16:21164864..21164874,+	3.38932	-1.3475	19.7168	9e-06	0.000217
chr8:56792377..56792404,+	0.935134	5.96424	19.704	9e-06	0.000218
chr5:172484377..172484418,+	1.29462	2.64698	19.6983	9e-06	0.000218
chr1:65467176..65467189,+	6.23365	-1.64756	19.681	9e-06	0.00022
chr20:52675557..52675561,-	1.98188	-0.215777	19.6269	9e-06	0.000226
chr3:37285659..37285698,-	6.23508	-1.64731	19.6235	9e-06	0.000226
chr14:52327147..52327169,+	4.0978	-1.48972	19.6169	9e-06	0.000226
chr6:138893590..138893601,-	4.09737	-1.48959	19.6086	1e-05	0.000227
chr15:40987264..40987281,-	1.01239	3.12317	19.6083	1e-05	0.000227
chr7:143599207..143599283,-	0.814272	6.43814	19.6051	1e-05	0.000227
chr17:50235999..50236008,-	3.45233	-1.30285	19.5767	1e-05	0.000231
chr17:61228471..61228510,+	4.67687	-1.0601	19.5606	1e-05	0.000233
chr3:186288097..186288113,-	1.06574	2.81981	19.5465	1e-05	0.000234
chr1:165414227..165414242,-	5.87721	-1.8893	19.5345	1e-05	0.000235
chr3:139408196..139408210,-	5.87721	-1.8893	19.5345	1e-05	0.000235
chr3:18480217..18480239,-	5.87721	-1.8893	19.5345	1e-05	0.000235
chr5:36660914..36660924,+	2.16446	-0.41459	19.5143	1e-05	0.000237
chr20:49348621..49348652,+	5.8773	-1.88924	19.5095	1e-05	0.000238
chr3:15798038..15798060,-	5.8773	-1.88924	19.5095	1e-05	0.000238
chr6:125367685..125367700,+	5.8773	-1.88924	19.5095	1e-05	0.000238
chr15:74495084..74495137,-	1.13709	2.78168	19.508	1e-05	0.000238
chr2:61697804..61697854,-	0.767027	6.61884	19.4719	1e-05	0.000242
chr9:684261..684296,+	2.77678	-0.234509	19.46	1e-05	0.000243
chr11:62525488..62525511,-	0.773048	5.09681	19.4596	1e-05	0.000243
chr19:53104530..53104567,+	0.993099	3.15762	19.448	1e-05	0.000245
chrX:100662881..100662926,-	0.932939	5.30602	19.4456	1e-05	0.000245
chr12:127614736..127614764,+	6.15244	-1.70433	19.4443	1e-05	0.000245
chr17:4689735..4689745,-	6.15244	-1.70433	19.4443	1e-05	0.000245
chr10:72576468..72576497,+	2.096	-0.345545	19.4427	1e-05	0.000245
chr22:30722866..30722911,-	2.02279	2.54939	19.4089	1.1e-05	0.000249
chr19:7294307..7294394,-	0.932805	3.48623	19.4035	1.1e-05	0.00025
chr10:101418997..101419048,-	1.32173	1.4128	19.4028	1.1e-05	0.00025
chr11:66725837..66725869,-	0.8004	5.33523	19.3939	1.1e-05	0.000251
chr3:48282607..48282618,+	1.03517	4.32376	19.3934	1.1e-05	0.000251
chr12:10366640..10366673,+	3.0986	-1.13752	19.3869	1.1e-05	0.000251
chr15:75199179..75199204,-	0.938199	3.47197	19.3761	1.1e-05	0.000252
chr2:160654706..160654744,-	1.16071	1.9019	19.3697	1.1e-05	0.000253
chr18:13217494..13217513,+	2.61289	-0.920348	19.3585	1.1e-05	0.000255
chr2:213403991..213404019,-	1.34398	4.28714	19.3567	1.1e-05	0.000255
chr15:41099809..41099897,+	1.59447	0.514562	19.3518	1.1e-05	0.000255
chr1:169862748..169862782,-	3.19147	-0.486213	19.334	1.1e-05	0.000257
chr12:110151623..110151644,+	1.44148	0.856682	19.3314	1.1e-05	0.000257
chr18:33767473..33767498,+	1.03221	4.85756	19.3266	1.1e-05	0.000258
chr15:66084828..66084847,+	2.1148	0.227173	19.3073	1.1e-05	0.00026
chr19:46002982..46002998,+	2.23041	-0.3679	19.3049	1.1e-05	0.00026
chr20:25228561..25228610,-	2.02222	-0.004347	19.3017	1.1e-05	0.000261
chr11:83436107..83436115,-	3.05489	-0.854062	19.2826	1.1e-05	0.000263
chr22:24256184..24256221,-	4.02411	-1.54052	19.2586	1.1e-05	0.000265
chr10:94352870..94352930,+	0.721796	7.74394	19.245	1.1e-05	0.000267
chr3:125314332..125314421,-	1.08573	4.03435	19.2184	1.2e-05	0.00027
chr11:72246075..72246086,-	3.52282	-0.821938	19.2134	1.2e-05	0.000271
chr4:140586992..140587013,+	1.29355	1.30145	19.1828	1.2e-05	0.000275
chr14:74416778..74416827,-	2.33686	-0.564152	19.1468	1.2e-05	0.00028
chr19:3506261..3506351,+	0.81437	4.44881	19.1308	1.2e-05	0.000281
chr11:64016117..64016151,-	1.08113	2.94613	19.1202	1.2e-05	0.000283
chr8:25042192..25042239,+	0.88616	3.98638	19.1104	1.2e-05	0.000284
chr10:104005272..104005302,+	0.814975	5.56868	19.1057	1.2e-05	0.000285
chr1:35734503..35734514,+	1.97016	0.195874	19.0996	1.2e-05	0.000285
chr9:101017871..101017897,-	0.925272	3.66153	19.0974	1.2e-05	0.000285
chr8:102987581..102987599,-	3.94738	-1.59328	19.0804	1.3e-05	0.000288
chr11:83436366..83436383,-	1.60185	2.85367	19.0377	1.3e-05	0.000294
chr11:108464321..108464380,-	0.8761	5.17492	19.0366	1.3e-05	0.000294
chr8:110656995..110657075,-	2.61312	-0.920444	19.0324	1.3e-05	0.000294
chr4:87855851..87855903,-	1.35633	2.0665	19.0309	1.3e-05	0.000295
chr17:8191955..8192025,+	0.890067	3.92526	19	1.3e-05	0.000299
chr12:112443830..112443870,-	1.99742	0.286441	18.987	1.3e-05	0.000301
chr17:36413247..36413261,-	0.926546	3.22533	18.9769	1.3e-05	0.000302
chr6:33501075..33501080,+	1.95227	-0.236705	18.9726	1.3e-05	0.000303
chr6:147829782..147829849,+	3.30193	-0.988614	18.9678	1.3e-05	0.000303
chr17:4544965..4544979,-	1.9485	1.11101	18.9663	1.3e-05	0.000303
chr17:28088465..28088476,-	1.3783	1.23553	18.9631	1.3e-05	0.000304
chr11:71903194..71903219,+	1.8113	0.08189	18.9614	1.3e-05	0.000304
chr19:50167762..50167789,-	1.91905	-0.077947	18.9601	1.3e-05	0.000304
chr19:48565320..48565339,-	0.975394	3.56772	18.9591	1.3e-05	0.000304
chr17:8198647..8198724,-	1.10627	2.87771	18.9312	1.4e-05	0.000308
chr11:16947414..16947446,-	2.09592	-0.345353	18.9239	1.4e-05	0.000309
chr1:50489547..50489616,-	2.62317	-0.701857	18.9212	1.4e-05	0.000309
chr12:31227192..31227211,+	0.791064	5.00778	18.9033	1.4e-05	0.000312
chr6:111804341..111804383,-	0.882509	4.76832	18.8944	1.4e-05	0.000313
chr6:30181133..30181150,-	1.17182	1.9805	18.8703	1.4e-05	0.000316
chr1:65533390..65533443,-	0.927133	4.26718	18.8685	1.4e-05	0.000317
chrX:24169518..24169522,+	2.41008	-0.367411	18.8665	1.4e-05	0.000317
chr20:54967243..54967278,-	0.722316	6.972	18.8577	1.4e-05	0.000318
chr1:201979508..201979529,-	1.61063	0.476468	18.8564	1.4e-05	0.000318
chr2:228582697..228582708,-	2.4855	-0.617448	18.8441	1.4e-05	0.00032
chr14:95623819..95623840,-	0.954266	3.02539	18.8413	1.4e-05	0.00032
chr7:84816122..84816189,-	1.12325	2.2057	18.8204	1.4e-05	0.000324
chr17:1083234..1083294,-	0.945877	3.37358	18.8151	1.4e-05	0.000324
chr1:51887732..51887807,-	1.3366	1.66995	18.8088	1.4e-05	0.000325
chr7:28998207..28998227,-	2.16795	0.014177	18.8013	1.5e-05	0.000326
chr10:102791815..102791860,+	2.33826	-0.564569	18.7873	1.5e-05	0.000328
chr20:32077953..32077965,+	1.63664	0.80809	18.7821	1.5e-05	0.000329
chrX:24043398..24043413,-	1.20469	2.24806	18.7548	1.5e-05	0.000333
chr18:435383..435391,-	5.97481	-1.82501	18.7488	1.5e-05	0.000334
chr2:20796228..20796230,+	5.97481	-1.82501	18.7488	1.5e-05	0.000334
chr14:81408063..81408088,-	0.778139	6.06129	18.7267	1.5e-05	0.000337
chr4:39640787..39640834,+	1.82638	0.164054	18.7096	1.5e-05	0.00034
chr5:150827209..150827231,+	2.03544	-0.279332	18.7084	1.5e-05	0.00034
chr8:144120516..144120521,+	5.9755	-1.82485	18.7012	1.5e-05	0.000341
chr3:184971817..184971844,-	1.18619	2.30763	18.6652	1.6e-05	0.000347
chr12:123380610..123380692,-	1.50354	4.42487	18.6573	1.6e-05	0.000348
chr10:11865317..11865332,+	1.82623	0.528259	18.6456	1.6e-05	0.00035
chr10:99094626..99094636,+	3.45294	-1.30286	18.629	1.6e-05	0.000353
chrX:19689008..19689051,-	2.91502	-0.70161	18.6287	1.6e-05	0.000353
chr9:214675..214688,+	2.45437	-0.82309	18.5891	1.6e-05	0.00036
chr10:52750632..52750698,+	3.06014	-0.590169	18.5733	1.6e-05	0.000363
chr3:126076242..126076257,-	1.21181	2.36701	18.5546	1.7e-05	0.000366
chr16:69760911..69760933,+	2.76638	-1.0615	18.5301	1.7e-05	0.00037
chr3:192127302..192127328,-	1.41983	0.876018	18.5296	1.7e-05	0.00037
chr22:31003154..31003188,+	0.806272	4.56735	18.5129	1.7e-05	0.000373
chr8:142011244..142011288,-	0.991086	3.55091	18.474	1.7e-05	0.000381
chr9:94711007..94711026,-	2.66024	-0.887053	18.4237	1.8e-05	0.000389
chr2:19428508..19428522,-	1.9168	0.081783	18.423	1.8e-05	0.000389
chr2:40680676..40680690,-	5.77221	-1.95661	18.422	1.8e-05	0.000389
chr21:31312348..31312362,-	5.77221	-1.95661	18.422	1.8e-05	0.000389
chr4:153273871..153273949,-	5.77221	-1.95661	18.422	1.8e-05	0.000389
chr8:26149078..26149101,+	0.778565	5.40244	18.417	1.8e-05	0.00039
chr15:33440788..33440802,+	5.77224	-1.95658	18.4106	1.8e-05	0.000391
chr6:24539792..24539795,-	5.77224	-1.95658	18.4106	1.8e-05	0.000391
chrX:18889509..18889513,+	5.77224	-1.95658	18.4106	1.8e-05	0.000391
chr8:33424636..33424653,-	0.908948	4.76294	18.4072	1.8e-05	0.000392
chr17:71188931..71188948,-	0.928788	4.09233	18.3687	1.8e-05	0.000399
chr2:115919726..115919782,+	1.51943	0.598965	18.3504	1.8e-05	0.000402
chr4:48782217..48782228,-	1.31798	1.67572	18.345	1.8e-05	0.000403
chr15:66084481..66084500,-	1.91252	0.226576	18.3317	1.9e-05	0.000405
chr1:66820058..66820083,+	1.91729	0.082001	18.3225	1.9e-05	0.000407
chr15:65714154..65714172,+	2.56439	-0.954464	18.313	1.9e-05	0.000409
chr20:33451327..33451358,-	2.61808	-0.075737	18.3038	1.9e-05	0.000411
chr6:11779014..11779065,-	5.87704	-1.88933	18.2929	1.9e-05	0.000413
chr4:169552605..169552617,+	2.52015	-0.153764	18.2564	1.9e-05	0.000421
chr4:169849979..169849990,-	5.87748	-1.88921	18.2496	1.9e-05	0.000422
chr12:104609550..104609563,+	1.6844	0.194818	18.2487	1.9e-05	0.000422
chr19:16254488..16254551,+	1.28874	2.14489	18.2433	1.9e-05	0.000423
chr16:3661821..3661835,+	1.58312	0.599447	18.2379	1.9e-05	0.000424
chr17:66176843..66176848,+	3.09942	-1.13778	18.2365	2e-05	0.000424
chr3:138553672..138553684,-	1.12844	2.59048	18.2308	2e-05	0.000425
chr12:53774567..53774658,+	0.943043	3.9827	18.2183	2e-05	0.000428
chr22:31002779..31002830,+	1.17619	1.63515	18.2172	2e-05	0.000428
chr1:77333155..77333184,+	0.944043	4.05546	18.2152	2e-05	0.000428
chr1:155533011..155533044,+	0.903058	4.60013	18.2133	2e-05	0.000428
chr1:28918768..28918785,+	2.01166	-0.195552	18.2131	2e-05	0.000428
chr3:197464046..197464069,+	1.43244	1.46589	18.207	2e-05	0.000429
chr17:43238856..43238883,-	1.05365	2.71273	18.1923	2e-05	0.000432
chr8:120885982..120885993,+	1.60212	0.31393	18.1803	2e-05	0.000435
chr12:8234857..8234888,+	0.78217	4.97771	18.1785	2e-05	0.000435
chr13:113623626..113623653,+	1.9064	-0.175305	18.1644	2e-05	0.000438
chr11:47788969..47788984,-	1.4197	0.806401	18.1562	2e-05	0.000439
chr4:140587092..140587103,+	2.71266	-1.09927	18.1556	2e-05	0.000439
chr17:67411378..67411399,+	1.21106	1.54664	18.1507	2e-05	0.00044
chr22:41033029..41033038,+	2.1314	-0.439014	18.1252	2.1e-05	0.000446
chr2:160373054..160373084,-	2.03427	1.94249	18.1162	2.1e-05	0.000448
chr2:213293931..213293948,-	4.16699	-1.44078	18.1094	2.1e-05	0.000449
chr1:160990524..160990546,-	2.09416	0.132603	18.1047	2.1e-05	0.00045
chr12:98909203..98909219,-	1.41793	1.0062	18.101	2.1e-05	0.000451
chr2:206628583..206628594,+	2.27773	-0.462562	18.1002	2.1e-05	0.000451
chr15:65360586..65360610,-	2.01102	-0.195068	18.0834	2.1e-05	0.000454
chr12:53835539..53835556,+	0.93729	4.87146	18.0691	2.1e-05	0.000457
chr15:69373210..69373239,+	1.5686	0.397439	18.0691	2.1e-05	0.000457
chr1:68299054..68299126,-	0.813105	5.04437	18.0512	2.2e-05	0.00046
chr19:10381780..10381803,+	1.18556	2.50524	18.0495	2.2e-05	0.00046
chr4:87928307..87928321,+	1.35807	0.932836	18.047	2.2e-05	0.000461
chr4:169552655..169552669,+	3.32286	-1.39357	18.0448	2.2e-05	0.000461
chr18:21269404..21269427,+	1.49907	0.895388	18.042	2.2e-05	0.000462
chr19:11750543..11750565,+	0.982168	2.96053	18.0402	2.2e-05	0.000462
chr14:51411194..51411209,-	0.834673	4.54493	18.0391	2.2e-05	0.000462
chr13:92434746..92434758,-	4.16793	-1.44057	18.039	2.2e-05	0.000462
chr2:224903995..224904010,-	0.812916	4.48922	18.0288	2.2e-05	0.000464
chr1:39734841..39734851,+	4.16699	-1.44044	18.0258	2.2e-05	0.000464
chr19:39390897..39390940,+	2.09601	-0.463094	18.0218	2.2e-05	0.000465
chr12:96794267..96794281,-	1.84309	0.030804	18.0132	2.2e-05	0.000467
chr6:119670955..119670961,-	1.63199	1.30295	18.0081	2.2e-05	0.000468
chr16:22385901..22385947,-	0.847721	4.7351	18.0032	2.2e-05	0.000469
chr4:36246060..36246167,-	1.37134	2.37513	17.951	2.3e-05	0.000481
chr8:98788057..98788073,+	0.773714	5.07037	17.9319	2.3e-05	0.000485
chr12:6603155..6603174,+	1.03268	4.12527	17.9105	2.3e-05	0.00049
chr4:15683037..15683055,-	1.46342	0.645029	17.9055	2.3e-05	0.000491
chr2:49381646..49381667,-	2.06309	-0.36802	17.9045	2.3e-05	0.000491
chr4:128981932..128981949,+	1.41205	0.83688	17.894	2.3e-05	0.000494
chr14:71609965..71609997,-	4.09668	-1.48974	17.8869	2.3e-05	0.000495
chr1:145575207..145575216,+	2.76624	-1.06153	17.8843	2.3e-05	0.000496
chr17:65374895..65374909,-	1.76748	-0.023154	17.8827	2.3e-05	0.000496
chr1:118671633..118671681,+	3.09939	-1.1375	17.8791	2.4e-05	0.000496
chr14:76452090..76452134,+	0.727788	6.0908	17.8354	2.4e-05	0.000507
chr9:100854396..100854424,-	4.09818	-1.48969	17.8294	2.4e-05	0.000508
chr1:62417997..62418034,+	2.7664	-1.06144	17.8265	2.4e-05	0.000509
chr19:11750566..11750627,+	0.994763	4.70926	17.8242	2.4e-05	0.000509
chr18:77724629..77724652,+	1.8954	0.464167	17.8095	2.4e-05	0.000513
chr17:10101909..10101934,-	1.213	1.52798	17.7939	2.5e-05	0.000517
chr17:77923734..77923746,-	2.70091	-0.644876	17.7932	2.5e-05	0.000517
chr20:45985431..45985462,-	0.820237	4.96211	17.7846	2.5e-05	0.000519
chr2:187454749..187454808,+	1.02237	4.93012	17.7686	2.5e-05	0.000523
chr8:103876542..103876594,+	1.13306	2.97438	17.7681	2.5e-05	0.000523
chr1:167189406..167189444,+	1.0983	2.56005	17.7549	2.5e-05	0.000526
chr3:39149145..39149266,+	0.958202	2.8008	17.7548	2.5e-05	0.000526
chr8:17658596..17658611,-	1.13416	2.27002	17.7425	2.5e-05	0.000529
chr14:52327421..52327458,+	1.15767	1.64085	17.7282	2.5e-05	0.000532
chr11:40315625..40315638,-	3.3899	-1.3476	17.7199	2.6e-05	0.000534
chr4:130014836..130014912,+	1.10565	2.24005	17.7137	2.6e-05	0.000536
chr7:40174565..40174621,+	0.843521	4.22408	17.7096	2.6e-05	0.000537
chr13:114567034..114567074,-	0.932528	4.37366	17.6797	2.6e-05	0.000544
chr1:70826108..70826133,-	3.86593	-1.64781	17.671	2.6e-05	0.000546
chr3:170626640..170626659,+	2.66262	-0.673075	17.6707	2.6e-05	0.000546
chr19:1513002..1513032,-	4.02438	-1.54069	17.667	2.6e-05	0.000547
chr2:26467825..26467841,+	1.01988	3.20298	17.6616	2.6e-05	0.000549
chr6:10585980..10586009,+	0.73829	5.77458	17.6534	2.7e-05	0.00055
chr19:51520536..51520567,-	1.29078	1.32296	17.6302	2.7e-05	0.000557
chr2:11886710..11886776,+	0.802045	4.43459	17.6295	2.7e-05	0.000557
chr20:43729725..43729738,-	3.04323	-1.17724	17.605	2.7e-05	0.000564
chr17:10633088..10633121,+	0.912509	3.07658	17.5965	2.7e-05	0.000566
chr14:74101133..74101157,-	1.52194	1.35934	17.5863	2.7e-05	0.000568
chr1:45805786..45805798,-	1.646	1.10217	17.5773	2.8e-05	0.00057
chr7:48211048..48211063,+	5.77235	-1.95655	17.5661	2.8e-05	0.000573
chr12:42632016..42632058,-	1.32398	1.03213	17.5597	2.8e-05	0.000575
chr2:39664405..39664442,-	0.75347	6.74682	17.5406	2.8e-05	0.00058
chr8:144120648..144120707,+	1.24213	1.62371	17.5123	2.9e-05	0.000588
chr11:16947382..16947412,-	1.76772	-0.02326	17.5098	2.9e-05	0.000589
chr4:126236103..126236150,+	1.24996	1.3649	17.5024	2.9e-05	0.000591
chr11:20044375..20044414,+	1.2146	3.2463	17.5	2.9e-05	0.000591
chr14:69726342..69726428,+	1.34649	0.988121	17.4984	2.9e-05	0.000591
chr3:24536332..24536358,-	2.2982	0.013636	17.4732	2.9e-05	0.000599
chr18:49866496..49866548,+	2.65941	-0.886805	17.4544	2.9e-05	0.000604
chr16:21169976..21170023,+	0.846651	3.75983	17.4443	3e-05	0.000607
chr10:30722960..30722969,+	1.58118	1.65996	17.4438	3e-05	0.000607
chr4:90758052..90758098,-	3.32315	-1.3937	17.4194	3e-05	0.000614
chrX:107069063..107069123,+	1.50827	0.501323	17.4021	3e-05	0.000619
chr11:75379980..75380019,-	3.00764	-0.886532	17.3893	3e-05	0.000623
chr19:45873807..45873855,-	0.700501	5.96594	17.3719	3.1e-05	0.000628
chr12:8045012..8045024,+	1.8196	0.012656	17.3692	3.1e-05	0.000629
chr1:205180465..205180491,-	1.81604	2.07912	17.3602	3.1e-05	0.000631
chr15:91643105..91643125,+	2.98455	-1.2182	17.3565	3.1e-05	0.000632
chr9:128908654..128908669,-	2.98455	-1.2182	17.3565	3.1e-05	0.000632
chr1:10003486..10003551,+	0.901405	3.44374	17.3527	3.1e-05	0.000633
chr18:47792851..47792911,-	2.20973	-0.513203	17.3403	3.1e-05	0.000637
chr2:70142189..70142223,+	1.00358	2.66148	17.2994	3.2e-05	0.000651
chr2:201981388..201981422,-	1.71223	0.012389	17.2853	3.2e-05	0.000654
chr1:62902336..62902387,+	0.970381	2.81616	17.2851	3.2e-05	0.000654
chr11:108422926..108422937,-	2.71246	-1.09912	17.2842	3.2e-05	0.000655
chr8:106330656..106330684,+	1.21003	1.31538	17.2795	3.2e-05	0.000656
chr4:154125565..154125626,+	0.793091	5.62073	17.2556	3.3e-05	0.000664
chr19:41104372..41104388,+	1.59912	0.255385	17.2365	3.3e-05	0.00067
chr19:47793168..47793181,+	3.94775	-1.59322	17.236	3.3e-05	0.00067
chr22:31003133..31003138,+	1.34221	1.15735	17.2027	3.4e-05	0.000681
chr1:236849791..236849806,+	1.16351	3.24789	17.1877	3.4e-05	0.000686
chr10:98273702..98273715,-	1.46716	0.562777	17.1813	3.4e-05	0.000687
chr5:141704742..141704759,+	1.05116	3.56582	17.1562	3.4e-05	0.000696
chr1:33430403..33430421,-	1.13378	1.83792	17.1491	3.5e-05	0.000698
chr13:28713343..28713359,-	1.85264	-0.040686	17.1421	3.5e-05	0.000701
chr5:34915444..34915461,+	1.62728	0.437679	17.1361	3.5e-05	0.000702
chr5:167000959..167001019,+	0.822542	4.22862	17.1133	3.5e-05	0.00071
chr18:29598466..29598479,+	2.65993	-0.8869	17.1016	3.5e-05	0.000714
chr10:61900509..61900524,-	1.23194	1.21163	17.1002	3.5e-05	0.000714
chr12:93323013..93323112,-	0.726294	5.3404	17.0984	3.5e-05	0.000715
chr2:44588624..44588640,-	0.755341	5.07259	17.0888	3.6e-05	0.000718
chr4:186392597..186392655,+	1.33886	0.951181	17.0818	3.6e-05	0.00072
chr8:120886031..120886042,+	1.99665	-0.415003	17.0705	3.6e-05	0.000724
chr1:201140731..201140744,-	4.41791	-1.25913	17.0555	3.6e-05	0.000729
chr2:171217290..171217297,+	5.65895	-2.0272	17.0518	3.6e-05	0.00073
chr3:156437182..156437193,+	5.65895	-2.0272	17.0518	3.6e-05	0.00073
chr14:73924954..73925009,-	1.4997	1.18232	17.0429	3.7e-05	0.000733
chr4:114038151..114038195,+	1.89309	0.211189	17.0184	3.7e-05	0.000742
chr12:101188547..101188565,+	1.84754	-0.216149	17.0165	3.7e-05	0.000742
chr8:9915231..9915236,+	1.06343	3.48212	17.0123	3.7e-05	0.000743
chr7:30029344..30029364,-	1.33258	1.46642	16.9988	3.7e-05	0.000748
chr2:201983381..201983425,+	1.57691	0.24036	16.9984	3.7e-05	0.000748
chr6:153304821..153304891,+	0.850916	4.08155	16.9857	3.8e-05	0.000753
chr4:113739369..113739398,+	1.48702	0.817393	16.9689	3.8e-05	0.000759
chr1:156391550..156391569,-	1.11263	2.4864	16.9471	3.8e-05	0.000767
chr17:50235446..50235463,-	5.97584	-1.82482	16.9424	3.9e-05	0.000769
chr19:47793226..47793256,+	2.92354	-1.26007	16.9396	3.9e-05	0.000769
chr16:19421957..19421978,+	1.50225	1.21382	16.9296	3.9e-05	0.000772
chr18:57567071..57567085,-	1.98205	-0.215675	16.9269	3.9e-05	0.000773
chr3:40428666..40428732,+	1.83772	0.867651	16.9221	3.9e-05	0.000775
chr3:132757215..132757247,+	0.858716	4.45367	16.871	4e-05	0.000794
chr21:34100200..34100240,-	1.4229	1.58966	16.8663	4e-05	0.000795
chr5:16738398..16738409,-	1.27317	1.08326	16.857	4e-05	0.000798
chr12:64173622..64173664,+	0.812269	4.18134	16.8532	4e-05	0.0008
chr1:92351667..92351689,-	2.56943	-0.114074	16.8419	4.1e-05	0.000804
chr5:138534071..138534085,-	1.37999	0.978919	16.8406	4.1e-05	0.000804
chr1:170501281..170501325,+	0.759192	4.50014	16.8284	4.1e-05	0.000808
chr19:34625510..34625523,+	2.13113	-0.43865	16.8049	4.1e-05	0.000817
chr12:62585455..62585507,-	2.56507	-0.954686	16.7928	4.2e-05	0.000822
chr6:83073334..83073351,+	2.86024	-1.30329	16.7874	4.2e-05	0.000824
chr20:30616906..30616921,-	3.25317	-1.44087	16.7808	4.2e-05	0.000826
chr17:7307964..7307982,+	0.859818	4.38701	16.7668	4.2e-05	0.000831
chr16:58498194..58498236,+	1.61824	0.210037	16.764	4.2e-05	0.000832
chr21:18885287..18885300,+	1.04874	2.98058	16.7531	4.3e-05	0.000835
chr17:62833261..62833283,-	0.784451	4.87747	16.7527	4.3e-05	0.000835
chr19:47776787..47776816,-	1.62647	0.877563	16.7525	4.3e-05	0.000835
chr4:114037991..114038015,+	2.91056	-0.48612	16.7316	4.3e-05	0.000844
chr16:85590308..85590322,-	1.90742	-0.368508	16.7217	4.3e-05	0.000848
chr1:155954306..155954320,-	1.82816	-0.059843	16.702	4.4e-05	0.000855
chr6:111927062..111927125,-	0.874091	3.89358	16.6948	4.4e-05	0.000858
chr2:21277085..21277095,+	5.65889	-2.02723	16.6889	4.4e-05	0.00086
chr5:41510865..41510886,-	5.65889	-2.02723	16.6889	4.4e-05	0.00086
chr19:47538560..47538591,+	1.02599	2.76232	16.6747	4.4e-05	0.000865
chr1:44186258..44186263,-	5.659	-2.02717	16.6713	4.4e-05	0.000865
chr17:19545759..19545803,-	5.659	-2.02717	16.6713	4.4e-05	0.000865
chr7:127769466..127769471,+	5.659	-2.02717	16.6713	4.4e-05	0.000865
chr17:45608551..45608585,+	0.848742	3.9817	16.6625	4.5e-05	0.000868
chr12:81471847..81471877,+	0.884258	5.17914	16.6551	4.5e-05	0.000871
chr12:22094159..22094192,-	5.87671	-1.88936	16.6493	4.5e-05	0.000874
chr9:117568311..117568328,-	1.80291	0.14792	16.6346	4.5e-05	0.000879
chr12:51420055..51420066,-	1.38341	2.14137	16.6234	4.6e-05	0.000884
chr2:232791098..232791113,-	2.31221	-0.438066	16.6155	4.6e-05	0.000887
chr12:9801206..9801265,+	2.29958	-0.590697	16.6105	4.6e-05	0.000889
chr16:84076394..84076415,-	5.8778	-1.88918	16.6078	4.6e-05	0.000889
chr21:37915073..37915087,-	5.8778	-1.88918	16.6078	4.6e-05	0.000889
chr5:55456739..55456779,-	5.8778	-1.88918	16.6078	4.6e-05	0.000889
chr1:47779845..47779848,-	1.7087	0.147018	16.5904	4.6e-05	0.000897
chr21:38378994..38379025,+	1.93971	0.098625	16.5822	4.7e-05	0.0009
chr20:361623..361731,+	1.55483	2.32114	16.5745	4.7e-05	0.000904
chr7:76751591..76751615,-	1.97078	-0.040902	16.5722	4.7e-05	0.000904
chr6:69345166..69345259,+	0.876272	3.50584	16.567	4.7e-05	0.000906
chr12:122908159..122908168,-	2.1596	-0.301107	16.5526	4.7e-05	0.000913
chrX:17755563..17755618,+	1.04736	2.68132	16.5405	4.8e-05	0.000918
chr6:56112323..56112385,-	1.19638	2.03844	16.538	4.8e-05	0.000919
chr4:154710210..154710243,-	0.68172	7.71119	16.5334	4.8e-05	0.000921
chr10:74451883..74451912,+	0.705143	6.90123	16.5039	4.9e-05	0.000934
chr11:1771837..1771848,-	3.77986	-1.70472	16.4925	4.9e-05	0.000938
chr5:126114018..126114033,-	0.924079	3.04235	16.4757	4.9e-05	0.000946
chrX:131351299..131351345,-	1.3803	1.10092	16.4508	5e-05	0.000957
chr3:195943398..195943417,+	0.989845	2.38613	16.4256	5.1e-05	0.000968
chr2:70780545..70780558,-	3.17679	-0.759992	16.4168	5.1e-05	0.000972
chr2:47923129..47923148,+	1.4292	0.622104	16.4073	5.1e-05	0.000976
chr10:104263743..104263798,+	1.00897	2.16587	16.3992	5.1e-05	0.000979
chr11:75379612..75379726,-	2.65668	-1.13789	16.3761	5.2e-05	0.000991
chr11:129685736..129685754,+	2.86041	-1.30339	16.3553	5.3e-05	0.001001
chr17:40250479..40250497,-	1.68534	0.130766	16.353	5.3e-05	0.001002
chr3:182817244..182817249,-	1.76803	-0.023136	16.3448	5.3e-05	0.001006
chr15:41099971..41099993,+	1.97209	-0.323035	16.3442	5.3e-05	0.001006
chr11:107729504..107729539,-	0.761155	4.34248	16.3237	5.3e-05	0.001016
chr1:57285049..57285092,-	1.57051	0.634124	16.2689	5.5e-05	0.001044
chr17:73975461..73975528,-	1.01217	2.22411	16.2602	5.5e-05	0.001047
chr17:62658408..62658499,-	0.695472	5.46257	16.2493	5.6e-05	0.001053
chr20:35402135..35402207,-	0.713548	5.32651	16.2474	5.6e-05	0.001054
chr17:6757223..6757263,+	0.706587	6.95176	16.2356	5.6e-05	0.001058
chr3:85008089..85008189,+	0.759619	7.16713	16.2058	5.7e-05	0.001074
chr20:45280091..45280105,-	1.89358	0.064648	16.2049	5.7e-05	0.001074
chr19:58361185..58361235,+	0.882417	4.66657	16.1899	5.7e-05	0.001082
chr3:58021410..58021424,+	5.77262	-1.95652	16.1816	5.8e-05	0.001086
chr11:65658098..65658151,+	0.739319	4.84536	16.1694	5.8e-05	0.001092
chr6:84140746..84140755,-	2.18254	-0.673927	16.1653	5.8e-05	0.001094
chr11:65320974..65321003,-	3.25322	-1.44109	16.165	5.8e-05	0.001094
chr17:21030260..21030286,+	0.685769	5.65222	16.1634	5.8e-05	0.001094
chr6:26383377..26383395,+	1.66002	-0.023511	16.1616	5.8e-05	0.001095
chr5:150537279..150537378,-	0.669721	6.63903	16.1601	5.8e-05	0.001095
chr17:76975997..76976051,-	0.782975	4.99115	16.1593	5.8e-05	0.001095
chr11:107729290..107729310,-	2.76547	-1.0614	16.1531	5.8e-05	0.001098
chr2:157198321..157198340,+	1.0119	2.1092	16.1319	5.9e-05	0.001109
chr3:64253805..64253834,-	1.01018	2.53807	16.1086	6e-05	0.001122
chr2:11051817..11051851,+	4.09866	-1.48966	16.0827	6.1e-05	0.001136
chr11:62495997..62496008,+	1.58837	0.411137	16.0763	6.1e-05	0.001139
chr13:50018402..50018469,+	0.87552	3.82875	16.0713	6.1e-05	0.001142
chr1:35734489..35734498,+	1.68652	-0.005377	16.0686	6.1e-05	0.001143
chr6:147524814..147524907,+	0.911821	4.79295	16.0675	6.1e-05	0.001143
chr19:58220517..58220583,-	0.746046	4.77435	16.0552	6.2e-05	0.00115
chr7:16685353..16685419,-	0.882653	4.0308	16.0552	6.2e-05	0.00115
chr3:112033054..112033064,-	1.10654	2.21692	16.0541	6.2e-05	0.00115
chr17:40834580..40834633,+	0.923578	2.95556	16.0407	6.2e-05	0.001158
chr5:783414..783427,+	3.77996	-1.70469	16.0265	6.2e-05	0.001165
chr12:10366223..10366251,+	3.77975	-1.70456	16.0219	6.3e-05	0.001167
chr5:54157..54174,+	1.01647	2.19356	16.0115	6.3e-05	0.001172
chr17:19552057..19552099,+	0.826985	6.62744	16.0088	6.3e-05	0.001174
chr12:39299722..39299767,-	2.65681	-1.13811	16.0017	6.3e-05	0.001178
chr9:133588404..133588439,+	0.775487	5.0333	15.9974	6.3e-05	0.001179
chr14:65346704..65346737,-	1.54492	0.701009	15.9886	6.4e-05	0.001184
chr4:37892450..37892462,+	3.18047	-1.49026	15.9808	6.4e-05	0.001188
chr13:109148056..109148084,+	1.94828	0.66919	15.98	6.4e-05	0.001189
chr7:23053719..23053767,-	0.671306	6.03153	15.9743	6.4e-05	0.001192
chr20:45338305..45338316,+	1.50886	0.355686	15.957	6.5e-05	0.001202
chr10:133795416..133795436,-	1.02849	3.0475	15.9482	6.5e-05	0.001207
chr17:73521763..73521831,+	0.867077	3.84788	15.9409	6.5e-05	0.001211
chr16:25043045..25043076,+	1.03756	2.26166	15.932	6.6e-05	0.001216
chr6:27725194..27725224,+	1.56087	0.539402	15.9197	6.6e-05	0.001223
chr2:40144697..40144709,+	3.62876	-1.17666	15.9189	6.6e-05	0.001223
chr12:49504623..49504639,-	0.790461	4.59215	15.9176	6.6e-05	0.001223
chr17:6757194..6757214,+	0.844706	4.8421	15.9176	6.6e-05	0.001223
chr4:48782239..48782250,-	0.892937	2.89655	15.8938	6.7e-05	0.001238
chr20:49348659..49348680,+	1.84756	0.180175	15.8873	6.7e-05	0.001242
chr18:11751608..11751632,+	1.58217	1.86039	15.8845	6.7e-05	0.001244
chr22:23358662..23358667,-	2.3382	-0.05787	15.8802	6.7e-05	0.001245
chr12:122667658..122667698,+	4.02538	-1.5405	15.8669	6.8e-05	0.001253
chrX:100662868..100662879,-	2.03782	-0.174759	15.8596	6.8e-05	0.001257
chr11:74109422..74109512,-	0.80412	5.06366	15.8524	6.8e-05	0.001261
chr1:180601188..180601207,+	0.945503	2.90485	15.8403	6.9e-05	0.001268
chr16:15489603..15489627,+	1.0603	3.07637	15.825	6.9e-05	0.001277
chr11:6518503..6518531,+	1.13256	1.58798	15.8146	7e-05	0.001283
chr11:3090855..3090858,-	2.31025	-0.438049	15.8127	7e-05	0.001284
chr10:104178506..104178574,-	1.68653	-0.078498	15.7936	7.1e-05	0.001294
chr10:57387993..57388021,-	1.71659	-0.136159	15.7932	7.1e-05	0.001294
chr12:6745101..6745141,-	1.70684	0.270339	15.7881	7.1e-05	0.001297
chr7:77325545..77325591,-	0.761089	4.60077	15.7843	7.1e-05	0.001299
chr2:237476419..237476451,+	2.23991	-0.791941	15.7806	7.1e-05	0.001301
chr8:125486755..125486828,-	1.06682	2.58362	15.7738	7.1e-05	0.001305
chr15:57884117..57884160,+	1.56913	0.397039	15.7404	7.3e-05	0.001328
chr21:18885024..18885035,+	2.31319	-0.920852	15.7223	7.3e-05	0.001339
chr3:125899414..125899436,-	2.05788	-0.61865	15.7199	7.3e-05	0.00134
chr6:108882109..108882173,+	0.803156	4.62033	15.7133	7.4e-05	0.001344
chr2:27505287..27505306,+	2.02806	0.164954	15.7129	7.4e-05	0.001344
chr2:148601918..148601936,+	1.57752	0.23999	15.7037	7.4e-05	0.00135
chr17:7348805..7348866,+	1.09476	1.94314	15.6755	7.5e-05	0.001369
chr13:31191097..31191149,-	2.79389	-1.34787	15.6709	7.5e-05	0.001371
chr17:57915281..57915332,+	0.858602	4.71339	15.6653	7.6e-05	0.001374
chr17:25833874..25833886,+	3.18034	-1.4901	15.6652	7.6e-05	0.001374
chr10:6622426..6622477,+	1.01309	2.24727	15.6624	7.6e-05	0.001375
chr1:28261464..28261484,+	1.33307	0.711058	15.6518	7.6e-05	0.001383
chr10:94000192..94000197,-	5.65869	-2.02726	15.6327	7.7e-05	0.001394
chr5:35938674..35938730,-	5.65869	-2.02726	15.6327	7.7e-05	0.001394
chr7:143533794..143533823,-	5.65869	-2.02726	15.6327	7.7e-05	0.001394
chr9:99329163..99329177,-	5.65869	-2.02726	15.6327	7.7e-05	0.001394
chr15:48937853..48937881,-	2.40838	-1.06208	15.629	7.7e-05	0.001395
chr20:5485166..5485248,-	1.05297	2.56563	15.6252	7.7e-05	0.001398
chr3:190231855..190231888,+	1.19892	1.70211	15.6189	7.7e-05	0.001402
chr10:98161098..98161100,+	5.65921	-2.02714	15.6024	7.8e-05	0.001412
chr19:41768485..41768507,+	1.82747	-0.32345	15.5984	7.8e-05	0.001415
chr14:81790540..81790556,-	1.46685	0.327661	15.5955	7.8e-05	0.001416
chr10:35415882..35415941,+	0.875492	3.49389	15.5884	7.9e-05	0.00142
chr14:87700413..87700419,+	2.2635	-0.618498	15.5883	7.9e-05	0.00142
chr5:22853429..22853462,-	2.83152	-0.760821	15.5808	7.9e-05	0.001425
chr11:62496203..62496322,+	1.83932	-0.415496	15.5767	7.9e-05	0.001428
chr17:25783441..25783499,+	0.8208	4.85356	15.5726	7.9e-05	0.00143
chr7:73038865..73038866,-	2.12469	-0.215891	15.5725	7.9e-05	0.00143
chr3:47205956..47205996,+	2.14884	-0.0961	15.5619	8e-05	0.001436
chr4:140374877..140374909,-	1.02302	2.06698	15.516	8.2e-05	0.001468
chr1:38201159..38201166,-	5.53599	-2.10143	15.5087	8.2e-05	0.001471
chr12:58026451..58026469,-	5.53599	-2.10143	15.5087	8.2e-05	0.001471
chr15:69850521..69850537,+	5.53599	-2.10143	15.5087	8.2e-05	0.001471
chr4:40199942..40199954,+	5.53599	-2.10143	15.5087	8.2e-05	0.001471
chr8:67687413..67687497,+	0.806407	5.36707	15.5076	8.2e-05	0.001472
chr10:47031842..47031850,+	5.53603	-2.1014	15.5014	8.2e-05	0.001475
chr3:183118276..183118281,-	5.53603	-2.1014	15.5014	8.2e-05	0.001475
chr9:98129386..98129393,-	5.53603	-2.1014	15.5014	8.2e-05	0.001475
chr19:48103874..48103905,+	1.25456	1.01383	15.4925	8.3e-05	0.001481
chr9:102582155..102582189,-	0.840647	3.31678	15.4875	8.3e-05	0.001485
chr3:38537960..38537989,+	1.12124	1.63518	15.4869	8.3e-05	0.001485
chr17:77070904..77070908,+	1.60236	0.895666	15.479	8.3e-05	0.00149
chrX:77583101..77583116,-	4.4184	-1.2591	15.4763	8.4e-05	0.001492
chr13:20357063..20357105,-	0.706205	7.65574	15.4641	8.4e-05	0.0015
chr8:121137333..121137352,+	1.00896	2.60685	15.455	8.4e-05	0.001505
chr6:119671063..119671090,+	1.59634	0.194128	15.4547	8.5e-05	0.001505
chr1:151171012..151171083,+	0.689324	7.17306	15.4436	8.5e-05	0.001513
chr5:150827143..150827196,+	0.66738	5.85056	15.443	8.5e-05	0.001513
chr7:30066233..30066332,-	0.675206	6.07004	15.437	8.5e-05	0.001517
chr6:144651933..144651949,+	1.16026	2.31096	15.431	8.6e-05	0.001521
chr10:60272584..60272605,+	2.09643	-0.463406	15.4071	8.7e-05	0.001538
chr1:103574068..103574099,-	0.932401	4.22855	15.4064	8.7e-05	0.001538
chr5:95158375..95158485,-	0.752239	4.18748	15.4063	8.7e-05	0.001538
chr19:47523058..47523114,+	1.54426	0.701164	15.4063	8.7e-05	0.001538
chr2:197504410..197504471,+	0.70929	6.37467	15.4003	8.7e-05	0.001541
chr10:108096806..108096825,-	2.36106	-0.887211	15.3949	8.7e-05	0.001545
chr4:2869557..2869612,+	3.44024	3.56722	15.3819	8.8e-05	0.001555
chr9:100000957..100001043,-	0.724376	7.45058	15.3787	8.8e-05	0.001556
chr11:43702302..43702318,+	0.735891	4.94082	15.3748	8.8e-05	0.001558
chr7:153881582..153881612,+	1.26033	3.30878	15.3459	9e-05	0.00158
chr14:102606215..102606257,+	0.709709	5.58883	15.3433	9e-05	0.001581
chr19:12098450..12098481,+	0.809944	4.44275	15.3351	9e-05	0.001587
chr7:104581389..104581394,+	2.26118	-0.618159	15.3319	9e-05	0.001589
chr1:153580615..153580646,-	3.86606	-1.64801	15.3194	9.1e-05	0.001598
chr2:171785824..171785839,+	1.28582	1.34488	15.302	9.2e-05	0.00161
chr12:19593515..19593573,+	1.43254	0.44993	15.3011	9.2e-05	0.00161
chr4:113739220..113739243,+	1.68423	0.195014	15.3008	9.2e-05	0.00161
chr14:64010006..64010023,-	1.01728	3.56551	15.3006	9.2e-05	0.00161
chr5:53606375..53606394,-	0.822955	4.0572	15.2916	9.2e-05	0.001617
chr19:54372877..54373045,+	0.975325	3.42914	15.2751	9.3e-05	0.00163
chr15:59665062..59665077,-	0.717476	7.1979	15.2733	9.3e-05	0.001631
chr6:76311687..76311701,+	1.05876	2.18566	15.2555	9.4e-05	0.001646
chr7:12134400..12134410,-	2.45436	-0.823203	15.2474	9.4e-05	0.00165
chr6:88411939..88412012,-	0.656796	6.95965	15.2457	9.4e-05	0.001651
chr3:27525865..27525882,-	0.637557	7.65148	15.237	9.5e-05	0.001657
chr1:35734348..35734372,+	0.71858	4.62625	15.2319	9.5e-05	0.001661
chr11:72145527..72145607,-	0.711229	5.16068	15.2208	9.6e-05	0.001669
chr12:76953542..76953561,-	0.698294	5.22815	15.2207	9.6e-05	0.001669
chr7:23514417..23514443,+	0.950445	2.62667	15.1999	9.7e-05	0.001685
chr10:116391770..116391838,-	1.35261	0.609827	15.1822	9.8e-05	0.001701
chrX:105445717..105445733,+	2.22292	-0.646038	15.1806	9.8e-05	0.001701
chr17:40834488..40834577,+	1.00842	2.81107	15.1784	9.8e-05	0.001702
chr15:33602959..33602980,+	2.01744	-0.646089	15.1781	9.8e-05	0.001702
chr12:120807993..120808019,-	1.35915	1.82906	15.1674	9.8e-05	0.001709
chr6:134496142..134496176,+	1.79447	-0.345994	15.1668	9.8e-05	0.001709
chr20:5731093..5731100,+	1.16264	1.71367	15.1562	9.9e-05	0.001718
chr19:7599041..7599090,+	0.944977	2.83657	15.151	9.9e-05	0.001722
chr12:48551336..48551357,-	1.6155	0.147147	15.1378	0.0001	0.001733
chr1:34630820..34630844,-	0.720595	5.90915	15.1345	0.0001	0.001736
chr10:94333763..94333783,-	0.937707	3.02805	15.1296	0.0001	0.001739
chr10:13141961..13141973,-	3.68806	-1.7637	15.1177	0.000101	0.001749
chr9:120177310..120177341,-	0.86469	2.87226	15.1157	0.000101	0.00175
chr18:11751553..11751597,+	1.19664	3.3775	15.1022	0.000102	0.001761
chr17:48133459..48133486,+	1.19762	1.71899	15.1011	0.000102	0.001762
chr6:52442083..52442127,+	1.18826	1.45214	15.0942	0.000102	0.001768
chr11:75062686..75062723,-	0.97583	3.18478	15.0935	0.000102	0.001768
chr3:164924716..164924747,+	3.04366	-1.17754	15.0688	0.000104	0.001788
chr2:165697920..165697963,-	1.40421	0.562333	15.0686	0.000104	0.001788
chr1:12678408..12678457,+	1.183	2.3244	15.0585	0.000104	0.001795
chr8:59465790..59465826,+	0.669473	5.52103	15.058	0.000104	0.001795
chr2:187455049..187455063,+	1.15851	1.4122	15.0433	0.000105	0.001808
chr11:66512120..66512159,-	1.05616	1.86235	15.0429	0.000105	0.001808
chr3:171528227..171528298,-	1.12893	2.47598	15.0336	0.000106	0.001815
chr3:159481873..159481888,+	1.3259	1.78795	15.0316	0.000106	0.001816
chr11:18433840..18433917,+	1.08236	2.1052	15.027	0.000106	0.00182
chr7:12151284..12151315,-	2.09715	-0.591241	15.0258	0.000106	0.001821
chr6:34360413..34360453,-	0.660315	5.49137	15.0184	0.000106	0.001826
chr15:85259630..85259697,-	0.849924	3.50294	15.0182	0.000106	0.001826
chr10:30723045..30723060,+	1.65941	-0.097797	15.0148	0.000107	0.001829
chr5:95297573..95297580,-	0.728757	4.80363	15.0038	0.000107	0.001838
chr2:47798044..47798132,-	1.02737	2.50413	14.9955	0.000108	0.001844
chr3:53880401..53880474,-	0.878045	3.50728	14.9914	0.000108	0.001847
chr15:42867892..42867910,+	1.38386	0.4627	14.9906	0.000108	0.001847
chr1:43147803..43147862,-	1.01935	2.99	14.9839	0.000108	0.001852
chr19:23257988..23258060,+	0.6728	7.69684	14.9722	0.000109	0.001863
chr3:147657764..147657816,+	1.71286	0.012129	14.9677	0.000109	0.001866
chr11:79151896..79151911,-	1.89002	-0.488211	14.9631	0.00011	0.001868
chr5:59064649..59064691,-	1.90644	-0.175093	14.9602	0.00011	0.00187
chr4:155548101..155548148,+	1.13613	1.74508	14.9558	0.00011	0.001873
chr3:48672859..48672918,-	0.684247	5.17919	14.9388	0.000111	0.001889
chr6:4021393..4021415,-	1.52624	0.915214	14.9339	0.000111	0.001892
chr8:107282389..107282493,+	0.819732	4.07747	14.9258	0.000112	0.001898
chr14:64194745..64194799,-	0.856382	3.36392	14.9188	0.000112	0.001904
chr5:131347321..131347371,-	1.71973	-0.216761	14.9148	0.000112	0.001907
chr18:29523118..29523134,-	1.23354	0.94143	14.892	0.000114	0.00193
chr15:62359175..62359179,+	2.46227	-1.02544	14.8792	0.000115	0.001939
chr12:6560658..6560789,-	1.08595	1.4835	14.8759	0.000115	0.001942
chr14:95236551..95236576,-	3.78026	-1.70466	14.8682	0.000115	0.001948
chr20:30616884..30616898,-	3.78026	-1.70466	14.8682	0.000115	0.001948
chr1:2407723..2407740,+	5.53616	-2.10137	14.8558	0.000116	0.001957
chr12:133033703..133033713,+	5.53616	-2.10137	14.8558	0.000116	0.001957
chr17:1090314..1090330,-	5.53616	-2.10137	14.8558	0.000116	0.001957
chr17:20985587..20985592,+	5.53616	-2.10137	14.8558	0.000116	0.001957
chr4:122791583..122791657,-	0.691132	5.23888	14.8357	0.000117	0.001977
chr15:40857185..40857258,-	0.708344	4.73765	14.8316	0.000118	0.00198
chr4:169552580..169552593,+	2.14463	-0.003688	14.8289	0.000118	0.001982
chr12:123319037..123319054,+	1.97586	-0.67432	14.8279	0.000118	0.001982
chr12:93771497..93771511,-	1.10369	1.77142	14.8262	0.000118	0.001982
chr14:78870030..78870098,+	2.02445	-0.513047	14.8262	0.000118	0.001982
chr6:152623231..152623294,-	1.01221	2.48494	14.8239	0.000118	0.001984
chr17:27503783..27503796,-	2.36812	-0.702048	14.8198	0.000118	0.001988
chr12:70132632..70132687,+	0.813921	6.35365	14.8027	0.000119	0.002004
chr2:175547571..175547667,-	0.936087	3.24549	14.8023	0.000119	0.002004
chr12:22778072..22778112,+	0.654309	5.93732	14.7968	0.00012	0.002009
chr12:10366016..10366036,+	2.71403	-1.09947	14.7866	0.00012	0.002019
chr19:17622269..17622341,-	1.18405	1.4909	14.7853	0.00012	0.002019
chr16:58497587..58497668,+	1.31664	0.904245	14.7776	0.000121	0.002027
chr2:202835658..202835677,+	0.833732	3.49573	14.7754	0.000121	0.002029
chr6:161695074..161695112,-	0.747955	7.03334	14.772	0.000121	0.002032
chr21:16438217..16438275,-	1.30752	0.959945	14.7699	0.000121	0.002033
chr7:94536898..94536998,+	0.708228	6.51652	14.7636	0.000122	0.002039
chr6:43596959..43597028,-	0.650501	5.70419	14.7545	0.000122	0.002047
chr1:160990908..160990921,-	0.748822	5.12715	14.7478	0.000123	0.002053
chr7:140179276..140179340,-	0.729494	4.69264	14.7439	0.000123	0.002057
chr15:57884086..57884116,+	1.07673	1.49588	14.7368	0.000124	0.002064
chr8:26149136..26149147,+	0.933111	2.41581	14.7243	0.000124	0.002075
chr5:93954227..93954321,-	0.762748	3.85782	14.7199	0.000125	0.00208
chr9:36572851..36572932,+	0.635461	6.98845	14.719	0.000125	0.00208
chr18:21719018..21719033,+	0.693461	5.13498	14.7062	0.000126	0.002092
chr2:122247879..122247913,-	2.98371	-1.21779	14.7029	0.000126	0.002093
chr6:46620522..46620560,-	0.941822	3.6579	14.7014	0.000126	0.002094
chr4:169552922..169552934,+	2.53769	-1.21864	14.6988	0.000126	0.002096
chr6:148663571..148663583,+	2.5373	-1.21838	14.6649	0.000128	0.002131
chr17:30454628..30454642,+	2.28303	-0.761338	14.6553	0.000129	0.002141
chr2:233285978..233285983,-	2.53734	-1.21835	14.6487	0.00013	0.002147
chr6:151187615..151187677,+	0.963747	2.37901	14.6452	0.00013	0.002149
chr2:192015750..192015793,-	1.55461	0.224883	14.6288	0.000131	0.002166
chr1:180072353..180072366,+	1.24971	0.795258	14.6254	0.000131	0.002168
chr21:19273574..19273596,+	1.26273	2.50138	14.6187	0.000132	0.002174
chr3:52017352..52017364,+	1.75429	-0.279663	14.6123	0.000132	0.00218
[truncated: 665 more rows]
