# Supplementary material for: Comprehensive characterization of the embryonic factor LEUTX
Source: iScience. 2023 Feb 9;26(3):106172. doi: 10.1016/j.isci.2023.106172 (PMC9978639; doi:10.1016/j.isci.2023.106172)
Supplement: Table S6. Identified differential ChIP-Seq HA peaks (MACS2 output file) related to Figure 2 — 4962 differential (FDR < 0.05) ChIP-Seq peaks (GRCh38). Hg19 liftover in second tab. [file mmc7.xlsx]

## Sheet: ChIP-Seq_HA_Grc38
# This file is generated by MACS version 2.1.1.20160309
# Command line: callpeak -t /data/Samples/ChIP-seq-collaboration/DOX_plus/DOX_HA-1/PDOX_HA-1_S11.bam -c /data/Samples/ChIP-seq-collaboration/DOX_plus/DOX_IgG-1/PDOX_IgG-1_S9.bam -n PDOX_HA-1 --outdir /data/Samples/ChIP-seq-collaboration/DOX_plus/DOX_HA-1/mcs2-fei -f BAM -g 2.7e9 -B --call-summits
# ARGUMENTS LIST:
# name = PDOX_HA-1
# format = BAM
# ChIP-seq file = ['/data/Samples/ChIP-seq-collaboration/DOX_plus/DOX_HA-1/PDOX_HA-1_S11.bam']
# control file = ['/data/Samples/ChIP-seq-collaboration/DOX_plus/DOX_IgG-1/PDOX_IgG-1_S9.bam']
# effective genome size = 2.70e+09
# band width = 300
# model fold = [5	50]
# qvalue cutoff = 5.00e-02
# Larger dataset will be scaled towards smaller dataset.
# Range for calculating regional lambda is: 1000 bps and 10000 bps
# Broad region calling is off
# Paired-End mode is off
# Searching for subpeak summits is on
# tag size is determined as 42 bps
# total tags in treatment: 17046418
# tags after filtering in treatment: 15591687
# maximum duplicate tags at the same position in treatment = 1
# Redundant rate in treatment: 0.09
# total tags in control: 30980575
# tags after filtering in control: 21090935
# maximum duplicate tags at the same position in control = 1
# Redundant rate in control: 0.32
# d = 144
# alternative fragment length(s) may be 144 bps
chr	start	end	length	abs_summit	pileup	-log10(pvalue)	fold_enrichment	-log10(qvalue)	name
chr1	1614731	1614883	153	1614810	13	8.73987	5.39125	4.52441	PDOX_HA-1_peak_1
chr1	1809611	1809772	162	1809707	14	11.0402	6.58634	6.47676	PDOX_HA-1_peak_2
chr1	1859132	1859468	337	1859345	15	12.6429	7.33395	7.87592	PDOX_HA-1_peak_3
chr1	2476166	2476335	170	2476238	15	11.2062	6.45546	6.58562	PDOX_HA-1_peak_4
chr1	5816488	5817652	1165	5816807	43	46.1594	16.9439	40.0759	PDOX_HA-1_peak_5a
chr1	5816488	5817652	1165	5817269	23	16.4136	7.45856	11.304	PDOX_HA-1_peak_5b
chr1	6282224	6282389	166	6282330	8	6.60449	4.91385	2.78278	PDOX_HA-1_peak_6
chr1	6375337	6375518	182	6375425	12	9.66502	6.16957	5.29369	PDOX_HA-1_peak_7
chr1	7292488	7292683	196	7292594	10	6.3187	4.43813	2.61572	PDOX_HA-1_peak_8
chr1	7542610	7542753	144	7542694	8	6.60449	4.91385	2.78278	PDOX_HA-1_peak_9
chr1	8155623	8155803	181	8155700	12	8.18056	5.24506	4.04141	PDOX_HA-1_peak_10
chr1	8239222	8239563	342	8239334	13	10.6094	6.54496	6.08752	PDOX_HA-1_peak_11
chr1	8239638	8239783	146	8239696	10	6.3187	4.43813	2.61572	PDOX_HA-1_peak_12
chr1	8266438	8266775	338	8266607	7	4.79664	3.87497	1.51543	PDOX_HA-1_peak_13
chr1	8502739	8502882	144	8502816	11	7.91447	5.26907	3.82563	PDOX_HA-1_peak_14
chr1	8651363	8651583	221	8651403	8	4.60506	3.6312	1.36562	PDOX_HA-1_peak_15
chr1	8741323	8741466	144	8741406	6	4.44523	3.73748	1.36562	PDOX_HA-1_peak_16
chr1	8789884	8790059	176	8789952	9	7.16693	5.13496	3.2649	PDOX_HA-1_peak_17
chr1	9253939	9254174	236	9254004	6	4.41237	3.71636	1.36562	PDOX_HA-1_peak_18
chr1	9593405	9593550	146	9593511	13	9.1165	5.6217	4.82751	PDOX_HA-1_peak_19
chr1	9681738	9681888	151	9681818	17	12.8034	6.9316	8.01158	PDOX_HA-1_peak_20
chr1	9713953	9714180	228	9714042	11	7.23258	4.8416	3.29527	PDOX_HA-1_peak_21
chr1	9810200	9810415	216	9810282	13	10.1091	6.23468	5.66093	PDOX_HA-1_peak_22
chr1	9958672	9958849	178	9958754	11	8.19805	5.4473	4.05293	PDOX_HA-1_peak_23
chr1	9964154	9964341	188	9964236	8	5.33572	4.10532	1.96132	PDOX_HA-1_peak_24
chr1	10253929	10254072	144	10254034	10	6.90232	4.80751	3.04685	PDOX_HA-1_peak_25
chr1	11032192	11032344	153	11032252	7	4.67659	3.79666	1.42327	PDOX_HA-1_peak_26
chr1	11909751	11909925	175	11909843	14	10.1693	6.052	5.69261	PDOX_HA-1_peak_27
chr1	12077181	12077422	242	12077284	11	8.28264	5.50047	4.13374	PDOX_HA-1_peak_28
chr1	14443571	14443742	172	14443643	9	5.69207	4.19482	2.12507	PDOX_HA-1_peak_29
chr1	14495319	14495575	257	14495405	12	11.0437	7.02085	6.47676	PDOX_HA-1_peak_30
chr1	15669221	15669377	157	15669349	11	7.23258	4.8416	3.29527	PDOX_HA-1_peak_31
chr1	15669426	15669648	223	15669547	10	8.28487	5.6795	4.13418	PDOX_HA-1_peak_32
chr1	15809499	15809660	162	15809584	9	5.44174	4.03467	2.00751	PDOX_HA-1_peak_33
chr1	16082367	16082540	174	16082455	15	11.2062	6.45546	6.58562	PDOX_HA-1_peak_34
chr1	16162388	16162544	157	16162468	14	10.1222	6.02325	5.66963	PDOX_HA-1_peak_35
chr1	16636780	16636923	144	16636849	18	7.21312	3.76593	3.29527	PDOX_HA-1_peak_36
chr1	16921784	16922000	217	16921861	10	7.31142	5.06682	3.35715	PDOX_HA-1_peak_37
chr1	17239471	17239618	148	17239539	15	8.68891	4.97237	4.48803	PDOX_HA-1_peak_38
chr1	17369382	17369574	193	17369489	12	8.18056	5.24506	4.04141	PDOX_HA-1_peak_39
chr1	17470195	17470388	194	17470277	17	12.8034	6.9316	8.01158	PDOX_HA-1_peak_40
chr1	18410372	18410626	255	18410434	8	4.82713	3.77533	1.53759	PDOX_HA-1_peak_41
chr1	18419125	18419325	201	18419218	17	13.3565	7.2624	8.51463	PDOX_HA-1_peak_42
chr1	18632946	18633096	151	18633019	9	6.51562	4.72197	2.76986	PDOX_HA-1_peak_43
chr1	18639591	18639801	211	18639665	8	4.75026	3.72543	1.49073	PDOX_HA-1_peak_44
chr1	19078640	19078798	159	19078715	13	12.3984	7.64377	7.64072	PDOX_HA-1_peak_45
chr1	19405488	19405631	144	19405556	9	6.8673	4.94571	3.01744	PDOX_HA-1_peak_46
chr1	19502861	19503004	144	19502991	9	6.62901	4.79427	2.80479	PDOX_HA-1_peak_47
chr1	19550525	19550726	202	19550623	13	10.4541	6.44868	5.94969	PDOX_HA-1_peak_48
chr1	21782069	21782298	230	21782240	10	4.67208	3.41851	1.4209	PDOX_HA-1_peak_49
chr1	22059850	22060056	207	22059948	13	10.157	6.26437	5.69261	PDOX_HA-1_peak_50
chr1	22212654	22212816	163	22212794	14	10.1693	6.052	5.69261	PDOX_HA-1_peak_51
chr1	22212921	22213112	192	22213077	10	7.99503	5.49818	3.90149	PDOX_HA-1_peak_52
chr1	22225838	22226149	312	22225970	17	17.59	9.82771	12.3998	PDOX_HA-1_peak_53
chr1	22763952	22764095	144	22764023	9	7.39718	5.27925	3.43533	PDOX_HA-1_peak_54
chr1	23351887	23352248	362	23351968	10	6.93777	4.82998	3.07396	PDOX_HA-1_peak_55
chr1	23512928	23513071	144	23513026	8	6.09992	4.59634	2.45638	PDOX_HA-1_peak_56
chr1	24095657	24095885	229	24095794	9	7.68808	5.45984	3.64076	PDOX_HA-1_peak_57
chr1	24705232	24705432	201	24705326	24	18.9289	8.57291	13.669	PDOX_HA-1_peak_58
chr1	24746701	24746892	192	24746774	8	5.33572	4.10532	1.96132	PDOX_HA-1_peak_59
chr1	25324073	25324293	221	25324180	12	11.1703	7.09779	6.5708	PDOX_HA-1_peak_60
chr1	25834254	25834397	144	25834315	10	7.31142	5.06682	3.35715	PDOX_HA-1_peak_61
chr1	26157270	26157522	253	26157370	11	7.64864	5.10213	3.64076	PDOX_HA-1_peak_62
chr1	26306962	26307130	169	26307047	11	7.91447	5.26907	3.82563	PDOX_HA-1_peak_63
chr1	26349623	26349804	182	26349723	28	16.0297	6.17507	10.9581	PDOX_HA-1_peak_64
chr1	26610866	26611083	218	26610972	8	6.26112	4.69851	2.59544	PDOX_HA-1_peak_65
chr1	26619226	26619413	188	26619335	10	4.67208	3.41851	1.4209	PDOX_HA-1_peak_66
chr1	26692990	26693157	168	26693064	18	11.0264	5.68526	6.47281	PDOX_HA-1_peak_67
chr1	27340942	27341144	203	27341082	8	5.39792	4.14558	2.00583	PDOX_HA-1_peak_68
chr1	27430035	27430212	178	27430107	13	9.83073	6.06224	5.44605	PDOX_HA-1_peak_69
chr1	27457680	27457856	177	27457749	10	6.3187	4.43813	2.61572	PDOX_HA-1_peak_70
chr1	27490322	27490549	228	27490433	28	23.5596	9.94458	18.0649	PDOX_HA-1_peak_71
chr1	27778391	27778534	144	27778411	8	6.09992	4.59634	2.45638	PDOX_HA-1_peak_72
chr1	28109772	28109915	144	28109883	7	5.33742	4.2234	1.96132	PDOX_HA-1_peak_73
chr1	28375351	28375494	144	28375472	11	8.50165	5.63802	4.328	PDOX_HA-1_peak_74
chr1	28648530	28648697	168	28648596	13	9.16019	5.64853	4.84728	PDOX_HA-1_peak_75
chr1	28649248	28649393	146	28649343	14	7.82673	4.6616	3.74935	PDOX_HA-1_peak_76
chr1	28725673	28725816	144	28725741	10	6.3187	4.43813	2.61572	PDOX_HA-1_peak_77
chr1	28725873	28726075	203	28725961	11	7.83679	5.22027	3.75917	PDOX_HA-1_peak_78
chr1	28736542	28736788	247	28736656	15	9.93628	5.69454	5.52919	PDOX_HA-1_peak_79
chr1	28920000	28920143	144	28920107	9	6.3344	4.6062	2.62093	PDOX_HA-1_peak_80
chr1	28978350	28978642	293	28978404	13	11.5883	7.14986	6.9314	PDOX_HA-1_peak_81
chr1	30708025	30708240	216	30708138	13	9.16019	5.64853	4.84728	PDOX_HA-1_peak_82
chr1	31149838	31149981	144	31149908	10	7.85757	5.41179	3.77802	PDOX_HA-1_peak_83
chr1	31494377	31494525	149	31494449	8	6.51905	4.86059	2.76986	PDOX_HA-1_peak_84
chr1	31933354	31933508	155	31933441	10	6.3187	4.43813	2.61572	PDOX_HA-1_peak_85
chr1	31935276	31935580	305	31935483	9	6.9504	4.99834	3.08438	PDOX_HA-1_peak_86
chr1	31945048	31945230	183	31945148	16	12.2151	6.82635	7.51066	PDOX_HA-1_peak_87
chr1	31956078	31956279	202	31956163	11	9.97421	6.5518	5.53212	PDOX_HA-1_peak_88
chr1	32394904	32395047	144	32394974	13	9.1165	5.6217	4.82751	PDOX_HA-1_peak_89
chr1	32438279	32438422	144	32438349	11	7.46856	4.98922	3.50248	PDOX_HA-1_peak_90
chr1	32458900	32459103	204	32459019	23	16.4136	7.45856	11.304	PDOX_HA-1_peak_91
chr1	32650321	32650599	279	32650521	12	4.85625	3.28528	1.56428	PDOX_HA-1_peak_92
chr1	32759352	32759495	144	32759417	8	6.47462	4.8328	2.74411	PDOX_HA-1_peak_93
chr1	33356462	33356607	146	33356530	10	8.38627	5.74263	4.22151	PDOX_HA-1_peak_94
chr1	33998011	33998293	283	33998150	13	12.3984	7.64377	7.64072	PDOX_HA-1_peak_95
chr1	34165229	34165418	190	34165327	9	6.8673	4.94571	3.01744	PDOX_HA-1_peak_96
chr1	34188619	34188861	243	34188717	10	7.72468	5.32808	3.66547	PDOX_HA-1_peak_97
chr1	35268624	35268780	157	35268706	11	7.91447	5.26907	3.82563	PDOX_HA-1_peak_98
chr1	35599763	35599982	220	35599865	11	8.63855	5.72391	4.44969	PDOX_HA-1_peak_99
chr1	35640836	35641014	179	35640929	10	8.2351	5.64845	4.08812	PDOX_HA-1_peak_100
chr1	35641850	35642033	184	35641921	9	7.07875	5.07943	3.19521	PDOX_HA-1_peak_101
chr1	35664907	35665050	144	35664955	8	6.60449	4.91385	2.78278	PDOX_HA-1_peak_102
chr1	35706896	35707062	167	35706940	8	4.57847	3.61395	1.36562	PDOX_HA-1_peak_103
chr1	36398011	36398211	201	36398094	12	9.14432	5.84476	4.84728	PDOX_HA-1_peak_104
chr1	36464367	36464514	148	36464437	13	9.52422	5.87274	5.16866	PDOX_HA-1_peak_105
chr1	37323678	37323821	144	37323765	9	5.44174	4.03467	2.00751	PDOX_HA-1_peak_106
chr1	37629667	37629838	172	37629741	14	10.5619	6.29222	6.0419	PDOX_HA-1_peak_107
chr1	38285958	38286172	215	38286066	24	19.5051	8.89772	14.2055	PDOX_HA-1_peak_108
chr1	38997620	38997838	219	38997716	17	13.3565	7.2624	8.51463	PDOX_HA-1_peak_109
chr1	39170769	39170985	217	39170875	13	10.6094	6.54496	6.08752	PDOX_HA-1_peak_110
chr1	39606389	39606532	144	39606452	11	9.2332	6.09531	4.91563	PDOX_HA-1_peak_111
chr1	39893284	39893427	144	39893351	9	6.99268	5.02508	3.11502	PDOX_HA-1_peak_112
chr1	39911131	39911280	150	39911176	11	7.23258	4.8416	3.29527	PDOX_HA-1_peak_113
chr1	40997163	40997390	228	40997278	10	8.38627	5.74263	4.22151	PDOX_HA-1_peak_114
chr1	41438194	41438347	154	41438283	8	6.02226	4.5469	2.40047	PDOX_HA-1_peak_115
chr1	42845937	42846188	252	42846053	13	9.16019	5.64853	4.84728	PDOX_HA-1_peak_116
chr1	42846399	42846575	177	42846496	10	7.39067	5.117	3.43172	PDOX_HA-1_peak_117
chr1	43172743	43172902	160	43172826	13	12.3984	7.64377	7.64072	PDOX_HA-1_peak_118
chr1	43358128	43358278	151	43358211	12	10.306	6.56774	5.82158	PDOX_HA-1_peak_119
chr1	44036496	44036639	144	44036582	9	7.68808	5.45984	3.64076	PDOX_HA-1_peak_120
chr1	44238289	44238459	171	44238381	12	9.97489	6.36243	5.53212	PDOX_HA-1_peak_121
chr1	44459972	44460117	146	44460096	9	7.59237	5.40065	3.59812	PDOX_HA-1_peak_122
chr1	44721821	44721978	158	44721892	10	6.59737	4.6143	2.78278	PDOX_HA-1_peak_123
chr1	44833950	44834093	144	44834022	11	9.07689	5.99801	4.79378	PDOX_HA-1_peak_124
chr1	44883398	44883566	169	44883524	7	5.56586	4.36787	2.01095	PDOX_HA-1_peak_125
chr1	46248158	46248301	144	46248220	9	6.26448	4.56146	2.59794	PDOX_HA-1_peak_126
chr1	46333488	46333718	231	46333607	13	10.9907	6.78119	6.43767	PDOX_HA-1_peak_127
chr1	46373566	46373886	321	46373634	11	7.23258	4.8416	3.29527	PDOX_HA-1_peak_128a
chr1	46373566	46373886	321	46373795	12	9.86937	6.29682	5.46707	PDOX_HA-1_peak_128b
chr1	46442485	46442888	404	46442631	25	18.5378	8.0801	13.2925	PDOX_HA-1_peak_129
chr1	46466579	46466886	308	46466731	21	5.68788	2.87456	2.12507	PDOX_HA-1_peak_130
chr1	46502919	46503070	152	46502988	11	7.23258	4.8416	3.29527	PDOX_HA-1_peak_131
chr1	46517209	46517424	216	46517301	11	8.73226	5.78263	4.52044	PDOX_HA-1_peak_132
chr1	47232304	47232479	176	47232375	13	9.16019	5.64853	4.84728	PDOX_HA-1_peak_133
chr1	50783428	50783693	266	50783565	9	7.59237	5.40065	3.59812	PDOX_HA-1_peak_134
chr1	50791447	50791608	162	50791526	10	8.70649	5.94072	4.49568	PDOX_HA-1_peak_135
chr1	51123080	51123321	242	51123215	15	14.9418	8.73574	9.94783	PDOX_HA-1_peak_136
chr1	51621031	51621208	178	51621121	8	5.55918	4.24977	2.01095	PDOX_HA-1_peak_137
chr1	52148074	52148224	151	52148144	9	6.3344	4.6062	2.62093	PDOX_HA-1_peak_138
chr1	52849895	52850051	157	52849976	11	7.91447	5.26907	3.82563	PDOX_HA-1_peak_139
chr1	53956818	53957000	183	53956894	13	10.4541	6.44868	5.94969	PDOX_HA-1_peak_140
chr1	54053918	54054061	144	54054041	10	8.65135	5.90676	4.45982	PDOX_HA-1_peak_141
chr1	54297333	54297476	144	54297403	9	7.68808	5.45984	3.64076	PDOX_HA-1_peak_142
chr1	54345523	54345674	152	54345592	11	8.36892	5.55467	4.2067	PDOX_HA-1_peak_143
chr1	56170752	56170895	144	56170816	7	5.56586	4.36787	2.01095	PDOX_HA-1_peak_144
chr1	56390271	56390501	231	56390376	16	9.57696	5.28314	5.21094	PDOX_HA-1_peak_145
chr1	56486622	56486765	144	56486715	7	5.56586	4.36787	2.01095	PDOX_HA-1_peak_146
chr1	56960161	56960458	298	56960348	19	20.3319	10.9197	14.9809	PDOX_HA-1_peak_147
chr1	57600501	57600644	144	57600590	11	7.23258	4.8416	3.29527	PDOX_HA-1_peak_148
chr1	57911921	57912064	144	57911976	7	5.56586	4.36787	2.01095	PDOX_HA-1_peak_149
chr1	58007361	58007504	144	58007394	7	5.37496	4.24727	1.99441	PDOX_HA-1_peak_150
chr1	60140813	60140999	187	60140914	7	5.56586	4.36787	2.01095	PDOX_HA-1_peak_151
chr1	61042083	61042254	172	61042166	9	7.68808	5.45984	3.64076	PDOX_HA-1_peak_152
chr1	61676376	61676636	261	61676472	11	8.82801	5.84257	4.56237	PDOX_HA-1_peak_153
chr1	61754892	61755035	144	61754961	10	7.00966	4.87556	3.13154	PDOX_HA-1_peak_154
chr1	61949803	61949946	144	61949927	9	5.44174	4.03467	2.00751	PDOX_HA-1_peak_155
chr1	62045670	62045866	197	62045712	11	8.73226	5.78263	4.52044	PDOX_HA-1_peak_156
chr1	62056311	62056487	177	62056346	7	5.41301	4.27141	2.00583	PDOX_HA-1_peak_157
chr1	62059211	62059393	183	62059309	11	7.23258	4.8416	3.29527	PDOX_HA-1_peak_158
chr1	62733013	62733156	144	62733084	9	7.5426	5.36978	3.56155	PDOX_HA-1_peak_159
chr1	63326539	63326696	158	63326666	10	5.99761	4.23598	2.37902	PDOX_HA-1_peak_160
chr1	63523187	63523414	228	63523330	12	8.92536	5.70816	4.65108	PDOX_HA-1_peak_161
chr1	63906345	63906666	322	63906562	11	9.50649	6.26468	5.15629	PDOX_HA-1_peak_162
chr1	64488980	64489143	164	64489071	10	8.54326	5.83999	4.36162	PDOX_HA-1_peak_163
chr1	65139194	65139383	190	65139284	13	10.3531	6.38605	5.8663	PDOX_HA-1_peak_164
chr1	65139449	65139786	338	65139641	22	21.3227	10.5943	15.9271	PDOX_HA-1_peak_165
chr1	65757654	65757797	144	65757742	11	5.41249	3.72928	2.00583	PDOX_HA-1_peak_166
chr1	65952388	65952558	171	65952419	6	4.57728	3.82189	1.36562	PDOX_HA-1_peak_167
chr1	67459178	67459355	178	67459269	8	6.38753	4.77818	2.66576	PDOX_HA-1_peak_168
chr1	68367890	68368102	213	68367995	23	24.6382	12.2569	19.0993	PDOX_HA-1_peak_169
chr1	69312490	69312633	144	69312556	13	8.06449	4.98272	3.96677	PDOX_HA-1_peak_170
chr1	70277886	70278151	266	70277995	11	8.41271	5.58218	4.24481	PDOX_HA-1_peak_171
chr1	70460972	70461373	402	70461208	19	18.1195	9.58853	12.8976	PDOX_HA-1_peak_172
chr1	70488148	70488337	190	70488231	12	11.1703	7.09779	6.5708	PDOX_HA-1_peak_173
chr1	71804997	71805140	144	71805068	9	7.68808	5.45984	3.64076	PDOX_HA-1_peak_174
chr1	72770974	72771334	361	72771236	13	10.9907	6.78119	6.43767	PDOX_HA-1_peak_175
chr1	75135800	75135943	144	75135866	8	5.9092	4.4747	2.30741	PDOX_HA-1_peak_176
chr1	76247281	76247585	305	76247435	14	10.1693	6.052	5.69261	PDOX_HA-1_peak_177
chr1	76867367	76867551	185	76867443	13	9.1165	5.6217	4.82751	PDOX_HA-1_peak_178
chr1	77204173	77204317	145	77204249	12	8.18056	5.24506	4.04141	PDOX_HA-1_peak_179
chr1	77394335	77394596	262	77394480	9	6.70668	4.84371	2.86617	PDOX_HA-1_peak_180
chr1	77744562	77744705	144	77744633	6	4.41237	3.71636	1.36562	PDOX_HA-1_peak_181
chr1	77978690	77978833	144	77978761	9	6.3699	4.6289	2.65194	PDOX_HA-1_peak_182
chr1	79487852	79487995	144	79487943	9	7.68808	5.45984	3.64076	PDOX_HA-1_peak_183
chr1	81349102	81349417	316	81349180	10	8.81248	6.00582	4.54806	PDOX_HA-1_peak_184
chr1	81509841	81510026	186	81509937	7	5.30037	4.1998	1.92956	PDOX_HA-1_peak_185
chr1	81556355	81556567	213	81556430	8	6.60449	4.91385	2.78278	PDOX_HA-1_peak_186
chr1	81604031	81604222	192	81604130	8	6.60449	4.91385	2.78278	PDOX_HA-1_peak_187
chr1	81619186	81619409	224	81619216	6	4.37996	3.69547	1.35432	PDOX_HA-1_peak_188
chr1	81663203	81663386	184	81663296	11	9.28654	6.12845	4.95701	PDOX_HA-1_peak_189
chr1	81801105	81801286	182	81801238	15	7.84225	4.50085	3.76448	PDOX_HA-1_peak_190
chr1	83251818	83251961	144	83251897	13	5.53881	3.538	2.01095	PDOX_HA-1_peak_191
chr1	83458737	83458899	163	83458818	9	7.44501	5.30908	3.47907	PDOX_HA-1_peak_192
chr1	84287520	84287720	201	84287601	20	16.6862	8.43256	11.5649	PDOX_HA-1_peak_193
chr1	84572031	84572180	150	84572115	15	11.2062	6.45546	6.58562	PDOX_HA-1_peak_194
chr1	84665041	84665254	214	84665164	8	6.60449	4.91385	2.78278	PDOX_HA-1_peak_195
chr1	85054751	85054905	155	85054828	12	8.18056	5.24506	4.04141	PDOX_HA-1_peak_196
chr1	85225170	85225346	177	85225263	7	5.56586	4.36787	2.01095	PDOX_HA-1_peak_197
chr1	85584283	85584471	189	85584375	16	14.1868	8.02735	9.26905	PDOX_HA-1_peak_198
chr1	85714638	85714801	164	85714713	12	6.18658	4.04005	2.52919	PDOX_HA-1_peak_199
chr1	86397044	86397289	246	86397159	17	17.59	9.82771	12.3998	PDOX_HA-1_peak_200
chr1	86817535	86817699	165	86817606	14	11.0402	6.58634	6.47676	PDOX_HA-1_peak_201
chr1	86965387	86965621	235	86965536	10	7.59609	5.24691	3.60064	PDOX_HA-1_peak_202
chr1	87024224	87024367	144	87024310	10	8.18593	5.61774	4.04141	PDOX_HA-1_peak_203
chr1	88088555	88088738	184	88088651	16	13.2662	7.46452	8.45199	PDOX_HA-1_peak_204
chr1	88736698	88736864	167	88736766	8	6.51905	4.86059	2.76986	PDOX_HA-1_peak_205
chr1	88744474	88744789	316	88744703	9	7.34995	5.24974	3.39287	PDOX_HA-1_peak_206
chr1	89080215	89080443	229	89080285	9	5.69207	4.19482	2.12507	PDOX_HA-1_peak_207
chr1	89991427	89991592	166	89991482	8	4.60506	3.6312	1.36562	PDOX_HA-1_peak_208
chr1	90879376	90879572	197	90879472	10	7.31142	5.06682	3.35715	PDOX_HA-1_peak_209
chr1	91007824	91007970	147	91007870	7	5.56586	4.36787	2.01095	PDOX_HA-1_peak_210
chr1	91017287	91017526	240	91017422	13	12.3984	7.64377	7.64072	PDOX_HA-1_peak_211
chr1	91374240	91374397	158	91374315	8	6.60449	4.91385	2.78278	PDOX_HA-1_peak_212
chr1	91714989	91715175	187	91715099	7	5.49066	4.32052	2.01095	PDOX_HA-1_peak_213
chr1	91835433	91835576	144	91835502	7	4.98726	3.99868	1.67851	PDOX_HA-1_peak_214
chr1	91873115	91873279	165	91873207	12	8.51609	5.45326	4.33829	PDOX_HA-1_peak_215
chr1	92195011	92195189	179	92195086	14	12.3271	7.37972	7.5952	PDOX_HA-1_peak_216
chr1	92319524	92319667	144	92319591	8	6.60449	4.91385	2.78278	PDOX_HA-1_peak_217
chr1	92425812	92425961	150	92425931	10	8.43793	5.77472	4.2684	PDOX_HA-1_peak_218
chr1	92705406	92705590	185	92705476	9	7.44501	5.30908	3.47907	PDOX_HA-1_peak_219
chr1	93079082	93079238	157	93079148	13	9.16019	5.64853	4.84728	PDOX_HA-1_peak_220
chr1	93176680	93176856	177	93176778	12	9.28076	5.9299	4.95701	PDOX_HA-1_peak_221
chr1	93409541	93409686	146	93409613	13	5.53881	3.538	2.01095	PDOX_HA-1_peak_222
chr1	93742211	93742404	194	93742278	7	5.45157	4.29583	2.01095	PDOX_HA-1_peak_223
chr1	93833374	93833578	205	93833471	8	4.60506	3.6312	1.36562	PDOX_HA-1_peak_224
chr1	93952052	93952195	144	93952123	9	5.44174	4.03467	2.00751	PDOX_HA-1_peak_225
chr1	94315783	94316018	236	94315886	11	7.23258	4.8416	3.29527	PDOX_HA-1_peak_226
chr1	94887168	94887352	185	94887274	8	4.60506	3.6312	1.36562	PDOX_HA-1_peak_227
chr1	94887789	94888003	215	94887921	13	11.163	6.88773	6.5708	PDOX_HA-1_peak_228
chr1	98053382	98053554	173	98053456	8	6.51905	4.86059	2.76986	PDOX_HA-1_peak_229
chr1	99766638	99766781	144	99766721	7	5.56586	4.36787	2.01095	PDOX_HA-1_peak_230
chr1	99805890	99806039	150	99805960	9	7.12257	5.10704	3.22325	PDOX_HA-1_peak_231
chr1	99958273	99958453	181	99958337	8	5.39792	4.14558	2.00583	PDOX_HA-1_peak_232
chr1	100132946	100133089	144	100133045	9	5.99813	4.39089	2.37902	PDOX_HA-1_peak_233
chr1	100820265	100820420	156	100820363	8	6.60449	4.91385	2.78278	PDOX_HA-1_peak_234
chr1	101116237	101116402	166	101116332	10	8.81248	6.00582	4.54806	PDOX_HA-1_peak_235
chr1	101219268	101219504	237	101219416	8	5.7293	4.35934	2.14305	PDOX_HA-1_peak_236
chr1	109036164	109036307	144	109036275	11	8.77988	5.81245	4.54806	PDOX_HA-1_peak_237
chr1	109061203	109061346	144	109061294	9	7.68808	5.45984	3.64076	PDOX_HA-1_peak_238
chr1	109537978	109538121	144	109538092	8	6.51905	4.86059	2.76986	PDOX_HA-1_peak_239
chr1	110029612	110029768	157	110029682	8	6.13947	4.62146	2.49278	PDOX_HA-1_peak_240
chr1	110116438	110116597	160	110116518	12	7.79337	5.00616	3.72546	PDOX_HA-1_peak_241
chr1	110287157	110287313	157	110287236	10	8.81248	6.00582	4.54806	PDOX_HA-1_peak_242
chr1	111272139	111272282	144	111272207	8	6.47462	4.8328	2.74411	PDOX_HA-1_peak_243
chr1	111740593	111740757	165	111740677	9	7.44501	5.30908	3.47907	PDOX_HA-1_peak_244
chr1	112007345	112007519	175	112007450	9	5.69207	4.19482	2.12507	PDOX_HA-1_peak_245
chr1	112612810	112612984	175	112612883	10	8.70649	5.94072	4.49568	PDOX_HA-1_peak_246
chr1	112905924	112906067	144	112905990	8	5.39792	4.14558	2.00583	PDOX_HA-1_peak_247
chr1	114525056	114525217	162	114525134	14	10.9412	6.52534	6.39747	PDOX_HA-1_peak_248
chr1	114753295	114753616	322	114753431	14	7.82673	4.6616	3.74935	PDOX_HA-1_peak_249
chr1	115052893	115053036	144	115052977	8	6.09992	4.59634	2.45638	PDOX_HA-1_peak_250
chr1	115969699	115969842	144	115969767	7	5.56586	4.36787	2.01095	PDOX_HA-1_peak_251
chr1	117059825	117059987	163	117059903	14	12.5842	7.53762	7.81801	PDOX_HA-1_peak_252
chr1	117511307	117511450	144	117511401	7	5.56586	4.36787	2.01095	PDOX_HA-1_peak_253
chr1	118989189	118989332	144	118989277	10	7.72468	5.32808	3.66547	PDOX_HA-1_peak_254
chr1	120176504	120176693	190	120176591	13	9.16019	5.64853	4.84728	PDOX_HA-1_peak_255
chr1	120424518	120424720	203	120424627	10	6.93777	4.82998	3.07396	PDOX_HA-1_peak_256
chr1	121186736	121186955	220	121186835	13	9.1165	5.6217	4.82751	PDOX_HA-1_peak_257
chr1	144451588	144451781	194	144451699	17	13.8348	7.55067	8.94404	PDOX_HA-1_peak_258
chr1	144493391	144493534	144	144493459	9	6.70668	4.84371	2.86617	PDOX_HA-1_peak_259
chr1	145415537	145415738	202	145415605	12	6.18658	4.04005	2.52919	PDOX_HA-1_peak_260
chr1	145927254	145927413	160	145927304	14	7.82673	4.6616	3.74935	PDOX_HA-1_peak_261
chr1	145932437	145932698	262	145932618	17	11.1297	5.95511	6.55797	PDOX_HA-1_peak_262
chr1	146051806	146051964	159	146051853	10	5.99761	4.23598	2.37902	PDOX_HA-1_peak_263
chr1	146948418	146948606	189	146948518	23	16.4136	7.45856	11.304	PDOX_HA-1_peak_264
chr1	147546003	147546199	197	147546069	9	5.44174	4.03467	2.00751	PDOX_HA-1_peak_265
chr1	148138567	148138711	145	148138636	13	9.1165	5.6217	4.82751	PDOX_HA-1_peak_266
chr1	148953743	148953913	171	148953877	11	8.11509	5.39516	4.014	PDOX_HA-1_peak_267
chr1	149915630	149915773	144	149915718	8	6.60449	4.91385	2.78278	PDOX_HA-1_peak_268
chr1	150268994	150269161	168	150269077	20	13.3613	6.52624	8.51463	PDOX_HA-1_peak_269
chr1	150391466	150391612	147	150391524	10	5.73118	4.06917	2.14305	PDOX_HA-1_peak_270
chr1	150572130	150572498	369	150572205	9	5.44174	4.03467	2.00751	PDOX_HA-1_peak_271a
chr1	150572130	150572498	369	150572424	10	6.28529	4.41705	2.61306	PDOX_HA-1_peak_271b
chr1	150634909	150635225	317	150635141	17	12.8034	6.9316	8.01158	PDOX_HA-1_peak_272
chr1	150672693	150672853	161	150672818	9	5.15361	3.85089	1.80193	PDOX_HA-1_peak_273
chr1	150853879	150854040	162	150853963	12	10.9779	6.98072	6.43244	PDOX_HA-1_peak_274
chr1	151068609	151068762	154	151068722	9	6.23003	4.53942	2.56873	PDOX_HA-1_peak_275
chr1	151251766	151252013	248	151251884	18	14.4673	7.66586	9.51208	PDOX_HA-1_peak_276
chr1	151253370	151253641	272	151253466	15	8.68891	4.97237	4.48803	PDOX_HA-1_peak_277
chr1	151309539	151309682	144	151309640	10	6.28529	4.41705	2.61306	PDOX_HA-1_peak_278
chr1	151346784	151346963	180	151346854	12	8.51609	5.45326	4.33829	PDOX_HA-1_peak_279
chr1	151585640	151585823	184	151585722	11	7.19576	4.8186	3.28606	PDOX_HA-1_peak_280
chr1	151973014	151973182	169	151973113	11	9.97421	6.5518	5.53212	PDOX_HA-1_peak_281
chr1	151994356	151994683	328	151994514	9	7.59237	5.40065	3.59812	PDOX_HA-1_peak_282
chr1	152189695	152189860	166	152189809	8	6.60449	4.91385	2.78278	PDOX_HA-1_peak_283
chr1	153518072	153518377	306	153518191	30	17.8664	6.60094	12.6655	PDOX_HA-1_peak_284
chr1	153575589	153575737	149	153575694	14	7.82673	4.6616	3.74935	PDOX_HA-1_peak_285
chr1	153648626	153648769	144	153648681	9	6.66764	4.81886	2.84114	PDOX_HA-1_peak_286
chr1	153745590	153745759	170	153745691	10	8.18593	5.61774	4.04141	PDOX_HA-1_peak_287
chr1	154695460	154695608	149	154695538	12	9.86937	6.29682	5.46707	PDOX_HA-1_peak_288
chr1	155000779	155001019	241	155000921	28	14.0423	5.33524	9.13017	PDOX_HA-1_peak_289
chr1	155599012	155599172	161	155599105	12	6.18658	4.04005	2.52919	PDOX_HA-1_peak_290
chr1	155600057	155600200	144	155600156	10	5.99761	4.23598	2.37902	PDOX_HA-1_peak_291
chr1	155642613	155642805	193	155642718	16	15.7429	8.97472	10.6827	PDOX_HA-1_peak_292
chr1	155983427	155983679	253	155983523	14	7.82673	4.6616	3.74935	PDOX_HA-1_peak_293
chr1	156181595	156181764	170	156181678	12	9.37395	5.98806	5.03094	PDOX_HA-1_peak_294
chr1	156304529	156304672	144	156304597	12	6.18658	4.04005	2.52919	PDOX_HA-1_peak_295
chr1	156706147	156706361	215	156706178	8	4.57847	3.61395	1.36562	PDOX_HA-1_peak_296
chr1	158016661	158016811	151	158016741	11	7.23258	4.8416	3.29527	PDOX_HA-1_peak_297
chr1	158947691	158947932	242	158947891	9	7.12257	5.10704	3.22325	PDOX_HA-1_peak_298
chr1	160046739	160046941	203	160046813	7	4.79664	3.87497	1.51543	PDOX_HA-1_peak_299
chr1	160982118	160982269	152	160982195	12	8.18056	5.24506	4.04141	PDOX_HA-1_peak_300
chr1	161005644	161005794	151	161005711	10	7.04611	4.89867	3.16529	PDOX_HA-1_peak_301
chr1	161211098	161211312	215	161211156	10	4.83235	3.51542	1.54212	PDOX_HA-1_peak_302
chr1	161316378	161316524	147	161316449	14	7.82673	4.6616	3.74935	PDOX_HA-1_peak_303
chr1	161382232	161382406	175	161382313	15	9.93628	5.69454	5.52919	PDOX_HA-1_peak_304
chr1	161410379	161410547	169	161410428	18	7.81507	4.04574	3.74525	PDOX_HA-1_peak_305
chr1	161417737	161417933	197	161417857	10	6.93777	4.82998	3.07396	PDOX_HA-1_peak_306
chr1	161766103	161766532	430	161766209	10	8.54326	5.83999	4.36162	PDOX_HA-1_peak_307
chr1	162147811	162147995	185	162147907	10	7.94868	5.46908	3.85772	PDOX_HA-1_peak_308
chr1	162177156	162177317	162	162177257	13	9.1165	5.6217	4.82751	PDOX_HA-1_peak_309
chr1	162185096	162185280	185	162185173	8	5.80003	4.40476	2.2064	PDOX_HA-1_peak_310
chr1	162391941	162392092	152	162392014	8	6.47462	4.8328	2.74411	PDOX_HA-1_peak_311
chr1	162631871	162632092	222	162631946	11	5.41249	3.72928	2.00583	PDOX_HA-1_peak_312
chr1	162649844	162649987	144	162649904	10	8.76236	5.97507	4.54492	PDOX_HA-1_peak_313
chr1	162695437	162695580	144	162695493	9	5.44174	4.03467	2.00751	PDOX_HA-1_peak_314
chr1	162790289	162790563	275	162790470	9	7.49348	5.33926	3.52145	PDOX_HA-1_peak_315
chr1	163174886	163175029	144	163174998	9	5.44174	4.03467	2.00751	PDOX_HA-1_peak_316
chr1	163561638	163561781	144	163561727	9	7.68808	5.45984	3.64076	PDOX_HA-1_peak_317
chr1	166251819	166251994	176	166251966	6	4.57728	3.82189	1.36562	PDOX_HA-1_peak_318
chr1	167066820	167066963	144	167066919	7	5.56586	4.36787	2.01095	PDOX_HA-1_peak_319
chr1	167709216	167709359	144	167709287	8	6.51905	4.86059	2.76986	PDOX_HA-1_peak_320
chr1	168143928	168144159	232	168144015	16	14.5253	8.2343	9.56453	PDOX_HA-1_peak_321
chr1	168977459	168977709	251	168977530	8	5.39792	4.14558	2.00583	PDOX_HA-1_peak_322
chr1	171397861	171398163	303	171398069	13	9.96799	6.14725	5.53212	PDOX_HA-1_peak_323
chr1	171399328	171399593	266	171399464	13	6.99202	4.35083	3.11502	PDOX_HA-1_peak_324
chr1	172360528	172360724	197	172360618	9	7.68808	5.45984	3.64076	PDOX_HA-1_peak_325
chr1	172487669	172487916	248	172487809	9	7.64283	5.43188	3.64076	PDOX_HA-1_peak_326
chr1	172620728	172620871	144	172620828	12	8.92536	5.70816	4.65108	PDOX_HA-1_peak_327
chr1	173352649	173352920	272	173352779	11	9.28654	6.12845	4.95701	PDOX_HA-1_peak_328
chr1	173588996	173589139	144	173589061	8	6.60449	4.91385	2.78278	PDOX_HA-1_peak_329
chr1	173714768	173714992	225	173714883	18	14.4673	7.66586	9.51208	PDOX_HA-1_peak_330
chr1	173780452	173780604	153	173780538	10	8.81248	6.00582	4.54806	PDOX_HA-1_peak_331
chr1	173888576	173888732	157	173888650	10	8.04191	5.52759	3.94578	PDOX_HA-1_peak_332
chr1	173922049	173922203	155	173922149	11	7.23258	4.8416	3.29527	PDOX_HA-1_peak_333
chr1	174170364	174170602	239	174170474	9	7.59237	5.40065	3.59812	PDOX_HA-1_peak_334
chr1	174301482	174301704	223	174301627	9	7.59237	5.40065	3.59812	PDOX_HA-1_peak_335
chr1	174321056	174321218	163	174321131	14	10.5619	6.29222	6.0419	PDOX_HA-1_peak_336
chr1	175591278	175591596	319	175591446	11	7.23258	4.8416	3.29527	PDOX_HA-1_peak_337
chr1	175922421	175922566	146	175922507	10	8.54326	5.83999	4.36162	PDOX_HA-1_peak_338
chr1	176878821	176878964	144	176878890	11	7.23258	4.8416	3.29527	PDOX_HA-1_peak_339
chr1	177997704	177997847	144	177997811	7	5.56586	4.36787	2.01095	PDOX_HA-1_peak_340
chr1	178629284	178629427	144	178629353	10	7.72468	5.32808	3.66547	PDOX_HA-1_peak_341
chr1	178726148	178726296	149	178726276	8	6.17951	4.64686	2.52919	PDOX_HA-1_peak_342
chr1	178765604	178765776	173	178765681	11	7.23258	4.8416	3.29527	PDOX_HA-1_peak_343
chr1	178780644	178780826	183	178780743	9	7.68808	5.45984	3.64076	PDOX_HA-1_peak_344
chr1	179742738	179742969	232	179742852	13	11.652	7.18894	6.9896	PDOX_HA-1_peak_345
chr1	179878002	179878148	147	179878122	13	9.16019	5.64853	4.84728	PDOX_HA-1_peak_346
chr1	180198357	180198500	144	180198429	11	9.28654	6.12845	4.95701	PDOX_HA-1_peak_347
chr1	180354056	180354339	284	180354188	14	13.6562	8.18976	8.77396	PDOX_HA-1_peak_348
chr1	181065783	181065926	144	181065836	8	6.60449	4.91385	2.78278	PDOX_HA-1_peak_349
chr1	181101574	181101726	153	181101654	8	6.43079	4.80534	2.70453	PDOX_HA-1_peak_350
chr1	181919087	181919343	257	181919195	14	12.9226	7.74477	8.12558	PDOX_HA-1_peak_351
chr1	182838982	182839190	209	182839098	21	14.3599	6.83701	9.43011	PDOX_HA-1_peak_352
chr1	183234960	183235175	216	183235071	14	13.2821	7.96363	8.46653	PDOX_HA-1_peak_353
chr1	183471973	183472216	244	183472095	11	9.28654	6.12845	4.95701	PDOX_HA-1_peak_354
chr1	183685276	183685439	164	183685354	12	10.7228	6.82467	6.19275	PDOX_HA-1_peak_355
chr1	184163849	184164037	189	184163918	8	6.09992	4.59634	2.45638	PDOX_HA-1_peak_356
chr1	184696218	184696383	166	184696314	9	7.68808	5.45984	3.64076	PDOX_HA-1_peak_357
chr1	188182184	188182393	210	188182290	15	14.7842	8.64105	9.80954	PDOX_HA-1_peak_358
chr1	188769249	188769413	165	188769335	17	10.4894	5.59392	5.97695	PDOX_HA-1_peak_359
chr1	188986839	188986982	144	188986936	9	5.99813	4.39089	2.37902	PDOX_HA-1_peak_360
chr1	192839143	192839318	176	192839227	13	11.5883	7.14986	6.9314	PDOX_HA-1_peak_361
chr1	196450335	196450544	210	196450421	10	8.81248	6.00582	4.54806	PDOX_HA-1_peak_362
chr1	196886703	196886847	145	196886769	17	14.4169	7.90361	9.4789	PDOX_HA-1_peak_363
chr1	198465659	198465813	155	198465751	8	6.60449	4.91385	2.78278	PDOX_HA-1_peak_364
chr1	200622474	200622752	279	200622619	20	16.754	8.4728	11.6173	PDOX_HA-1_peak_365
chr1	201513008	201513189	182	201513089	14	12.2646	7.34127	7.53869	PDOX_HA-1_peak_366
chr1	201513262	201513405	144	201513309	11	8.87668	5.87301	4.60942	PDOX_HA-1_peak_367
chr1	201735713	201735988	276	201735877	18	14.4673	7.66586	9.51208	PDOX_HA-1_peak_368
chr1	201941725	201941969	245	201941873	12	6.18658	4.04005	2.52919	PDOX_HA-1_peak_369
chr1	202797784	202797942	159	202797880	11	8.92589	5.90377	4.65108	PDOX_HA-1_peak_370
chr1	202927348	202927507	160	202927438	12	7.47156	4.80902	3.50269	PDOX_HA-1_peak_371
chr1	203082290	203082443	154	203082345	10	6.28529	4.41705	2.61306	PDOX_HA-1_peak_372
chr1	203089806	203089972	167	203089877	10	6.3187	4.43813	2.61572	PDOX_HA-1_peak_373
chr1	203235043	203235226	184	203235102	10	6.59737	4.6143	2.78278	PDOX_HA-1_peak_374
chr1	203327921	203328105	185	203327980	7	5.45157	4.29583	2.01095	PDOX_HA-1_peak_375
chr1	203796126	203796296	171	203796201	9	5.99813	4.39089	2.37902	PDOX_HA-1_peak_376
chr1	203819782	203820001	220	203819936	8	6.09992	4.59634	2.45638	PDOX_HA-1_peak_377
chr1	203985162	203985347	186	203985250	17	13.3565	7.2624	8.51463	PDOX_HA-1_peak_378
chr1	204080283	204080463	181	204080398	10	7.35084	5.09178	3.39287	PDOX_HA-1_peak_379
chr1	204169958	204170231	274	204170100	16	9.57696	5.28314	5.21094	PDOX_HA-1_peak_380
chr1	204506477	204506647	171	204506569	16	9.57696	5.28314	5.21094	PDOX_HA-1_peak_381
chr1	205003548	205003763	216	205003643	16	13.8651	7.83054	8.96917	PDOX_HA-1_peak_382
chr1	205026293	205026563	271	205026383	16	14.8093	8.40771	9.833	PDOX_HA-1_peak_383
chr1	205335782	205335935	154	205335856	7	4.89029	3.93585	1.59305	PDOX_HA-1_peak_384
chr1	205444996	205445209	214	205445090	16	14.956	8.49719	9.96113	PDOX_HA-1_peak_385
chr1	205458968	205459183	216	205459072	13	10.0616	6.20526	5.61593	PDOX_HA-1_peak_386
chr1	205543259	205543493	235	205543449	13	4.47675	2.98107	1.36562	PDOX_HA-1_peak_387
chr1	205791747	205792080	334	205791877	15	10.7195	6.16143	6.19057	PDOX_HA-1_peak_388
chr1	206878524	206878709	186	206878613	13	12.3984	7.64377	7.64072	PDOX_HA-1_peak_389
chr1	207635745	207635960	216	207635849	16	7.75363	4.29614	3.69237	PDOX_HA-1_peak_390
chr1	208436628	208436773	146	208436696	8	6.60449	4.91385	2.78278	PDOX_HA-1_peak_391
chr1	208652405	208652548	144	208652446	9	7.68808	5.45984	3.64076	PDOX_HA-1_peak_392
chr1	208654384	208654580	197	208654471	15	8.68891	4.97237	4.48803	PDOX_HA-1_peak_393
chr1	209156991	209157236	246	209157104	10	6.3187	4.43813	2.61572	PDOX_HA-1_peak_394
chr1	209207844	209208055	212	209207923	8	6.43079	4.80534	2.70453	PDOX_HA-1_peak_395
chr1	209246823	209246978	156	209246913	8	6.60449	4.91385	2.78278	PDOX_HA-1_peak_396
chr1	209692842	209693123	282	209693033	10	8.81248	6.00582	4.54806	PDOX_HA-1_peak_397
chr1	210143392	210143557	166	210143442	9	7.68808	5.45984	3.64076	PDOX_HA-1_peak_398
chr1	210374010	210374195	186	210374079	13	9.52422	5.87274	5.16866	PDOX_HA-1_peak_399
chr1	211336861	211337073	213	211336976	26	16.5598	6.82328	11.445	PDOX_HA-1_peak_400
chr1	211763185	211763368	184	211763256	7	5.30037	4.1998	1.92956	PDOX_HA-1_peak_401
chr1	212701232	212701406	175	212701318	8	6.30272	4.72477	2.61572	PDOX_HA-1_peak_402
chr1	212854576	212854759	184	212854676	9	6.82647	4.91981	2.97917	PDOX_HA-1_peak_403
chr1	212857620	212857802	183	212857691	11	6.31065	4.27091	2.61572	PDOX_HA-1_peak_404
chr1	212938865	212939081	217	212939065	10	8.70649	5.94072	4.49568	PDOX_HA-1_peak_405
chr1	213315994	213316160	167	213316070	14	12.1417	7.26556	7.44357	PDOX_HA-1_peak_406
chr1	214225211	214225436	226	214225352	10	8.28487	5.6795	4.13418	PDOX_HA-1_peak_407
chr1	214452566	214452727	162	214452657	11	5.41249	3.72928	2.00583	PDOX_HA-1_peak_408
chr1	214507211	214507373	163	214507285	9	6.70668	4.84371	2.86617	PDOX_HA-1_peak_409
chr1	214578672	214578819	148	214578742	9	6.55301	4.74582	2.78278	PDOX_HA-1_peak_410
chr1	216234932	216235190	259	216235060	17	17.59	9.82771	12.3998	PDOX_HA-1_peak_411
chr1	216602510	216602677	168	216602590	8	6.60449	4.91385	2.78278	PDOX_HA-1_peak_412
chr1	216731691	216731863	173	216731788	9	7.68808	5.45984	3.64076	PDOX_HA-1_peak_413
chr1	216822587	216822730	144	216822696	9	7.68808	5.45984	3.64076	PDOX_HA-1_peak_414
chr1	218124714	218124897	184	218124803	10	6.3187	4.43813	2.61572	PDOX_HA-1_peak_415
chr1	219433151	219433294	144	219433219	8	6.60449	4.91385	2.78278	PDOX_HA-1_peak_416
chr1	221408166	221408385	220	221408300	11	8.77988	5.81245	4.54806	PDOX_HA-1_peak_417
chr1	223022731	223022954	224	223022822	25	13.3854	5.53627	8.53723	PDOX_HA-1_peak_418
chr1	223715348	223715491	144	223715397	7	5.05386	4.04169	1.73786	PDOX_HA-1_peak_419
chr1	223736671	223736814	144	223736745	7	5.49066	4.32052	2.01095	PDOX_HA-1_peak_420
chr1	224050865	224051104	240	224050982	16	15.6599	8.92457	10.6019	PDOX_HA-1_peak_421
chr1	224380813	224380989	177	224380927	8	4.60506	3.6312	1.36562	PDOX_HA-1_peak_422
chr1	225678341	225678522	182	225678445	14	6.25037	3.79071	2.58743	PDOX_HA-1_peak_423
chr1	225763524	225763672	149	225763593	16	11.7492	6.54651	7.07929	PDOX_HA-1_peak_424
chr1	226066253	226066443	191	226066324	12	9.7153	6.2009	5.33837	PDOX_HA-1_peak_425
chr1	228456229	228456547	319	228456409	18	14.4673	7.66586	9.51208	PDOX_HA-1_peak_426
chr1	228911364	228911551	188	228911384	7	5.33742	4.2234	1.96132	PDOX_HA-1_peak_427
chr1	230120857	230121000	144	230120939	9	7.68808	5.45984	3.64076	PDOX_HA-1_peak_428
chr1	231062995	231063155	161	231063073	8	6.60449	4.91385	2.78278	PDOX_HA-1_peak_429
chr1	232030714	232030887	174	232030797	9	7.68808	5.45984	3.64076	PDOX_HA-1_peak_430
chr1	232100029	232100190	162	232100100	9	7.68808	5.45984	3.64076	PDOX_HA-1_peak_431
chr1	232211464	232211609	146	232211568	9	7.39718	5.27925	3.43533	PDOX_HA-1_peak_432
chr1	232249588	232249851	264	232249705	12	8.18056	5.24506	4.04141	PDOX_HA-1_peak_433
chr1	232329770	232330005	236	232329894	17	17.4118	9.72118	12.2451	PDOX_HA-1_peak_434
chr1	232377143	232377286	144	232377215	9	7.59237	5.40065	3.59812	PDOX_HA-1_peak_435
chr1	235093806	235093949	144	235093930	8	5.76447	4.38193	2.17356	PDOX_HA-1_peak_436
chr1	235286235	235286425	191	235286346	12	10.4215	6.63915	5.92366	PDOX_HA-1_peak_437
chr1	235450783	235451036	254	235450954	14	11.0402	6.58634	6.47676	PDOX_HA-1_peak_438
chr1	235496737	235496951	215	235496835	10	8.04191	5.52759	3.94578	PDOX_HA-1_peak_439
chr1	235504856	235505058	203	235504873	12	6.18658	4.04005	2.52919	PDOX_HA-1_peak_440
chr1	235598268	235598420	153	235598389	14	7.82673	4.6616	3.74935	PDOX_HA-1_peak_441
chr1	236794994	236795159	166	236795077	12	9.18936	5.87287	4.87421	PDOX_HA-1_peak_442
chr1	237041792	237042060	269	237041902	17	10.4894	5.59392	5.97695	PDOX_HA-1_peak_443
chr1	237044279	237044452	174	237044353	14	12.1417	7.26556	7.44357	PDOX_HA-1_peak_444
chr1	237090235	237090499	265	237090387	13	9.16019	5.64853	4.84728	PDOX_HA-1_peak_445
chr1	237125019	237125162	144	237125086	9	7.68808	5.45984	3.64076	PDOX_HA-1_peak_446
chr1	237181805	237181948	144	237181876	8	6.51905	4.86059	2.76986	PDOX_HA-1_peak_447
chr1	238672342	238672565	224	238672462	8	6.09992	4.59634	2.45638	PDOX_HA-1_peak_448
chr1	239106481	239106771	291	239106563	16	13.8651	7.83054	8.96917	PDOX_HA-1_peak_449
chr1	239107781	239107958	178	239107864	20	13.3613	6.52624	8.51463	PDOX_HA-1_peak_450
chr1	239711974	239712274	301	239712045	10	8.81248	6.00582	4.54806	PDOX_HA-1_peak_451
chr1	241004099	241004242	144	241004161	8	6.60449	4.91385	2.78278	PDOX_HA-1_peak_452
chr1	241809278	241809457	180	241809381	12	9.86937	6.29682	5.46707	PDOX_HA-1_peak_453
chr1	242000759	242000933	175	242000895	10	5.73118	4.06917	2.14305	PDOX_HA-1_peak_454
chr1	242273633	242273831	199	242273706	8	5.7293	4.35934	2.14305	PDOX_HA-1_peak_455
chr1	244052071	244052274	204	244052181	11	9.97421	6.5518	5.53212	PDOX_HA-1_peak_456
chr1	244361806	244361961	156	244361896	9	7.12257	5.10704	3.22325	PDOX_HA-1_peak_457
chr1	244860995	244861179	185	244861096	11	7.23258	4.8416	3.29527	PDOX_HA-1_peak_458
chr1	245131111	245131283	173	245131244	9	7.34995	5.24974	3.39287	PDOX_HA-1_peak_459
chr1	246003238	246003381	144	246003332	8	6.60449	4.91385	2.78278	PDOX_HA-1_peak_460
chr1	246372627	246372794	168	246372692	7	5.56586	4.36787	2.01095	PDOX_HA-1_peak_461
chr1	246533432	246533642	211	246533546	13	9.96799	6.14725	5.53212	PDOX_HA-1_peak_462
chr1	247110098	247110299	202	247110212	12	8.92536	5.70816	4.65108	PDOX_HA-1_peak_463
chr1	247865521	247865704	184	247865622	15	13.3204	7.74993	8.49635	PDOX_HA-1_peak_464
chr1	248945970	248946325	356	248946006	40	7.23778	2.48117	3.29968	PDOX_HA-1_peak_465a
chr1	248945970	248946325	356	248946251	33	4.47006	2.05756	1.36562	PDOX_HA-1_peak_465b
chr10	10009	10433	425	10232	181	20.8311	2.19124	15.457	PDOX_HA-1_peak_466
chr10	606330	606473	144	606398	12	7.79337	5.00616	3.72546	PDOX_HA-1_peak_467
chr10	5477270	5477419	150	5477342	12	9.61526	6.13856	5.24722	PDOX_HA-1_peak_468
chr10	5514284	5514427	144	5514352	11	8.92589	5.90377	4.65108	PDOX_HA-1_peak_469
chr10	5873439	5873640	202	5873539	13	11.5883	7.14986	6.9314	PDOX_HA-1_peak_470
chr10	6108890	6109107	218	6108959	6	4.37996	3.69547	1.35432	PDOX_HA-1_peak_471
chr10	7957131	7957411	281	7957279	9	7.68808	5.45984	3.64076	PDOX_HA-1_peak_472
chr10	8050717	8050909	193	8050816	14	11.1922	6.68001	6.58562	PDOX_HA-1_peak_473
chr10	8064519	8064690	172	8064613	10	7.85757	5.41179	3.77802	PDOX_HA-1_peak_474
chr10	8508970	8509145	176	8509053	9	7.68808	5.45984	3.64076	PDOX_HA-1_peak_475
chr10	11035045	11035195	151	11035120	6	4.51231	3.78046	1.36562	PDOX_HA-1_peak_476
chr10	11365447	11365688	242	11365569	13	6.99202	4.35083	3.11502	PDOX_HA-1_peak_477
chr10	12356923	12357170	248	12357073	11	7.91447	5.26907	3.82563	PDOX_HA-1_peak_478
chr10	12766088	12766356	269	12766228	14	13.0637	7.83085	8.26037	PDOX_HA-1_peak_479
chr10	13051158	13051301	144	13051219	9	5.44174	4.03467	2.00751	PDOX_HA-1_peak_480
chr10	13121043	13121331	289	13121172	9	7.68808	5.45984	3.64076	PDOX_HA-1_peak_481
chr10	13211567	13211715	149	13211636	10	8.49026	5.80717	4.31787	PDOX_HA-1_peak_482
chr10	13349734	13350057	324	13349902	18	15.5908	8.3427	10.5455	PDOX_HA-1_peak_483
chr10	13894040	13894253	214	13894204	7	5.45157	4.29583	2.01095	PDOX_HA-1_peak_484
chr10	14185606	14185749	144	14185677	8	6.17951	4.64686	2.52919	PDOX_HA-1_peak_485
chr10	15337453	15337662	210	15337548	12	9.86937	6.29682	5.46707	PDOX_HA-1_peak_486
chr10	15850460	15850635	176	15850544	20	16.6862	8.43256	11.5649	PDOX_HA-1_peak_487
chr10	16326442	16326604	163	16326508	8	6.60449	4.91385	2.78278	PDOX_HA-1_peak_488
chr10	16828371	16828562	192	16828477	13	9.16019	5.64853	4.84728	PDOX_HA-1_peak_489
chr10	17623877	17624101	225	17624010	7	5.56586	4.36787	2.01095	PDOX_HA-1_peak_490
chr10	19416322	19416476	155	19416395	8	6.60449	4.91385	2.78278	PDOX_HA-1_peak_491
chr10	19510505	19510648	144	19510596	8	6.60449	4.91385	2.78278	PDOX_HA-1_peak_492
chr10	20608590	20608741	152	20608671	9	7.68808	5.45984	3.64076	PDOX_HA-1_peak_493
chr10	20779390	20779541	152	20779467	14	9.71586	5.77634	5.33837	PDOX_HA-1_peak_494
chr10	21171551	21171799	249	21171680	19	18.9718	10.1042	13.6973	PDOX_HA-1_peak_495
chr10	21175252	21175446	195	21175335	10	8.81248	6.00582	4.54806	PDOX_HA-1_peak_496
chr10	21508253	21508422	170	21508335	12	10.7228	6.82467	6.19275	PDOX_HA-1_peak_497
chr10	21578069	21578235	167	21578155	12	10.1931	6.49785	5.71272	PDOX_HA-1_peak_498
chr10	21751416	21751568	153	21751493	9	7.5426	5.36978	3.56155	PDOX_HA-1_peak_499
chr10	22211777	22211940	164	22211858	10	8.54326	5.83999	4.36162	PDOX_HA-1_peak_500
chr10	22436885	22437096	212	22436977	11	9.91923	6.51826	5.51541	PDOX_HA-1_peak_501
chr10	24223372	24223549	178	24223460	9	7.16693	5.13496	3.2649	PDOX_HA-1_peak_502
chr10	24418631	24418796	166	24418707	12	11.1703	7.09779	6.5708	PDOX_HA-1_peak_503
chr10	25278276	25278449	174	25278374	10	8.81248	6.00582	4.54806	PDOX_HA-1_peak_504
chr10	26332393	26332538	146	26332455	10	8.70649	5.94072	4.49568	PDOX_HA-1_peak_505
chr10	26710612	26710880	269	26710779	18	17.0077	9.20304	11.857	PDOX_HA-1_peak_506
chr10	26713979	26714127	149	26714067	15	8.68891	4.97237	4.48803	PDOX_HA-1_peak_507
chr10	29513274	29513417	144	29513363	9	7.21183	5.16318	3.29527	PDOX_HA-1_peak_508
chr10	30258927	30259077	151	30258993	7	5.56586	4.36787	2.01095	PDOX_HA-1_peak_509
chr10	30423700	30423849	150	30423771	13	6.99202	4.35083	3.11502	PDOX_HA-1_peak_510
chr10	30522689	30522903	215	30522768	16	10.9119	6.05045	6.37095	PDOX_HA-1_peak_511
chr10	33330547	33330789	243	33330622	8	6.51905	4.86059	2.76986	PDOX_HA-1_peak_512
chr10	33844627	33844777	151	33844705	9	7.49348	5.33926	3.52145	PDOX_HA-1_peak_513
chr10	34024877	34025025	149	34024958	13	9.52422	5.87274	5.16866	PDOX_HA-1_peak_514
chr10	34113752	34113905	154	34113822	12	9.86937	6.29682	5.46707	PDOX_HA-1_peak_515
chr10	34427329	34427558	230	34427439	18	16.7769	9.06285	11.6394	PDOX_HA-1_peak_516
chr10	34802491	34802634	144	34802530	7	4.4247	3.63154	1.36562	PDOX_HA-1_peak_517
chr10	35164694	35164959	266	35164853	10	8.08935	5.55732	3.9892	PDOX_HA-1_peak_518
chr10	42846983	42847126	144	42847054	8	6.60449	4.91385	2.78278	PDOX_HA-1_peak_519
chr10	42994985	42995128	144	42995058	8	6.60449	4.91385	2.78278	PDOX_HA-1_peak_520
chr10	43327391	43327534	144	43327460	11	8.82801	5.84257	4.56237	PDOX_HA-1_peak_521
chr10	43591492	43591740	249	43591614	7	5.56586	4.36787	2.01095	PDOX_HA-1_peak_522
chr10	44233730	44233873	144	44233836	11	5.41249	3.72928	2.00583	PDOX_HA-1_peak_523
chr10	45661068	45661319	252	45661180	15	13.7943	8.04013	8.90609	PDOX_HA-1_peak_524
chr10	46542248	46542405	158	46542322	14	6.81777	4.09686	2.97244	PDOX_HA-1_peak_525
chr10	47650256	47650546	291	47650452	21	20.4509	10.3883	15.0974	PDOX_HA-1_peak_526
chr10	47697906	47698102	197	47697984	11	8.19805	5.4473	4.05293	PDOX_HA-1_peak_527
chr10	48444469	48444612	144	48444539	10	8.81248	6.00582	4.54806	PDOX_HA-1_peak_528
chr10	49519045	49519241	197	49519157	9	7.68808	5.45984	3.64076	PDOX_HA-1_peak_529
chr10	49533402	49533545	144	49533502	10	8.81248	6.00582	4.54806	PDOX_HA-1_peak_530
chr10	50045969	50046124	156	50046018	8	4.60506	3.6312	1.36562	PDOX_HA-1_peak_531
chr10	50367763	50367907	145	50367834	8	6.60449	4.91385	2.78278	PDOX_HA-1_peak_532
chr10	50570278	50570478	201	50570366	12	8.18056	5.24506	4.04141	PDOX_HA-1_peak_533
chr10	51763834	51764099	266	51763975	17	17.4118	9.72118	12.2451	PDOX_HA-1_peak_534
chr10	51910319	51910514	196	51910404	12	6.18658	4.04005	2.52919	PDOX_HA-1_peak_535
chr10	51968704	51968852	149	51968773	10	8.81248	6.00582	4.54806	PDOX_HA-1_peak_536
chr10	52205046	52205247	202	52205118	10	8.70649	5.94072	4.49568	PDOX_HA-1_peak_537
chr10	52308314	52308629	316	52308587	8	4.60506	3.6312	1.36562	PDOX_HA-1_peak_538
chr10	52644752	52644947	196	52644853	14	13.6562	8.18976	8.77396	PDOX_HA-1_peak_539
chr10	53599028	53599278	251	53599151	22	22.4234	11.2566	16.975	PDOX_HA-1_peak_540
chr10	54608090	54608292	203	54608184	14	8.98659	5.33863	4.70797	PDOX_HA-1_peak_541
chr10	55100964	55101126	163	55101034	6	4.57728	3.82189	1.36562	PDOX_HA-1_peak_542
chr10	55263954	55264097	144	55264034	15	10.7195	6.16143	6.19057	PDOX_HA-1_peak_543
chr10	57469131	57469388	258	57469248	14	13.6562	8.18976	8.77396	PDOX_HA-1_peak_544
chr10	57627872	57628140	269	57627999	15	14.9418	8.73574	9.94783	PDOX_HA-1_peak_545
chr10	58027839	58028051	213	58027949	11	8.32556	5.52744	4.16629	PDOX_HA-1_peak_546
chr10	58064195	58064338	144	58064327	8	6.60449	4.91385	2.78278	PDOX_HA-1_peak_547
chr10	58268732	58269041	310	58268947	28	18.531	7.32871	13.292	PDOX_HA-1_peak_548
chr10	59211913	59212090	178	59212001	16	15.4169	8.77741	10.3918	PDOX_HA-1_peak_549
chr10	59614377	59614527	151	59614445	8	6.60449	4.91385	2.78278	PDOX_HA-1_peak_550
chr10	60130058	60130297	240	60130178	21	17.9279	8.87626	12.7146	PDOX_HA-1_peak_551
chr10	60338240	60338435	196	60338333	11	7.23258	4.8416	3.29527	PDOX_HA-1_peak_552
chr10	60338650	60338947	298	60338798	14	10.1693	6.052	5.69261	PDOX_HA-1_peak_553
chr10	60537406	60537549	144	60537470	9	7.68808	5.45984	3.64076	PDOX_HA-1_peak_554
chr10	60830762	60831093	332	60830926	57	59.2544	18.0249	52.9431	PDOX_HA-1_peak_555
chr10	60916174	60916325	152	60916257	7	5.56586	4.36787	2.01095	PDOX_HA-1_peak_556
chr10	61000919	61001192	274	61001098	11	9.97421	6.5518	5.53212	PDOX_HA-1_peak_557
chr10	63230044	63230344	301	63230250	9	7.68808	5.45984	3.64076	PDOX_HA-1_peak_558
chr10	63593727	63593926	200	63593814	9	6.9504	4.99834	3.08438	PDOX_HA-1_peak_559
chr10	63626639	63626801	163	63626712	9	7.64283	5.43188	3.64076	PDOX_HA-1_peak_560
chr10	64365796	64365939	144	64365866	9	7.68808	5.45984	3.64076	PDOX_HA-1_peak_561
chr10	66958560	66958721	162	66958638	10	8.81248	6.00582	4.54806	PDOX_HA-1_peak_562
chr10	68251300	68251445	146	68251371	12	8.18056	5.24506	4.04141	PDOX_HA-1_peak_563
chr10	68344209	68344388	180	68344295	10	8.33525	5.71089	4.17425	PDOX_HA-1_peak_564
chr10	68726330	68726473	144	68726414	11	7.87545	5.24456	3.79551	PDOX_HA-1_peak_565
chr10	68880269	68880446	178	68880322	8	6.22006	4.67255	2.55948	PDOX_HA-1_peak_566
chr10	69122968	69123160	193	69123071	12	7.17181	4.62681	3.26856	PDOX_HA-1_peak_567
chr10	69217265	69217486	222	69217367	21	16.1339	7.82999	11.0518	PDOX_HA-1_peak_568
chr10	69287309	69287673	365	69287447	15	12.7606	7.40623	7.98154	PDOX_HA-1_peak_569
chr10	69312429	69312577	149	69312488	8	4.34976	3.4658	1.32882	PDOX_HA-1_peak_570
chr10	69953035	69953293	259	69953218	11	7.23258	4.8416	3.29527	PDOX_HA-1_peak_571
chr10	70233787	70233930	144	70233890	11	9.39517	6.19582	5.05042	PDOX_HA-1_peak_572
chr10	70624132	70624344	213	70624227	13	10.4541	6.44868	5.94969	PDOX_HA-1_peak_573
chr10	71085670	71085895	226	71085788	16	9.57696	5.28314	5.21094	PDOX_HA-1_peak_574
chr10	71091874	71092152	279	71091976	11	9.28654	6.12845	4.95701	PDOX_HA-1_peak_575
chr10	71633007	71633262	256	71633133	18	17.2459	9.34764	12.0853	PDOX_HA-1_peak_576
chr10	72400446	72400589	144	72400517	7	5.33742	4.2234	1.96132	PDOX_HA-1_peak_577
chr10	72433986	72434129	144	72434026	8	6.60449	4.91385	2.78278	PDOX_HA-1_peak_578
chr10	72730996	72731139	144	72731061	6	4.34797	3.67482	1.32882	PDOX_HA-1_peak_579
chr10	73420199	73420346	148	73420270	10	8.65135	5.90676	4.45982	PDOX_HA-1_peak_580
chr10	74031643	74031807	165	74031729	10	7.81278	5.3836	3.74338	PDOX_HA-1_peak_581
chr10	74643057	74643200	144	74643123	11	7.91447	5.26907	3.82563	PDOX_HA-1_peak_582
chr10	75140381	75140561	181	75140481	13	9.96799	6.14725	5.53212	PDOX_HA-1_peak_583
chr10	75405328	75405495	168	75405421	12	6.18658	4.04005	2.52919	PDOX_HA-1_peak_584
chr10	77974509	77974701	193	77974602	9	6.3344	4.6062	2.62093	PDOX_HA-1_peak_585
chr10	79056760	79056920	161	79056900	9	5.44174	4.03467	2.00751	PDOX_HA-1_peak_586
chr10	79435527	79435670	144	79435591	7	5.49066	4.32052	2.01095	PDOX_HA-1_peak_587
chr10	79487448	79487660	213	79487549	11	9.12839	6.0301	4.83772	PDOX_HA-1_peak_588
chr10	80018819	80019021	203	80018929	11	8.19805	5.4473	4.05293	PDOX_HA-1_peak_589
chr10	80034943	80035110	168	80035032	12	8.18056	5.24506	4.04141	PDOX_HA-1_peak_590
chr10	80058837	80059026	190	80058938	9	5.44174	4.03467	2.00751	PDOX_HA-1_peak_591
chr10	80131554	80131766	213	80131624	7	4.79664	3.87497	1.51543	PDOX_HA-1_peak_592
chr10	80662991	80663137	147	80663059	12	11.1703	7.09779	6.5708	PDOX_HA-1_peak_593
chr10	84466184	84466388	205	84466296	8	6.51905	4.86059	2.76986	PDOX_HA-1_peak_594
chr10	85105867	85106046	180	85105975	11	7.23258	4.8416	3.29527	PDOX_HA-1_peak_595
chr10	86030268	86030411	144	86030338	8	6.60449	4.91385	2.78278	PDOX_HA-1_peak_596
chr10	86462679	86462857	179	86462798	7	4.79664	3.87497	1.51543	PDOX_HA-1_peak_597
chr10	86463169	86463335	167	86463268	11	8.77988	5.81245	4.54806	PDOX_HA-1_peak_598
chr10	86839295	86839522	228	86839435	9	7.39718	5.27925	3.43533	PDOX_HA-1_peak_599
chr10	86857261	86857447	187	86857357	14	10.1222	6.02325	5.66963	PDOX_HA-1_peak_600
chr10	86872773	86873024	252	86872893	27	20.7271	8.70165	15.3563	PDOX_HA-1_peak_601
chr10	87111736	87111991	256	87111873	25	22.8078	10.4901	17.3446	PDOX_HA-1_peak_602
chr10	87112354	87112507	154	87112430	13	10.9345	6.7464	6.39145	PDOX_HA-1_peak_603
chr10	90666303	90666699	397	90666569	20	13.3613	6.52624	8.51463	PDOX_HA-1_peak_604
chr10	90925608	90925982	375	90925767	18	14.4673	7.66586	9.51208	PDOX_HA-1_peak_605
chr10	91389774	91390029	256	91389860	7	5.49066	4.32052	2.01095	PDOX_HA-1_peak_606
chr10	91745364	91745632	269	91745501	18	17.492	9.49685	12.3181	PDOX_HA-1_peak_607
chr10	92265891	92266077	187	92265976	16	13.3816	7.53496	8.53471	PDOX_HA-1_peak_608
chr10	92353155	92353609	455	92353272	12	6.18658	4.04005	2.52919	PDOX_HA-1_peak_609a
chr10	92353155	92353609	455	92353495	21	10.0897	4.68454	5.64214	PDOX_HA-1_peak_609b
chr10	92789900	92790076	177	92789981	8	4.60506	3.6312	1.36562	PDOX_HA-1_peak_610
chr10	92979664	92979882	219	92979815	9	5.44174	4.03467	2.00751	PDOX_HA-1_peak_611
chr10	93495218	93495433	216	93495351	17	12.8034	6.9316	8.01158	PDOX_HA-1_peak_612
chr10	93617153	93617362	210	93617219	10	6.3187	4.43813	2.61572	PDOX_HA-1_peak_613
chr10	93790661	93790804	144	93790719	9	5.44174	4.03467	2.00751	PDOX_HA-1_peak_614
chr10	93842013	93842165	153	93842100	11	7.23258	4.8416	3.29527	PDOX_HA-1_peak_615
chr10	94458064	94458322	259	94458177	18	14.4673	7.66586	9.51208	PDOX_HA-1_peak_616
chr10	94593877	94594068	192	94593936	9	7.68808	5.45984	3.64076	PDOX_HA-1_peak_617
chr10	95230282	95230474	193	95230358	9	7.16693	5.13496	3.2649	PDOX_HA-1_peak_618
chr10	95278718	95278890	173	95278805	10	8.81248	6.00582	4.54806	PDOX_HA-1_peak_619
chr10	96226114	96226282	169	96226257	10	5.73118	4.06917	2.14305	PDOX_HA-1_peak_620
chr10	96255483	96255626	144	96255567	11	7.91447	5.26907	3.82563	PDOX_HA-1_peak_621
chr10	96341268	96341428	161	96341368	9	7.39718	5.27925	3.43533	PDOX_HA-1_peak_622
chr10	96856178	96856499	322	96856365	20	18.6755	9.62581	13.4265	PDOX_HA-1_peak_623
chr10	97337042	97337504	463	97337226	19	12.3827	6.21546	7.64072	PDOX_HA-1_peak_624
chr10	97401666	97401837	172	97401742	10	7.31142	5.06682	3.35715	PDOX_HA-1_peak_625
chr10	97714302	97714593	292	97714349	10	8.33525	5.71089	4.17425	PDOX_HA-1_peak_626
chr10	97876556	97876729	174	97876626	9	7.25729	5.19172	3.31666	PDOX_HA-1_peak_627
chr10	99167186	99167343	158	99167298	7	5.49066	4.32052	2.01095	PDOX_HA-1_peak_628
chr10	99234610	99234788	179	99234683	13	6.99202	4.35083	3.11502	PDOX_HA-1_peak_629
chr10	99393067	99393243	177	99393155	8	6.60449	4.91385	2.78278	PDOX_HA-1_peak_630
chr10	99521509	99521728	220	99521578	13	5.53881	3.538	2.01095	PDOX_HA-1_peak_631
chr10	99568963	99569189	227	99569085	11	9.85792	6.48078	5.4645	PDOX_HA-1_peak_632
chr10	100109831	100110004	174	100109914	14	10.1693	6.052	5.69261	PDOX_HA-1_peak_633
chr10	100278505	100278668	164	100278563	10	7.68135	5.30075	3.64076	PDOX_HA-1_peak_634
chr10	100301270	100301494	225	100301353	15	8.68891	4.97237	4.48803	PDOX_HA-1_peak_635
chr10	100569844	100569987	144	100569907	8	6.51905	4.86059	2.76986	PDOX_HA-1_peak_636
chr10	100816826	100817015	190	100816938	11	5.41249	3.72928	2.00583	PDOX_HA-1_peak_637
chr10	101142665	101142867	203	101142780	10	7.85757	5.41179	3.77802	PDOX_HA-1_peak_638
chr10	101237440	101237640	201	101237522	8	6.60449	4.91385	2.78278	PDOX_HA-1_peak_639
chr10	101261361	101261582	222	101261445	16	12.2151	6.82635	7.51066	PDOX_HA-1_peak_640
chr10	101263547	101263854	308	101263618	9	6.78609	4.89418	2.94116	PDOX_HA-1_peak_641
chr10	101373196	101373346	151	101373269	11	9.6788	6.3709	5.30596	PDOX_HA-1_peak_642
chr10	101529410	101529563	154	101529529	9	6.70668	4.84371	2.86617	PDOX_HA-1_peak_643
chr10	101597136	101597282	147	101597207	12	8.92536	5.70816	4.65108	PDOX_HA-1_peak_644
chr10	102132421	102132713	293	102132602	30	29.272	12.5075	23.5726	PDOX_HA-1_peak_645
chr10	102169542	102169729	188	102169654	12	6.18658	4.04005	2.52919	PDOX_HA-1_peak_646
chr10	102250577	102250730	154	102250672	14	6.25037	3.79071	2.58743	PDOX_HA-1_peak_647
chr10	102342551	102342720	170	102342626	7	5.1221	4.08563	1.77468	PDOX_HA-1_peak_648
chr10	102455871	102456133	263	102456005	22	20.4193	10.0521	15.0666	PDOX_HA-1_peak_649
chr10	102627858	102628019	162	102627952	8	5.7293	4.35934	2.14305	PDOX_HA-1_peak_650
chr10	102779589	102779735	147	102779659	10	7.31142	5.06682	3.35715	PDOX_HA-1_peak_651
chr10	102789152	102789413	262	102789251	12	9.92184	6.32945	5.51604	PDOX_HA-1_peak_652
chr10	103036331	103036474	144	103036444	10	7.55414	5.22041	3.57165	PDOX_HA-1_peak_653
chr10	103231219	103231388	170	103231290	8	5.76447	4.38193	2.17356	PDOX_HA-1_peak_654
chr10	103231822	103232020	199	103231923	11	7.23258	4.8416	3.29527	PDOX_HA-1_peak_655
chr10	103274385	103274553	169	103274466	10	7.08292	4.92201	3.19889	PDOX_HA-1_peak_656
chr10	104067188	104067380	193	104067275	11	7.53966	5.03378	3.56135	PDOX_HA-1_peak_657
chr10	104339063	104339387	325	104339175	10	7.76849	5.35569	3.70492	PDOX_HA-1_peak_658
chr10	106615210	106615353	144	106615295	11	9.28654	6.12845	4.95701	PDOX_HA-1_peak_659
chr10	107091193	107091393	201	107091289	13	6.99202	4.35083	3.11502	PDOX_HA-1_peak_660
chr10	107264820	107265124	305	107264955	14	10.1693	6.052	5.69261	PDOX_HA-1_peak_661
chr10	108784727	108784894	168	108784817	10	8.81248	6.00582	4.54806	PDOX_HA-1_peak_662
chr10	110000566	110000776	211	110000634	10	8.81248	6.00582	4.54806	PDOX_HA-1_peak_663
chr10	110163406	110163549	144	110163540	9	7.12257	5.10704	3.22325	PDOX_HA-1_peak_664
chr10	110169058	110169414	357	110169152	10	8.28487	5.6795	4.13418	PDOX_HA-1_peak_665
chr10	110496893	110497118	226	110497009	31	24.5787	9.57517	19.0496	PDOX_HA-1_peak_666
chr10	112495924	112496175	252	112496073	8	6.51905	4.86059	2.76986	PDOX_HA-1_peak_667
chr10	113263103	113263246	144	113263173	7	5.56586	4.36787	2.01095	PDOX_HA-1_peak_668
chr10	113301575	113301763	189	113301726	6	4.57728	3.82189	1.36562	PDOX_HA-1_peak_669
chr10	114472105	114472323	219	114472186	8	6.56409	4.88869	2.78278	PDOX_HA-1_peak_670
chr10	117137869	117138012	144	117137978	10	8.18593	5.61774	4.04141	PDOX_HA-1_peak_671
chr10	117176275	117176418	144	117176376	10	7.72468	5.32808	3.66547	PDOX_HA-1_peak_672
chr10	117550311	117550486	176	117550406	12	9.51727	6.07746	5.1661	PDOX_HA-1_peak_673
chr10	118057212	118057355	144	118057305	10	8.70649	5.94072	4.49568	PDOX_HA-1_peak_674
chr10	118723952	118724113	162	118724061	8	6.09992	4.59634	2.45638	PDOX_HA-1_peak_675
chr10	118740215	118740401	187	118740270	11	8.32556	5.52744	4.16629	PDOX_HA-1_peak_676
chr10	119316853	119316996	144	119316920	10	7.72468	5.32808	3.66547	PDOX_HA-1_peak_677
chr10	119786586	119786810	225	119786717	10	4.67208	3.41851	1.4209	PDOX_HA-1_peak_678
chr10	120127869	120128018	150	120127940	10	5.99761	4.23598	2.37902	PDOX_HA-1_peak_679
chr10	120522908	120523106	199	120522998	10	8.81248	6.00582	4.54806	PDOX_HA-1_peak_680
chr10	120825009	120825226	218	120825123	15	13.3204	7.74993	8.49635	PDOX_HA-1_peak_681
chr10	121681345	121681504	160	121681431	12	8.92536	5.70816	4.65108	PDOX_HA-1_peak_682
chr10	124927691	124927951	261	124927820	12	10.4215	6.63915	5.92366	PDOX_HA-1_peak_683
chr10	125285146	125285289	144	125285250	7	5.56586	4.36787	2.01095	PDOX_HA-1_peak_684
chr10	126743353	126743496	144	126743419	8	6.51905	4.86059	2.76986	PDOX_HA-1_peak_685
chr10	127629426	127629596	171	127629473	7	5.56586	4.36787	2.01095	PDOX_HA-1_peak_686
chr10	128126695	128126894	200	128126766	9	6.70668	4.84371	2.86617	PDOX_HA-1_peak_687
chr10	129972293	129972436	144	129972360	8	6.60449	4.91385	2.78278	PDOX_HA-1_peak_688
chr10	132036222	132036447	226	132036338	10	8.81248	6.00582	4.54806	PDOX_HA-1_peak_689
chr10	132482511	132482814	304	132482603	12	9.61526	6.13856	5.24722	PDOX_HA-1_peak_690
chr10	132665472	132665910	439	132665634	13	9.16019	5.64853	4.84728	PDOX_HA-1_peak_691a
chr10	132665472	132665910	439	132665837	16	15.2596	8.68197	10.2438	PDOX_HA-1_peak_691b
chr10	132747193	132747411	219	132747283	8	6.09992	4.59634	2.45638	PDOX_HA-1_peak_692
chr10	133110997	133111147	151	133111092	9	7.68808	5.45984	3.64076	PDOX_HA-1_peak_693
chr10	133111704	133111991	288	133111873	21	14.3599	6.83701	9.43011	PDOX_HA-1_peak_694
chr10	133254411	133254554	144	133254500	9	7.68808	5.45984	3.64076	PDOX_HA-1_peak_695
chr10	133361081	133361686	606	133361429	33	35.3932	14.929	29.5311	PDOX_HA-1_peak_696
chr11	321283	322164	882	321465	27	25.3484	11.2971	19.7803	PDOX_HA-1_peak_697a
chr11	321283	322164	882	321772	12	9.37395	5.98806	5.03094	PDOX_HA-1_peak_697b
chr11	322232	322375	144	322331	11	7.23258	4.8416	3.29527	PDOX_HA-1_peak_698
chr11	322476	322644	169	322569	11	7.23258	4.8416	3.29527	PDOX_HA-1_peak_699
chr11	638278	638535	258	638386	13	9.43997	5.82076	5.09445	PDOX_HA-1_peak_700
chr11	964768	965326	559	964999	98	28.1333	3.78805	22.4719	PDOX_HA-1_peak_701
chr11	2692349	2692492	144	2692416	9	7.68808	5.45984	3.64076	PDOX_HA-1_peak_702
chr11	2929982	2930126	145	2930047	10	6.93777	4.82998	3.07396	PDOX_HA-1_peak_703
chr11	3782758	3783184	427	3782862	16	13.8651	7.83054	8.96917	PDOX_HA-1_peak_704
chr11	6295680	6295838	159	6295776	8	6.56409	4.88869	2.78278	PDOX_HA-1_peak_705
chr11	6321868	6322172	305	6322061	10	7.00966	4.87556	3.13154	PDOX_HA-1_peak_706
chr11	6379365	6379510	146	6379475	12	9.97489	6.36243	5.53212	PDOX_HA-1_peak_707
chr11	6445776	6445933	158	6445847	10	8.2351	5.64845	4.08812	PDOX_HA-1_peak_708
chr11	6531400	6531543	144	6531467	9	7.49348	5.33926	3.52145	PDOX_HA-1_peak_709
chr11	7594608	7594815	208	7594722	10	7.31142	5.06682	3.35715	PDOX_HA-1_peak_710
chr11	9058033	9058284	252	9058172	23	22.6352	11.0549	17.1817	PDOX_HA-1_peak_711
chr11	9065162	9065341	180	9065268	12	10.4215	6.63915	5.92366	PDOX_HA-1_peak_712
chr11	9253038	9253234	197	9253110	15	10.7195	6.16143	6.19057	PDOX_HA-1_peak_713
chr11	9265651	9265826	176	9265774	14	5.09333	3.194	1.77112	PDOX_HA-1_peak_714
chr11	9315214	9315386	173	9315292	11	7.23258	4.8416	3.29527	PDOX_HA-1_peak_715
chr11	9316725	9316922	198	9316820	12	9.66502	6.16957	5.29369	PDOX_HA-1_peak_716
chr11	9905847	9906300	454	9906078	8	6.60449	4.91385	2.78278	PDOX_HA-1_peak_717
chr11	10366613	10366785	173	10366710	9	7.68808	5.45984	3.64076	PDOX_HA-1_peak_718
chr11	10529460	10529744	285	10529537	8	6.60449	4.91385	2.78278	PDOX_HA-1_peak_719
chr11	10878574	10878743	170	10878649	11	9.97421	6.5518	5.53212	PDOX_HA-1_peak_720
chr11	11387392	11387701	310	11387456	15	8.68891	4.97237	4.48803	PDOX_HA-1_peak_721a
chr11	11387392	11387701	310	11387624	14	6.25037	3.79071	2.58743	PDOX_HA-1_peak_721b
chr11	12748249	12748399	151	12748374	10	8.08935	5.55732	3.9892	PDOX_HA-1_peak_722
chr11	14040965	14041270	306	14041041	10	6.3187	4.43813	2.61572	PDOX_HA-1_peak_723
chr11	15548048	15548300	253	15548137	9	5.41175	4.0155	2.00583	PDOX_HA-1_peak_724
chr11	15589140	15589283	144	15589231	10	7.72468	5.32808	3.66547	PDOX_HA-1_peak_725
chr11	15607735	15607878	144	15607783	13	6.99202	4.35083	3.11502	PDOX_HA-1_peak_726
chr11	16039904	16040051	148	16039969	11	9.97421	6.5518	5.53212	PDOX_HA-1_peak_727
chr11	17389500	17389680	181	17389600	18	9.35415	4.80157	5.01854	PDOX_HA-1_peak_728
chr11	17479650	17479828	179	17479729	12	9.86937	6.29682	5.46707	PDOX_HA-1_peak_729
chr11	17651678	17651841	164	17651754	10	8.81248	6.00582	4.54806	PDOX_HA-1_peak_730
chr11	18084995	18085180	186	18085078	9	7.68808	5.45984	3.64076	PDOX_HA-1_peak_731
chr11	18314225	18314504	280	18314326	10	8.81248	6.00582	4.54806	PDOX_HA-1_peak_732
chr11	19279673	19279838	166	19279764	6	4.57728	3.82189	1.36562	PDOX_HA-1_peak_733
chr11	19432554	19432774	221	19432657	12	11.1703	7.09779	6.5708	PDOX_HA-1_peak_734
chr11	19606023	19606166	144	19606080	10	6.3187	4.43813	2.61572	PDOX_HA-1_peak_735
chr11	19703515	19703658	144	19703623	9	7.68808	5.45984	3.64076	PDOX_HA-1_peak_736
chr11	19960684	19960852	169	19960756	7	5.45157	4.29583	2.01095	PDOX_HA-1_peak_737
chr11	20022124	20022388	265	20022270	11	7.23258	4.8416	3.29527	PDOX_HA-1_peak_738
chr11	20081315	20081553	239	20081461	7	4.79664	3.87497	1.51543	PDOX_HA-1_peak_739
chr11	20208004	20208266	263	20208109	15	14.0092	8.17126	9.09761	PDOX_HA-1_peak_740
chr11	20250230	20250373	144	20250342	7	5.49066	4.32052	2.01095	PDOX_HA-1_peak_741
chr11	20388501	20388664	164	20388591	8	6.38753	4.77818	2.66576	PDOX_HA-1_peak_742
chr11	23769301	23769526	226	23769396	10	8.81248	6.00582	4.54806	PDOX_HA-1_peak_743
chr11	27317816	27318009	194	27317916	15	14.7842	8.64105	9.80954	PDOX_HA-1_peak_744
chr11	27445005	27445182	178	27445121	9	7.68808	5.45984	3.64076	PDOX_HA-1_peak_745
chr11	27720562	27720854	293	27720666	14	10.1693	6.052	5.69261	PDOX_HA-1_peak_746
chr11	27843756	27843919	164	27843828	11	9.97421	6.5518	5.53212	PDOX_HA-1_peak_747
chr11	28698140	28698312	173	28698207	13	9.16019	5.64853	4.84728	PDOX_HA-1_peak_748
chr11	29020395	29020564	170	29020481	10	8.70649	5.94072	4.49568	PDOX_HA-1_peak_749
chr11	29535853	29536031	179	29535953	11	9.97421	6.5518	5.53212	PDOX_HA-1_peak_750
chr11	29986660	29986911	252	29986730	8	6.60449	4.91385	2.78278	PDOX_HA-1_peak_751
chr11	32091879	32092108	230	32092003	16	9.57696	5.28314	5.21094	PDOX_HA-1_peak_752
chr11	32599182	32599325	144	32599249	8	6.51905	4.86059	2.76986	PDOX_HA-1_peak_753
chr11	33133761	33133913	153	33133858	9	7.30333	5.22057	3.35715	PDOX_HA-1_peak_754
chr11	33177689	33177832	144	33177758	11	8.32556	5.52744	4.16629	PDOX_HA-1_peak_755
chr11	33178033	33178178	146	33178091	10	6.3187	4.43813	2.61572	PDOX_HA-1_peak_756
chr11	33178327	33178596	270	33178528	12	6.18658	4.04005	2.52919	PDOX_HA-1_peak_757
chr11	33256034	33256236	203	33256131	11	8.97566	5.93486	4.69797	PDOX_HA-1_peak_758
chr11	33270139	33270296	158	33270272	8	6.60449	4.91385	2.78278	PDOX_HA-1_peak_759
chr11	33732758	33732909	152	33732831	13	6.99202	4.35083	3.11502	PDOX_HA-1_peak_760
chr11	33778829	33779049	221	33778892	9	6.3344	4.6062	2.62093	PDOX_HA-1_peak_761
chr11	33802781	33802945	165	33802859	21	10.0897	4.68454	5.64214	PDOX_HA-1_peak_762
chr11	34238953	34239127	175	34239024	10	7.39067	5.117	3.43172	PDOX_HA-1_peak_763
chr11	35248503	35248922	420	35248765	132	65.6583	6.82699	59.2988	PDOX_HA-1_peak_764
chr11	35617729	35617930	202	35617792	9	7.12257	5.10704	3.22325	PDOX_HA-1_peak_765
chr11	35956790	35956936	147	35956847	7	5.30037	4.1998	1.92956	PDOX_HA-1_peak_766
chr11	36155556	36155748	193	36155662	8	6.60449	4.91385	2.78278	PDOX_HA-1_peak_767
chr11	36374801	36374944	144	36374907	9	7.21183	5.16318	3.29527	PDOX_HA-1_peak_768
chr11	37394327	37394490	164	37394412	18	18.9499	10.3737	13.6774	PDOX_HA-1_peak_769
chr11	39438445	39438592	148	39438546	7	5.1221	4.08563	1.77468	PDOX_HA-1_peak_770
chr11	40294454	40294626	173	40294540	9	5.44174	4.03467	2.00751	PDOX_HA-1_peak_771
chr11	40533006	40533149	144	40533077	9	7.68808	5.45984	3.64076	PDOX_HA-1_peak_772
chr11	43462271	43462425	155	43462339	7	5.22769	4.15337	1.86552	PDOX_HA-1_peak_773
chr11	44285156	44285413	258	44285375	10	6.3187	4.43813	2.61572	PDOX_HA-1_peak_774
chr11	44523709	44523852	144	44523762	8	6.02226	4.5469	2.40047	PDOX_HA-1_peak_775
chr11	44558062	44558318	257	44558130	9	7.5426	5.36978	3.56155	PDOX_HA-1_peak_776
chr11	44559987	44560167	181	44560081	14	10.1693	6.052	5.69261	PDOX_HA-1_peak_777
chr11	44761374	44761613	240	44761491	21	17.9279	8.87626	12.7146	PDOX_HA-1_peak_778
chr11	46202359	46202502	144	46202432	9	7.68808	5.45984	3.64076	PDOX_HA-1_peak_779
chr11	46617327	46617478	152	46617396	14	8.65725	5.14375	4.46478	PDOX_HA-1_peak_780
chr11	47876026	47876186	161	47876101	11	9.6788	6.3709	5.30596	PDOX_HA-1_peak_781
chr11	47934715	47934954	240	47934765	9	5.15361	3.85089	1.80193	PDOX_HA-1_peak_782
chr11	47990910	47991121	212	47991017	11	6.87848	4.62107	3.02444	PDOX_HA-1_peak_783
chr11	56057756	56057899	144	56057840	8	6.60449	4.91385	2.78278	PDOX_HA-1_peak_784
chr11	57345562	57345718	157	57345637	11	7.23258	4.8416	3.29527	PDOX_HA-1_peak_785
chr11	57637498	57637728	231	57637704	10	6.93777	4.82998	3.07396	PDOX_HA-1_peak_786
chr11	57639513	57639656	144	57639603	8	5.36666	4.12535	1.98963	PDOX_HA-1_peak_787
chr11	57736492	57736639	148	57736568	12	10.0828	6.42943	5.63543	PDOX_HA-1_peak_788
chr11	57905730	57905892	163	57905795	10	7.85757	5.41179	3.77802	PDOX_HA-1_peak_789
chr11	58927763	58927912	150	58927834	10	8.18593	5.61774	4.04141	PDOX_HA-1_peak_790
chr11	59560103	59560307	205	59560222	10	7.59609	5.24691	3.60064	PDOX_HA-1_peak_791
chr11	61215845	61215994	150	61215958	10	7.72468	5.32808	3.66547	PDOX_HA-1_peak_792
chr11	61372821	61372964	144	61372882	7	5.49066	4.32052	2.01095	PDOX_HA-1_peak_793
chr11	62505776	62505949	174	62505886	13	6.99202	4.35083	3.11502	PDOX_HA-1_peak_794
chr11	62653288	62653667	380	62653392	33	35.3932	14.929	29.5311	PDOX_HA-1_peak_795a
chr11	62653288	62653667	380	62653550	21	14.3599	6.83701	9.43011	PDOX_HA-1_peak_795b
chr11	62709359	62709502	144	62709429	11	7.19576	4.8186	3.28606	PDOX_HA-1_peak_796
chr11	62736706	62736967	262	62736856	11	6.87848	4.62107	3.02444	PDOX_HA-1_peak_797
chr11	63803235	63803414	180	63803306	10	7.08292	4.92201	3.19889	PDOX_HA-1_peak_798
chr11	63974127	63974322	196	63974208	16	12.7188	7.13119	7.94021	PDOX_HA-1_peak_799
chr11	64132292	64132509	218	64132369	11	7.19576	4.8186	3.28606	PDOX_HA-1_peak_800
chr11	64869928	64870071	144	64869999	14	11.5639	6.9093	6.91615	PDOX_HA-1_peak_801
chr11	64917739	64917882	144	64917818	8	5.80003	4.40476	2.2064	PDOX_HA-1_peak_802
chr11	65499395	65499578	184	65499495	13	6.99202	4.35083	3.11502	PDOX_HA-1_peak_803
chr11	65506877	65507215	339	65507136	16	7.75363	4.29614	3.69237	PDOX_HA-1_peak_804
chr11	65510538	65510763	226	65510657	12	8.14031	5.22015	4.03148	PDOX_HA-1_peak_805
chr11	66002139	66002304	166	66002217	12	10.3634	6.60325	5.87484	PDOX_HA-1_peak_806
chr11	66466099	66466242	144	66466156	10	6.3187	4.43813	2.61572	PDOX_HA-1_peak_807
chr11	66678649	66678805	157	66678724	8	4.34976	3.4658	1.32882	PDOX_HA-1_peak_808
chr11	66833237	66833802	566	66833330	13	8.73987	5.39125	4.52441	PDOX_HA-1_peak_809a
chr11	66833237	66833802	566	66833650	18	13.8808	7.31669	8.98124	PDOX_HA-1_peak_809b
chr11	67388284	67388433	150	67388424	9	6.82647	4.91981	2.97917	PDOX_HA-1_peak_810
chr11	67605363	67605545	183	67605448	11	8.82801	5.84257	4.56237	PDOX_HA-1_peak_811
chr11	67791709	67791852	144	67791777	7	5.19205	4.13055	1.8334	PDOX_HA-1_peak_812
chr11	68087756	68087899	144	68087808	8	5.7293	4.35934	2.14305	PDOX_HA-1_peak_813
chr11	68632786	68633062	277	68632982	11	7.53966	5.03378	3.56135	PDOX_HA-1_peak_814
chr11	70772953	70773096	144	70773023	8	6.51905	4.86059	2.76986	PDOX_HA-1_peak_815
chr11	71131902	71132158	257	71132076	16	13.2662	7.46452	8.45199	PDOX_HA-1_peak_816
chr11	72434583	72434791	209	72434699	15	12.1402	7.02543	7.44357	PDOX_HA-1_peak_817
chr11	73868781	73868986	206	73868917	7	4.79664	3.87497	1.51543	PDOX_HA-1_peak_818
chr11	74388914	74389158	245	74389069	11	9.79743	6.44374	5.41426	PDOX_HA-1_peak_819
chr11	75249029	75249172	144	75249132	9	7.12257	5.10704	3.22325	PDOX_HA-1_peak_820
chr11	75343543	75343756	214	75343662	18	14.4064	7.62945	9.47221	PDOX_HA-1_peak_821
chr11	75471270	75471413	144	75471397	12	8.18056	5.24506	4.04141	PDOX_HA-1_peak_822
chr11	75663948	75664186	239	75664090	8	5.66013	4.31484	2.09878	PDOX_HA-1_peak_823
chr11	75836962	75837105	144	75837032	9	7.68808	5.45984	3.64076	PDOX_HA-1_peak_824
chr11	75894533	75894710	178	75894624	10	8.18593	5.61774	4.04141	PDOX_HA-1_peak_825
chr11	76365022	76365175	154	76365039	8	6.43079	4.80534	2.70453	PDOX_HA-1_peak_826
chr11	77047263	77047454	192	77047352	11	8.54681	5.66636	4.36388	PDOX_HA-1_peak_827
chr11	77714601	77714779	179	77714696	7	5.56586	4.36787	2.01095	PDOX_HA-1_peak_828
chr11	77714843	77714986	144	77714950	8	6.60449	4.91385	2.78278	PDOX_HA-1_peak_829
chr11	77757865	77758050	186	77757963	8	6.34485	4.75132	2.62803	PDOX_HA-1_peak_830
chr11	77994463	77994651	189	77994552	13	9.16019	5.64853	4.84728	PDOX_HA-1_peak_831
chr11	78139587	78139732	146	78139657	10	7.31142	5.06682	3.35715	PDOX_HA-1_peak_832
chr11	78365347	78365607	261	78365531	12	6.18658	4.04005	2.52919	PDOX_HA-1_peak_833
chr11	78575466	78575748	283	78575536	8	6.30272	4.72477	2.61572	PDOX_HA-1_peak_834
chr11	78929487	78929706	220	78929594	20	19.6661	10.2245	14.3514	PDOX_HA-1_peak_835
chr11	79472951	79473388	438	79473242	16	14.3201	8.10887	9.39718	PDOX_HA-1_peak_836
chr11	80388119	80388408	290	80388257	19	12.3827	6.21546	7.64072	PDOX_HA-1_peak_837
chr11	81421460	81421682	223	81421558	10	8.81248	6.00582	4.54806	PDOX_HA-1_peak_838
chr11	82695893	82696036	144	82696001	10	8.81248	6.00582	4.54806	PDOX_HA-1_peak_839
chr11	83250156	83250302	147	83250217	8	6.09992	4.59634	2.45638	PDOX_HA-1_peak_840
chr11	83724580	83724723	144	83724672	7	5.56586	4.36787	2.01095	PDOX_HA-1_peak_841
chr11	83725398	83725545	148	83725498	11	8.77988	5.81245	4.54806	PDOX_HA-1_peak_842
chr11	84480356	84480501	146	84480434	7	5.56586	4.36787	2.01095	PDOX_HA-1_peak_843
chr11	84990252	84990518	267	84990414	10	8.81248	6.00582	4.54806	PDOX_HA-1_peak_844
chr11	85601628	85601771	144	85601699	10	7.72468	5.32808	3.66547	PDOX_HA-1_peak_845
chr11	86190142	86190336	195	86190290	7	5.56586	4.36787	2.01095	PDOX_HA-1_peak_846
chr11	86349461	86349678	218	86349523	6	4.57728	3.82189	1.36562	PDOX_HA-1_peak_847
chr11	86359499	86359812	314	86359653	12	10.9779	6.98072	6.43244	PDOX_HA-1_peak_848
chr11	88044806	88044949	144	88044883	12	8.92536	5.70816	4.65108	PDOX_HA-1_peak_849
chr11	88152884	88153067	184	88152963	9	7.68808	5.45984	3.64076	PDOX_HA-1_peak_850
chr11	88495089	88495232	144	88495158	8	6.60449	4.91385	2.78278	PDOX_HA-1_peak_851
chr11	88618760	88618977	218	88618894	11	7.23258	4.8416	3.29527	PDOX_HA-1_peak_852
chr11	89852069	89852239	171	89852234	8	4.60506	3.6312	1.36562	PDOX_HA-1_peak_853
chr11	90833573	90833882	310	90833705	24	27.5404	13.6496	21.9038	PDOX_HA-1_peak_854
chr11	91248089	91248232	144	91248193	9	7.68808	5.45984	3.64076	PDOX_HA-1_peak_855
chr11	91804044	91804247	204	91804146	10	8.18593	5.61774	4.04141	PDOX_HA-1_peak_856
chr11	91908362	91908519	158	91908456	13	9.16019	5.64853	4.84728	PDOX_HA-1_peak_857
chr11	92104499	92104642	144	92104598	10	8.81248	6.00582	4.54806	PDOX_HA-1_peak_858
chr11	92340850	92341027	178	92340913	10	8.70649	5.94072	4.49568	PDOX_HA-1_peak_859
chr11	93081900	93082043	144	93081980	9	6.70668	4.84371	2.86617	PDOX_HA-1_peak_860
chr11	94650049	94650249	201	94650149	18	13.392	7.02856	8.54125	PDOX_HA-1_peak_861
chr11	94657061	94657223	163	94657151	12	8.51609	5.45326	4.33829	PDOX_HA-1_peak_862
chr11	94666598	94666741	144	94666669	8	6.34485	4.75132	2.62803	PDOX_HA-1_peak_863
chr11	94768097	94768255	159	94768166	14	7.52186	4.48836	3.54831	PDOX_HA-1_peak_864
chr11	95229209	95229352	144	95229270	8	4.60506	3.6312	1.36562	PDOX_HA-1_peak_865
chr11	95442646	95442851	206	95442732	13	11.1049	6.85185	6.53494	PDOX_HA-1_peak_866
chr11	95508531	95508674	144	95508613	6	4.57728	3.82189	1.36562	PDOX_HA-1_peak_867
chr11	95554834	95554977	144	95554944	9	7.68808	5.45984	3.64076	PDOX_HA-1_peak_868
chr11	96399593	96399802	210	96399676	9	7.68808	5.45984	3.64076	PDOX_HA-1_peak_869
chr11	96586231	96586395	165	96586314	14	12.4542	7.45783	7.69399	PDOX_HA-1_peak_870
chr11	98194661	98194804	144	98194788	9	7.68808	5.45984	3.64076	PDOX_HA-1_peak_871
chr11	99271626	99271785	160	99271743	8	6.60449	4.91385	2.78278	PDOX_HA-1_peak_872
chr11	100120451	100120652	202	100120559	14	13.6562	8.18976	8.77396	PDOX_HA-1_peak_873
chr11	100663600	100663871	272	100663755	15	14.0092	8.17126	9.09761	PDOX_HA-1_peak_874
chr11	100704372	100704554	183	100704446	8	6.60449	4.91385	2.78278	PDOX_HA-1_peak_875
chr11	102269923	102270128	206	102270002	15	13.128	7.63187	8.32219	PDOX_HA-1_peak_876
chr11	102453419	102453585	167	102453490	7	5.08777	4.06354	1.76829	PDOX_HA-1_peak_877
chr11	102941165	102941308	144	102941236	8	6.60449	4.91385	2.78278	PDOX_HA-1_peak_878
chr11	103084643	103084812	170	103084752	8	6.60449	4.91385	2.78278	PDOX_HA-1_peak_879
chr11	103652169	103652421	253	103652329	7	5.56586	4.36787	2.01095	PDOX_HA-1_peak_880
chr11	104650362	104650532	171	104650455	19	10.1878	5.05428	5.7088	PDOX_HA-1_peak_881
chr11	105960463	105960635	173	105960515	10	6.3187	4.43813	2.61572	PDOX_HA-1_peak_882
chr11	106289128	106289313	186	106289239	9	7.68808	5.45984	3.64076	PDOX_HA-1_peak_883
chr11	107843576	107843719	144	107843652	14	10.3376	6.1548	5.85119	PDOX_HA-1_peak_884
chr11	107898309	107898494	186	107898410	12	8.84057	5.65529	4.5745	PDOX_HA-1_peak_885
chr11	108024081	108024367	287	108024262	11	8.32556	5.52744	4.16629	PDOX_HA-1_peak_886
chr11	108497610	108497834	225	108497698	10	6.93777	4.82998	3.07396	PDOX_HA-1_peak_887
chr11	108602728	108602964	237	108602850	16	12.2691	6.85893	7.53869	PDOX_HA-1_peak_888
chr11	108648227	108648417	191	108648325	11	9.6788	6.3709	5.30596	PDOX_HA-1_peak_889
chr11	108835782	108835990	209	108835951	9	5.99813	4.39089	2.37902	PDOX_HA-1_peak_890
chr11	109120113	109120271	159	109120178	6	4.57728	3.82189	1.36562	PDOX_HA-1_peak_891
chr11	109349474	109349617	144	109349599	8	6.51905	4.86059	2.76986	PDOX_HA-1_peak_892
chr11	110207143	110207348	206	110207229	7	5.19205	4.13055	1.8334	PDOX_HA-1_peak_893
chr11	110421767	110421945	179	110421852	11	9.97421	6.5518	5.53212	PDOX_HA-1_peak_894
chr11	111494180	111494329	150	111494256	11	9.97421	6.5518	5.53212	PDOX_HA-1_peak_895
chr11	111638075	111638220	146	111638194	11	9.5632	6.29969	5.20613	PDOX_HA-1_peak_896
chr11	111841606	111841769	164	111841681	14	10.1693	6.052	5.69261	PDOX_HA-1_peak_897
chr11	112822831	112822974	144	112822901	8	5.7293	4.35934	2.14305	PDOX_HA-1_peak_898
chr11	113884015	113884461	447	113884257	12	8.18056	5.24506	4.04141	PDOX_HA-1_peak_899a
chr11	113884015	113884461	447	113884398	10	6.3187	4.43813	2.61572	PDOX_HA-1_peak_899b
chr11	113886465	113886608	144	113886563	9	6.62901	4.79427	2.80479	PDOX_HA-1_peak_900
chr11	113887131	113887355	225	113887224	15	11.1556	6.4248	6.5708	PDOX_HA-1_peak_901
chr11	114812049	114812192	144	114812120	6	4.57728	3.82189	1.36562	PDOX_HA-1_peak_902
chr11	116767568	116767850	283	116767760	9	7.68808	5.45984	3.64076	PDOX_HA-1_peak_903
chr11	117146592	117146764	173	117146668	11	8.32556	5.52744	4.16629	PDOX_HA-1_peak_904
chr11	117158013	117158156	144	117158061	8	5.30508	4.08548	1.93366	PDOX_HA-1_peak_905
chr11	117709391	117709560	170	117709485	7	5.56586	4.36787	2.01095	PDOX_HA-1_peak_906
chr11	118290454	118290597	144	118290522	8	6.60449	4.91385	2.78278	PDOX_HA-1_peak_907
chr11	118868871	118869076	206	118868967	16	12.2691	6.85893	7.53869	PDOX_HA-1_peak_908
chr11	118912466	118912676	211	118912555	12	8.18056	5.24506	4.04141	PDOX_HA-1_peak_909
chr11	119229393	119229589	197	119229476	14	10.1693	6.052	5.69261	PDOX_HA-1_peak_910
chr11	119713090	119713341	252	119713287	6	4.37996	3.69547	1.35432	PDOX_HA-1_peak_911
chr11	119999049	119999492	444	119999116	9	7.49348	5.33926	3.52145	PDOX_HA-1_peak_912a
chr11	119999049	119999492	444	119999366	10	8.65135	5.90676	4.45982	PDOX_HA-1_peak_912b
chr11	120144555	120144715	161	120144627	6	4.57728	3.82189	1.36562	PDOX_HA-1_peak_913
chr11	120336060	120336252	193	120336166	13	9.16019	5.64853	4.84728	PDOX_HA-1_peak_914
chr11	120403848	120403991	144	120403916	7	5.56586	4.36787	2.01095	PDOX_HA-1_peak_915
chr11	120411809	120411953	145	120411880	7	5.49066	4.32052	2.01095	PDOX_HA-1_peak_916
chr11	120445603	120445775	173	120445677	12	11.1703	7.09779	6.5708	PDOX_HA-1_peak_917
chr11	121004997	121005176	180	121005089	7	5.49066	4.32052	2.01095	PDOX_HA-1_peak_918
chr11	121497252	121497627	376	121497530	12	11.1703	7.09779	6.5708	PDOX_HA-1_peak_919
chr11	122650582	122650920	339	122650784	14	11.4016	6.80913	6.77102	PDOX_HA-1_peak_920
chr11	123174713	123174891	179	123174782	11	7.53966	5.03378	3.56135	PDOX_HA-1_peak_921
chr11	123434995	123435307	313	123435185	23	20.9826	10.0676	15.6006	PDOX_HA-1_peak_922
chr11	123438192	123438335	144	123438263	11	7.23258	4.8416	3.29527	PDOX_HA-1_peak_923
chr11	123444078	123444282	205	123444149	11	6.31065	4.27091	2.61572	PDOX_HA-1_peak_924
chr11	124644543	124644776	234	124644626	12	11.1703	7.09779	6.5708	PDOX_HA-1_peak_925
chr11	124876377	124876574	198	124876470	16	14.6657	8.3201	9.6968	PDOX_HA-1_peak_926
chr11	125371366	125371699	334	125371465	16	12.2691	6.85893	7.53869	PDOX_HA-1_peak_927
chr11	125401786	125402005	220	125401912	20	15.5563	7.76841	10.5226	PDOX_HA-1_peak_928
chr11	125483401	125483552	152	125483477	8	5.7293	4.35934	2.14305	PDOX_HA-1_peak_929
chr11	126307712	126307864	153	126307798	11	9.85792	6.48078	5.4645	PDOX_HA-1_peak_930
chr11	126368154	126368302	149	126368222	12	9.37395	5.98806	5.03094	PDOX_HA-1_peak_931
chr11	126497839	126497982	144	126497923	9	7.64283	5.43188	3.64076	PDOX_HA-1_peak_932
chr11	126669327	126669470	144	126669439	9	7.68808	5.45984	3.64076	PDOX_HA-1_peak_933
chr11	128098980	128099225	246	128099126	9	7.68808	5.45984	3.64076	PDOX_HA-1_peak_934
chr11	128099303	128099482	180	128099400	9	7.68808	5.45984	3.64076	PDOX_HA-1_peak_935
chr11	128685209	128685458	250	128685382	7	5.45157	4.29583	2.01095	PDOX_HA-1_peak_936
chr11	128999154	128999303	150	128999232	13	6.99202	4.35083	3.11502	PDOX_HA-1_peak_937
chr11	129215618	129216009	392	129215823	21	21.8576	11.2355	16.4244	PDOX_HA-1_peak_938
chr11	129658542	129658732	191	129658624	14	10.1693	6.052	5.69261	PDOX_HA-1_peak_939
chr11	130087848	130088007	160	130087959	9	6.70668	4.84371	2.86617	PDOX_HA-1_peak_940
chr11	130094358	130094531	174	130094445	15	8.68891	4.97237	4.48803	PDOX_HA-1_peak_941
chr11	130132340	130132486	147	130132449	12	10.0828	6.42943	5.63543	PDOX_HA-1_peak_942
chr11	130317973	130318232	260	130318043	9	7.12257	5.10704	3.22325	PDOX_HA-1_peak_943
chr11	131004338	131004513	176	131004447	7	5.56586	4.36787	2.01095	PDOX_HA-1_peak_944
chr11	131205053	131205257	205	131205158	12	11.1703	7.09779	6.5708	PDOX_HA-1_peak_945
chr11	133541195	133541369	175	133541352	6	4.57728	3.82189	1.36562	PDOX_HA-1_peak_946
chr11	134164546	134164782	237	134164692	13	5.53881	3.538	2.01095	PDOX_HA-1_peak_947
chr11	134532288	134532431	144	134532368	13	10.4541	6.44868	5.94969	PDOX_HA-1_peak_948
chr11	134848927	134849149	223	134849037	9	7.68808	5.45984	3.64076	PDOX_HA-1_peak_949
chr11	134950809	134950952	144	134950876	11	9.97421	6.5518	5.53212	PDOX_HA-1_peak_950
chr12	779552	779695	144	779622	10	7.85757	5.41179	3.77802	PDOX_HA-1_peak_951
chr12	814376	814581	206	814451	9	5.44174	4.03467	2.00751	PDOX_HA-1_peak_952
chr12	1421265	1421410	146	1421336	9	7.68808	5.45984	3.64076	PDOX_HA-1_peak_953
chr12	1918628	1918868	241	1918713	12	9.37395	5.98806	5.03094	PDOX_HA-1_peak_954
chr12	2457957	2458110	154	2458032	12	9.86937	6.29682	5.46707	PDOX_HA-1_peak_955
chr12	3883365	3883508	144	3883447	9	7.49348	5.33926	3.52145	PDOX_HA-1_peak_956
chr12	4134923	4135082	160	4134993	12	9.86937	6.29682	5.46707	PDOX_HA-1_peak_957
chr12	4538513	4538782	270	4538619	12	6.18658	4.04005	2.52919	PDOX_HA-1_peak_958
chr12	5165587	5165805	219	5165594	10	6.3187	4.43813	2.61572	PDOX_HA-1_peak_959
chr12	6191923	6192074	152	6191998	10	7.19549	4.99336	3.28606	PDOX_HA-1_peak_960
chr12	6886367	6886560	194	6886420	11	5.41249	3.72928	2.00583	PDOX_HA-1_peak_961
chr12	6925796	6925969	174	6925881	16	11.7492	6.54651	7.07929	PDOX_HA-1_peak_962
chr12	7749870	7750280	411	7750149	15	8.68891	4.97237	4.48803	PDOX_HA-1_peak_963
chr12	7789130	7789351	222	7789269	12	8.14031	5.22015	4.03148	PDOX_HA-1_peak_964
chr12	7797436	7797667	232	7797554	11	7.19576	4.8186	3.28606	PDOX_HA-1_peak_965
chr12	7798051	7798240	190	7798136	17	13.8348	7.55067	8.94404	PDOX_HA-1_peak_966
chr12	7860251	7860699	449	7860482	16	14.0562	7.94745	9.14317	PDOX_HA-1_peak_967
chr12	7860780	7860955	176	7860869	7	4.50604	3.68496	1.36562	PDOX_HA-1_peak_968
chr12	7875701	7875884	184	7875777	10	7.31142	5.06682	3.35715	PDOX_HA-1_peak_969
chr12	7936480	7936709	230	7936611	18	14.9741	7.97015	9.97676	PDOX_HA-1_peak_970
chr12	8018021	8018191	171	8018111	10	7.31142	5.06682	3.35715	PDOX_HA-1_peak_971
chr12	8700593	8700736	144	8700670	10	7.4309	5.14247	3.46825	PDOX_HA-1_peak_972
chr12	8720706	8720900	195	8720785	12	9.61526	6.13856	5.24722	PDOX_HA-1_peak_973
chr12	9284056	9284256	201	9284172	12	10.9129	6.94104	6.37095	PDOX_HA-1_peak_974
chr12	9447630	9447803	174	9447702	13	6.71052	4.18914	2.86974	PDOX_HA-1_peak_975
chr12	9448268	9448524	257	9448373	24	17.4673	7.76933	12.2945	PDOX_HA-1_peak_976
chr12	9665364	9665599	236	9665475	26	26.6761	12.4367	21.0653	PDOX_HA-1_peak_977
chr12	10132258	10132474	217	10132369	11	9.85792	6.48078	5.4645	PDOX_HA-1_peak_978
chr12	10235505	10235747	243	10235615	15	13.6552	7.95502	8.77396	PDOX_HA-1_peak_979
chr12	10571919	10572080	162	10572004	9	7.12257	5.10704	3.22325	PDOX_HA-1_peak_980
chr12	10674337	10674520	184	10674428	15	9.58232	5.48666	5.2156	PDOX_HA-1_peak_981
chr12	12219936	12220162	227	12220060	17	15.0534	8.29116	10.047	PDOX_HA-1_peak_982
chr12	12227948	12228136	189	12228052	22	12.8102	5.81242	8.01712	PDOX_HA-1_peak_983
chr12	12284099	12284242	144	12284164	11	6.87848	4.62107	3.02444	PDOX_HA-1_peak_984
chr12	12558445	12558655	211	12558538	8	6.17951	4.64686	2.52919	PDOX_HA-1_peak_985
chr12	12564130	12564283	154	12564214	14	11.0402	6.58634	6.47676	PDOX_HA-1_peak_986
chr12	12677682	12677825	144	12677704	8	6.30272	4.72477	2.61572	PDOX_HA-1_peak_987
chr12	12704581	12704857	277	12704687	11	5.41249	3.72928	2.00583	PDOX_HA-1_peak_988a
chr12	12704581	12704857	277	12704801	8	4.34976	3.4658	1.32882	PDOX_HA-1_peak_988b
chr12	13179591	13179763	173	13179663	8	4.60506	3.6312	1.36562	PDOX_HA-1_peak_989
chr12	13941966	13942159	194	13942064	11	9.97421	6.5518	5.53212	PDOX_HA-1_peak_990
chr12	14257822	14258103	282	14257909	15	11.1556	6.4248	6.5708	PDOX_HA-1_peak_991
chr12	14769682	14769896	215	14769733	10	4.83235	3.51542	1.54212	PDOX_HA-1_peak_992
chr12	14803779	14803975	197	14803906	8	6.06085	4.57148	2.43487	PDOX_HA-1_peak_993
chr12	14936430	14936696	267	14936589	13	6.99202	4.35083	3.11502	PDOX_HA-1_peak_994
chr12	15729110	15729255	146	15729182	10	8.81248	6.00582	4.54806	PDOX_HA-1_peak_995
chr12	16347561	16347704	144	16347610	9	5.69207	4.19482	2.12507	PDOX_HA-1_peak_996
chr12	18152386	18152529	144	18152516	8	6.60449	4.91385	2.78278	PDOX_HA-1_peak_997
chr12	18752970	18753160	191	18753075	16	16.2536	9.28172	11.1553	PDOX_HA-1_peak_998
chr12	18896041	18896187	147	18896177	8	4.60506	3.6312	1.36562	PDOX_HA-1_peak_999
chr12	19423444	19423655	212	19423554	10	8.04191	5.52759	3.94578	PDOX_HA-1_peak_1000
chr12	19453906	19454111	206	19453977	11	7.91447	5.26907	3.82563	PDOX_HA-1_peak_1001
chr12	19495035	19495215	181	19495121	11	9.07689	5.99801	4.79378	PDOX_HA-1_peak_1002
chr12	21773945	21774099	155	21774027	10	6.3187	4.43813	2.61572	PDOX_HA-1_peak_1003
chr12	22625867	22626052	186	22625945	10	6.3187	4.43813	2.61572	PDOX_HA-1_peak_1004
chr12	22754167	22754434	268	22754313	17	15.7548	8.71867	10.6901	PDOX_HA-1_peak_1005
chr12	22962655	22962883	229	22962739	12	11.1703	7.09779	6.5708	PDOX_HA-1_peak_1006
chr12	24245014	24245157	144	24245054	9	7.59237	5.40065	3.59812	PDOX_HA-1_peak_1007
chr12	24335335	24335478	144	24335405	8	6.60449	4.91385	2.78278	PDOX_HA-1_peak_1008
chr12	24657648	24657796	149	24657718	7	5.56586	4.36787	2.01095	PDOX_HA-1_peak_1009
chr12	24905982	24906182	201	24906087	15	11.2062	6.45546	6.58562	PDOX_HA-1_peak_1010
chr12	24914260	24914435	176	24914354	8	5.39792	4.14558	2.00583	PDOX_HA-1_peak_1011
chr12	24931084	24931262	179	24931182	13	10.3034	6.35519	5.8201	PDOX_HA-1_peak_1012
chr12	24947318	24947461	144	24947432	10	7.27239	5.04209	3.33053	PDOX_HA-1_peak_1013
chr12	24954402	24954607	206	24954506	13	10.7694	6.64415	6.2376	PDOX_HA-1_peak_1014
chr12	24954866	24955009	144	24954935	8	5.52625	4.22852	2.01095	PDOX_HA-1_peak_1015
chr12	26643973	26644118	146	26644068	10	7.72468	5.32808	3.66547	PDOX_HA-1_peak_1016
chr12	27158438	27158581	144	27158515	8	6.60449	4.91385	2.78278	PDOX_HA-1_peak_1017
chr12	27523783	27523943	161	27523867	13	9.16019	5.64853	4.84728	PDOX_HA-1_peak_1018
chr12	28209915	28210072	158	28209997	12	11.1703	7.09779	6.5708	PDOX_HA-1_peak_1019
chr12	29885211	29885359	149	29885279	7	5.56586	4.36787	2.01095	PDOX_HA-1_peak_1020
chr12	30177858	30178001	144	30177918	7	5.56586	4.36787	2.01095	PDOX_HA-1_peak_1021
chr12	30269002	30269197	196	30269095	7	5.56586	4.36787	2.01095	PDOX_HA-1_peak_1022
chr12	31074208	31074419	212	31074324	24	16.9274	7.4806	11.7834	PDOX_HA-1_peak_1023
chr12	31750584	31750727	144	31750655	7	5.56586	4.36787	2.01095	PDOX_HA-1_peak_1024
chr12	31850383	31850600	218	31850478	10	8.28487	5.6795	4.13418	PDOX_HA-1_peak_1025
chr12	31952539	31952720	182	31952651	11	5.41249	3.72928	2.00583	PDOX_HA-1_peak_1026
chr12	31959091	31959277	187	31959196	16	14.8822	8.45221	9.90297	PDOX_HA-1_peak_1027
chr12	32139393	32139536	144	32139485	10	7.59609	5.24691	3.60064	PDOX_HA-1_peak_1028
chr12	32502148	32502401	254	32502295	7	5.2638	4.17646	1.89735	PDOX_HA-1_peak_1029
chr12	38384910	38385122	213	38384940	6	4.57728	3.82189	1.36562	PDOX_HA-1_peak_1030
chr12	38898129	38898304	176	38898207	16	14.5253	8.2343	9.56453	PDOX_HA-1_peak_1031
chr12	39122500	39122757	258	39122616	13	6.99202	4.35083	3.11502	PDOX_HA-1_peak_1032
chr12	39436728	39436942	215	39436786	8	6.09992	4.59634	2.45638	PDOX_HA-1_peak_1033
chr12	39452100	39452279	180	39452180	12	11.1703	7.09779	6.5708	PDOX_HA-1_peak_1034
chr12	39475452	39475595	144	39475509	9	7.68808	5.45984	3.64076	PDOX_HA-1_peak_1035
chr12	40726583	40726727	145	40726642	12	8.18056	5.24506	4.04141	PDOX_HA-1_peak_1036
chr12	40819699	40819842	144	40819729	7	5.1221	4.08563	1.77468	PDOX_HA-1_peak_1037
chr12	42484410	42484626	217	42484548	12	8.51609	5.45326	4.33829	PDOX_HA-1_peak_1038
chr12	42590224	42590474	251	42590368	7	5.56586	4.36787	2.01095	PDOX_HA-1_peak_1039
chr12	43734168	43734336	169	43734264	9	7.68808	5.45984	3.64076	PDOX_HA-1_peak_1040
chr12	44277924	44278087	164	44278009	10	8.81248	6.00582	4.54806	PDOX_HA-1_peak_1041
chr12	44619238	44619399	162	44619316	10	8.81248	6.00582	4.54806	PDOX_HA-1_peak_1042
chr12	45486319	45486480	162	45486428	9	7.68808	5.45984	3.64076	PDOX_HA-1_peak_1043
chr12	46436809	46436952	144	46436896	8	6.38753	4.77818	2.66576	PDOX_HA-1_peak_1044
chr12	46669926	46670121	196	46669990	10	7.72468	5.32808	3.66547	PDOX_HA-1_peak_1045
chr12	47706345	47706509	165	47706433	9	7.59237	5.40065	3.59812	PDOX_HA-1_peak_1046
chr12	48620260	48620403	144	48620373	10	6.3187	4.43813	2.61572	PDOX_HA-1_peak_1047
chr12	48770310	48770511	202	48770423	9	7.64283	5.43188	3.64076	PDOX_HA-1_peak_1048
chr12	49260165	49260355	191	49260270	8	5.39792	4.14558	2.00583	PDOX_HA-1_peak_1049
chr12	49482945	49483131	187	49483030	9	7.44501	5.30908	3.47907	PDOX_HA-1_peak_1050
chr12	49983907	49984083	177	49983977	8	5.59247	4.27124	2.0354	PDOX_HA-1_peak_1051
chr12	50144414	50144570	157	50144538	10	7.90287	5.44028	3.82102	PDOX_HA-1_peak_1052
chr12	50232569	50232854	286	50232635	12	6.18658	4.04005	2.52919	PDOX_HA-1_peak_1053
chr12	50242715	50243010	296	50242791	8	6.47462	4.8328	2.74411	PDOX_HA-1_peak_1054
chr12	50249856	50250093	238	50250009	10	8.49026	5.80717	4.31787	PDOX_HA-1_peak_1055
chr12	51186122	51186416	295	51186333	6	4.57728	3.82189	1.36562	PDOX_HA-1_peak_1056
chr12	51392408	51392563	156	51392453	12	8.18056	5.24506	4.04141	PDOX_HA-1_peak_1057
chr12	51400072	51400222	151	51400193	11	7.23258	4.8416	3.29527	PDOX_HA-1_peak_1058
chr12	52033322	52033524	203	52033431	9	5.44174	4.03467	2.00751	PDOX_HA-1_peak_1059
chr12	52903468	52903620	153	52903560	13	11.4633	7.07295	6.82382	PDOX_HA-1_peak_1060
chr12	53370489	53370652	164	53370570	10	7.27239	5.04209	3.33053	PDOX_HA-1_peak_1061
chr12	53444843	53444999	157	53444911	9	5.57707	4.1212	2.02209	PDOX_HA-1_peak_1062
chr12	53951723	53952054	332	53951926	18	14.4064	7.62945	9.47221	PDOX_HA-1_peak_1063
chr12	53975645	53975834	190	53975729	12	9.92184	6.32945	5.51604	PDOX_HA-1_peak_1064
chr12	53982296	53982583	288	53982487	10	7.31142	5.06682	3.35715	PDOX_HA-1_peak_1065
chr12	54131246	54131397	152	54131325	13	10.7694	6.64415	6.2376	PDOX_HA-1_peak_1066
chr12	54259696	54260063	368	54259919	18	15.5908	8.3427	10.5455	PDOX_HA-1_peak_1067
chr12	54324284	54324444	161	54324356	13	9.1165	5.6217	4.82751	PDOX_HA-1_peak_1068
chr12	54324651	54324838	188	54324741	15	11.2062	6.45546	6.58562	PDOX_HA-1_peak_1069
chr12	55068439	55068714	276	55068588	24	27.2898	13.5016	21.6647	PDOX_HA-1_peak_1070
chr12	55441343	55441506	164	55441416	10	8.81248	6.00582	4.54806	PDOX_HA-1_peak_1071
chr12	55470525	55470671	147	55470616	9	7.68808	5.45984	3.64076	PDOX_HA-1_peak_1072
chr12	55888864	55889007	144	55888968	10	6.3187	4.43813	2.61572	PDOX_HA-1_peak_1073
chr12	56041482	56041625	144	56041574	12	8.14031	5.22015	4.03148	PDOX_HA-1_peak_1074
chr12	56151754	56151953	200	56151850	10	8.28487	5.6795	4.13418	PDOX_HA-1_peak_1075
chr12	56158682	56158834	153	56158760	12	9.32713	5.95884	4.99641	PDOX_HA-1_peak_1076
chr12	56305447	56305592	146	56305464	11	7.91447	5.26907	3.82563	PDOX_HA-1_peak_1077
chr12	56384394	56384537	144	56384458	9	5.44174	4.03467	2.00751	PDOX_HA-1_peak_1078
chr12	56572403	56572546	144	56572464	9	7.12257	5.10704	3.22325	PDOX_HA-1_peak_1079
chr12	56653890	56654103	214	56653989	19	15.5358	8.031	10.5051	PDOX_HA-1_peak_1080
chr12	56662599	56662771	173	56662676	10	6.93777	4.82998	3.07396	PDOX_HA-1_peak_1081
chr12	56674246	56674389	144	56674309	10	7.31142	5.06682	3.35715	PDOX_HA-1_peak_1082
chr12	56689385	56689528	144	56689487	9	5.38499	3.99841	2.00413	PDOX_HA-1_peak_1083
chr12	56751367	56751662	296	56751565	10	6.3187	4.43813	2.61572	PDOX_HA-1_peak_1084
chr12	57219466	57219728	263	57219635	16	11.7492	6.54651	7.07929	PDOX_HA-1_peak_1085
chr12	57243795	57243958	164	57243863	8	5.59247	4.27124	2.0354	PDOX_HA-1_peak_1086
chr12	57583255	57583409	155	57583324	10	8.18593	5.61774	4.04141	PDOX_HA-1_peak_1087
chr12	57864991	57865223	233	57865123	11	9.62064	6.3351	5.25077	PDOX_HA-1_peak_1088
chr12	58207018	58207193	176	58207103	10	6.3187	4.43813	2.61572	PDOX_HA-1_peak_1089
chr12	60644171	60644366	196	60644280	12	11.1703	7.09779	6.5708	PDOX_HA-1_peak_1090
chr12	61504576	61504826	251	61504651	7	5.56586	4.36787	2.01095	PDOX_HA-1_peak_1091
chr12	62653746	62654129	384	62653937	16	16.2536	9.28172	11.1553	PDOX_HA-1_peak_1092
chr12	63980181	63980367	187	63980291	9	7.68808	5.45984	3.64076	PDOX_HA-1_peak_1093
chr12	64451583	64451794	212	64451737	8	4.57847	3.61395	1.36562	PDOX_HA-1_peak_1094
chr12	64673744	64673887	144	64673847	12	8.51609	5.45326	4.33829	PDOX_HA-1_peak_1095
chr12	64682834	64683016	183	64682922	9	6.3344	4.6062	2.62093	PDOX_HA-1_peak_1096
chr12	64683159	64683326	168	64683238	14	10.1693	6.052	5.69261	PDOX_HA-1_peak_1097
chr12	64692314	64692457	144	64692382	12	8.18056	5.24506	4.04141	PDOX_HA-1_peak_1098
chr12	65305290	65305493	204	65305400	11	9.97421	6.5518	5.53212	PDOX_HA-1_peak_1099
chr12	65594590	65594888	299	65594760	9	7.34995	5.24974	3.39287	PDOX_HA-1_peak_1100
chr12	65897727	65897918	192	65897819	11	9.97421	6.5518	5.53212	PDOX_HA-1_peak_1101
chr12	67111462	67111622	161	67111546	9	4.486	3.42916	1.36562	PDOX_HA-1_peak_1102
chr12	68507351	68507494	144	68507408	6	4.57728	3.82189	1.36562	PDOX_HA-1_peak_1103
chr12	68621096	68621269	174	68621190	9	6.62901	4.79427	2.80479	PDOX_HA-1_peak_1104
chr12	68835376	68835629	254	68835523	10	6.3187	4.43813	2.61572	PDOX_HA-1_peak_1105
chr12	69339240	69339411	172	69339353	11	5.41249	3.72928	2.00583	PDOX_HA-1_peak_1106
chr12	69388731	69388974	244	69388899	8	6.30272	4.72477	2.61572	PDOX_HA-1_peak_1107
chr12	69403268	69403429	162	69403369	7	4.79664	3.87497	1.51543	PDOX_HA-1_peak_1108
chr12	69417338	69417481	144	69417408	9	6.3344	4.6062	2.62093	PDOX_HA-1_peak_1109
chr12	69739782	69739987	206	69739892	9	7.44501	5.30908	3.47907	PDOX_HA-1_peak_1110
chr12	70069623	70069844	222	70069737	11	7.23258	4.8416	3.29527	PDOX_HA-1_peak_1111
chr12	75565884	75566032	149	75565956	12	11.1703	7.09779	6.5708	PDOX_HA-1_peak_1112
chr12	75883394	75883538	145	75883468	9	7.68808	5.45984	3.64076	PDOX_HA-1_peak_1113
chr12	75884600	75884835	236	75884705	14	10.5619	6.29222	6.0419	PDOX_HA-1_peak_1114
chr12	75944254	75944608	355	75944522	12	6.18658	4.04005	2.52919	PDOX_HA-1_peak_1115
chr12	76075121	76075351	231	76075235	16	13.8651	7.83054	8.96917	PDOX_HA-1_peak_1116
chr12	76564500	76564778	279	76564597	13	6.99202	4.35083	3.11502	PDOX_HA-1_peak_1117
chr12	76602060	76602203	144	76602131	12	6.18658	4.04005	2.52919	PDOX_HA-1_peak_1118
chr12	76626222	76626441	220	76626386	11	5.41249	3.72928	2.00583	PDOX_HA-1_peak_1119
chr12	76762946	76763089	144	76763009	12	6.18658	4.04005	2.52919	PDOX_HA-1_peak_1120
chr12	76767329	76767472	144	76767402	13	10.6094	6.54496	6.08752	PDOX_HA-1_peak_1121
chr12	78356370	78356591	222	78356477	13	12.3984	7.64377	7.64072	PDOX_HA-1_peak_1122
chr12	78995095	78995261	167	78995126	7	5.56586	4.36787	2.01095	PDOX_HA-1_peak_1123
chr12	79637086	79637252	167	79637176	12	9.86937	6.29682	5.46707	PDOX_HA-1_peak_1124
chr12	80769749	80769973	225	80769822	6	4.57728	3.82189	1.36562	PDOX_HA-1_peak_1125
chr12	81086501	81086644	144	81086582	9	7.68808	5.45984	3.64076	PDOX_HA-1_peak_1126
chr12	83536508	83536785	278	83536600	7	5.56586	4.36787	2.01095	PDOX_HA-1_peak_1127
chr12	84642949	84643092	144	84643027	9	7.68808	5.45984	3.64076	PDOX_HA-1_peak_1128
chr12	85469459	85469605	147	85469529	8	4.60506	3.6312	1.36562	PDOX_HA-1_peak_1129
chr12	85949013	85949172	160	85949088	9	7.5426	5.36978	3.56155	PDOX_HA-1_peak_1130
chr12	87939311	87939478	168	87939400	11	9.97421	6.5518	5.53212	PDOX_HA-1_peak_1131
chr12	88875702	88875904	203	88875785	6	4.57728	3.82189	1.36562	PDOX_HA-1_peak_1132
chr12	90091492	90091650	159	90091633	7	5.56586	4.36787	2.01095	PDOX_HA-1_peak_1133
chr12	92021801	92021944	144	92021872	6	4.57728	3.82189	1.36562	PDOX_HA-1_peak_1134
chr12	92090380	92090561	182	92090502	10	6.3187	4.43813	2.61572	PDOX_HA-1_peak_1135
chr12	92909037	92909189	153	92909177	7	4.50604	3.68496	1.36562	PDOX_HA-1_peak_1136
chr12	92950296	92950440	145	92950418	10	7.99503	5.49818	3.90149	PDOX_HA-1_peak_1137
chr12	93081795	93081979	185	93081877	10	6.3187	4.43813	2.61572	PDOX_HA-1_peak_1138
chr12	93537744	93537969	226	93537846	13	9.16019	5.64853	4.84728	PDOX_HA-1_peak_1139
chr12	94053115	94053338	224	94053249	10	8.81248	6.00582	4.54806	PDOX_HA-1_peak_1140
chr12	94576035	94576340	306	94576148	12	10.8487	6.90181	6.31222	PDOX_HA-1_peak_1141
chr12	94606944	94607171	228	94607045	10	6.3187	4.43813	2.61572	PDOX_HA-1_peak_1142
chr12	94614260	94614494	235	94614343	7	5.56586	4.36787	2.01095	PDOX_HA-1_peak_1143
chr12	94939672	94939883	212	94939793	10	8.81248	6.00582	4.54806	PDOX_HA-1_peak_1144
chr12	95043378	95043521	144	95043507	9	7.49348	5.33926	3.52145	PDOX_HA-1_peak_1145
chr12	95393307	95393538	232	95393400	15	11.2062	6.45546	6.58562	PDOX_HA-1_peak_1146
chr12	96371483	96371671	189	96371613	13	6.99202	4.35083	3.11502	PDOX_HA-1_peak_1147
chr12	97464495	97464638	144	97464564	6	4.57728	3.82189	1.36562	PDOX_HA-1_peak_1148
chr12	98614854	98614997	144	98614911	7	5.49066	4.32052	2.01095	PDOX_HA-1_peak_1149
chr12	99072492	99072635	144	99072563	9	7.68808	5.45984	3.64076	PDOX_HA-1_peak_1150
chr12	99723183	99723348	166	99723266	14	10.1222	6.02325	5.66963	PDOX_HA-1_peak_1151
chr12	99921063	99921288	226	99921183	12	10.8487	6.90181	6.31222	PDOX_HA-1_peak_1152
chr12	101027287	101027462	176	101027370	10	6.3187	4.43813	2.61572	PDOX_HA-1_peak_1153
chr12	101831470	101831681	212	101831606	9	6.82647	4.91981	2.97917	PDOX_HA-1_peak_1154
chr12	101877202	101877440	239	101877378	11	5.41249	3.72928	2.00583	PDOX_HA-1_peak_1155
chr12	103492889	103493079	191	103492997	8	6.60449	4.91385	2.78278	PDOX_HA-1_peak_1156
chr12	103840036	103840248	213	103840146	8	6.38753	4.77818	2.66576	PDOX_HA-1_peak_1157
chr12	104122465	104122642	178	104122568	7	5.56586	4.36787	2.01095	PDOX_HA-1_peak_1158
chr12	104253430	104253681	252	104253593	15	13.9367	8.12708	9.03387	PDOX_HA-1_peak_1159
chr12	104381680	104381836	157	104381755	11	8.77988	5.81245	4.54806	PDOX_HA-1_peak_1160
chr12	104534505	104534712	208	104534620	14	13.6562	8.18976	8.77396	PDOX_HA-1_peak_1161
chr12	104628013	104628225	213	104628086	6	4.57728	3.82189	1.36562	PDOX_HA-1_peak_1162
chr12	104737359	104737522	164	104737440	7	5.49066	4.32052	2.01095	PDOX_HA-1_peak_1163
chr12	104955294	104955460	167	104955359	9	6.9504	4.99834	3.08438	PDOX_HA-1_peak_1164
chr12	104962939	104963087	149	104963040	10	6.3187	4.43813	2.61572	PDOX_HA-1_peak_1165
chr12	107513207	107513407	201	107513308	11	7.23258	4.8416	3.29527	PDOX_HA-1_peak_1166
chr12	108441907	108442315	409	108442038	11	8.32556	5.52744	4.16629	PDOX_HA-1_peak_1167
chr12	108715686	108715874	189	108715762	13	5.53881	3.538	2.01095	PDOX_HA-1_peak_1168
chr12	108962627	108962772	146	108962705	9	7.59237	5.40065	3.59812	PDOX_HA-1_peak_1169
chr12	109679981	109680296	316	109680079	9	7.49348	5.33926	3.52145	PDOX_HA-1_peak_1170
chr12	110110951	110111168	218	110111049	8	4.60506	3.6312	1.36562	PDOX_HA-1_peak_1171
chr12	110790823	110791100	278	110790964	18	7.81507	4.04574	3.74525	PDOX_HA-1_peak_1172
chr12	111402877	111403022	146	111402948	13	9.16019	5.64853	4.84728	PDOX_HA-1_peak_1173
chr12	111544781	111544935	155	111544884	8	6.47462	4.8328	2.74411	PDOX_HA-1_peak_1174
chr12	111774409	111774552	144	111774508	11	9.18049	6.06253	4.86579	PDOX_HA-1_peak_1175
chr12	112409694	112409870	177	112409823	10	5.48341	3.915	2.01095	PDOX_HA-1_peak_1176
chr12	112602054	112602490	437	112602190	11	9.97421	6.5518	5.53212	PDOX_HA-1_peak_1177a
chr12	112602054	112602490	437	112602396	8	6.60449	4.91385	2.78278	PDOX_HA-1_peak_1177b
chr12	113184511	113184669	159	113184583	11	8.15637	5.42111	4.04141	PDOX_HA-1_peak_1178
chr12	113587850	113587995	146	113587943	12	8.18056	5.24506	4.04141	PDOX_HA-1_peak_1179
chr12	113610116	113610369	254	113610250	14	12.2646	7.34127	7.53869	PDOX_HA-1_peak_1180
chr12	114399593	114399740	148	114399662	14	7.82673	4.6616	3.74935	PDOX_HA-1_peak_1181
chr12	114638869	114639339	471	114639216	20	18.7536	9.67301	13.5004	PDOX_HA-1_peak_1182
chr12	115070656	115070799	144	115070757	7	5.56586	4.36787	2.01095	PDOX_HA-1_peak_1183
chr12	115871877	115872154	278	115872004	11	9.28654	6.12845	4.95701	PDOX_HA-1_peak_1184
chr12	115910084	115910241	158	115910213	12	8.92536	5.70816	4.65108	PDOX_HA-1_peak_1185
chr12	115983338	115983481	144	115983387	9	7.59237	5.40065	3.59812	PDOX_HA-1_peak_1186
chr12	118207530	118207798	269	118207624	12	10.4803	6.67544	5.97466	PDOX_HA-1_peak_1187
chr12	118486135	118486296	162	118486215	11	9.62064	6.3351	5.25077	PDOX_HA-1_peak_1188
chr12	118492944	118493147	204	118493005	7	5.1221	4.08563	1.77468	PDOX_HA-1_peak_1189
chr12	118877513	118877716	204	118877629	13	10.4541	6.44868	5.94969	PDOX_HA-1_peak_1190
chr12	119339014	119339221	208	119339137	15	11.6273	6.71171	6.96626	PDOX_HA-1_peak_1191
chr12	119486690	119486880	191	119486801	9	6.47862	4.69835	2.74703	PDOX_HA-1_peak_1192
chr12	119804381	119804562	182	119804468	7	5.56586	4.36787	2.01095	PDOX_HA-1_peak_1193
chr12	120043502	120043796	295	120043618	24	17.4673	7.76933	12.2945	PDOX_HA-1_peak_1194
chr12	120230636	120230781	146	120230699	12	8.96834	5.73497	4.69254	PDOX_HA-1_peak_1195
chr12	120268249	120268392	144	120268284	8	4.60506	3.6312	1.36562	PDOX_HA-1_peak_1196
chr12	120291569	120291890	322	120291626	9	4.486	3.42916	1.36562	PDOX_HA-1_peak_1197
chr12	120302126	120302278	153	120302206	9	6.62901	4.79427	2.80479	PDOX_HA-1_peak_1198
chr12	120314292	120314441	150	120314379	9	6.12872	4.47455	2.48457	PDOX_HA-1_peak_1199
chr12	120361870	120362034	165	120361961	12	9.7153	6.2009	5.33837	PDOX_HA-1_peak_1200
chr12	120467950	120468120	171	120468040	8	5.09893	3.9518	1.77112	PDOX_HA-1_peak_1201
chr12	120495166	120495316	151	120495230	7	4.32004	3.56267	1.30692	PDOX_HA-1_peak_1202
chr12	120815907	120816072	166	120816003	12	10.1376	6.46346	5.68307	PDOX_HA-1_peak_1203
chr12	121490751	121490910	160	121490837	13	10.4541	6.44868	5.94969	PDOX_HA-1_peak_1204
chr12	121802835	121802999	165	121802925	10	7.23375	5.01761	3.29566	PDOX_HA-1_peak_1205
chr12	121834667	121834865	199	121834773	11	8.32556	5.52744	4.16629	PDOX_HA-1_peak_1206
chr12	121888269	121888412	144	121888330	8	4.93287	3.844	1.63017	PDOX_HA-1_peak_1207
chr12	121949258	121949495	238	121949390	22	19.121	9.27973	13.8376	PDOX_HA-1_peak_1208
chr12	122751559	122751750	192	122751674	13	8.73987	5.39125	4.52441	PDOX_HA-1_peak_1209
chr12	122872223	122872379	157	122872328	13	6.99202	4.35083	3.11502	PDOX_HA-1_peak_1210
chr12	122891909	122892052	144	122892009	12	9.37395	5.98806	5.03094	PDOX_HA-1_peak_1211
chr12	123402050	123402272	223	123402185	21	16.669	8.13834	11.5504	PDOX_HA-1_peak_1212
chr12	123761063	123761221	159	123761174	9	7.68808	5.45984	3.64076	PDOX_HA-1_peak_1213
chr12	123828267	123828431	165	123828348	10	8.81248	6.00582	4.54806	PDOX_HA-1_peak_1214
chr12	123841977	123842149	173	123842055	15	8.68891	4.97237	4.48803	PDOX_HA-1_peak_1215
chr12	124128315	124128632	318	124128423	26	23.9818	10.8419	18.4752	PDOX_HA-1_peak_1216
chr12	124232319	124232709	391	124232609	13	11.5883	7.14986	6.9314	PDOX_HA-1_peak_1217
chr12	124463598	124463741	144	124463662	9	5.44174	4.03467	2.00751	PDOX_HA-1_peak_1218
chr12	124549212	124549407	196	124549334	9	6.78609	4.89418	2.94116	PDOX_HA-1_peak_1219
chr12	125185443	125185602	160	125185527	9	6.8673	4.94571	3.01744	PDOX_HA-1_peak_1220
chr12	125434237	125434400	164	125434309	9	7.64283	5.43188	3.64076	PDOX_HA-1_peak_1221
chr12	125455632	125455803	172	125455715	11	9.97421	6.5518	5.53212	PDOX_HA-1_peak_1222
chr12	128854120	128854397	278	128854287	16	15.2596	8.68197	10.2438	PDOX_HA-1_peak_1223
chr12	129771297	129771584	288	129771456	16	16.2536	9.28172	11.1553	PDOX_HA-1_peak_1224
chr12	129872177	129872378	202	129872266	11	7.91447	5.26907	3.82563	PDOX_HA-1_peak_1225
chr12	130045230	130045472	243	130045358	9	7.12257	5.10704	3.22325	PDOX_HA-1_peak_1226
chr12	132148846	132150806	1961	132149044	23	10.4603	4.56435	5.95582	PDOX_HA-1_peak_1227a
chr12	132148846	132150806	1961	132149335	68	30.8772	5.70771	25.1298	PDOX_HA-1_peak_1227b
chr12	132148846	132150806	1961	132149762	53	25.6754	5.91336	20.1022	PDOX_HA-1_peak_1227c
chr12	132148846	132150806	1961	132150205	65	39.4711	8.1157	33.533	PDOX_HA-1_peak_1227d
chr12	132148846	132150806	1961	132150408	73	41.1672	7.49662	35.2043	PDOX_HA-1_peak_1227e
chr12	132387591	132387867	277	132387653	12	6.14867	4.0179	2.50166	PDOX_HA-1_peak_1228
chr12	132722015	132722211	197	132722100	6	4.57728	3.82189	1.36562	PDOX_HA-1_peak_1229
chr12	133264902	133265289	388	133265113	136	14.6224	2.09751	9.65681	PDOX_HA-1_peak_1230
chr13	19769185	19769328	144	19769244	8	6.30272	4.72477	2.61572	PDOX_HA-1_peak_1231
chr13	19792140	19792309	170	19792275	12	6.18658	4.04005	2.52919	PDOX_HA-1_peak_1232
chr13	20603519	20603697	179	20603620	10	8.81248	6.00582	4.54806	PDOX_HA-1_peak_1233
chr13	21925929	21926262	334	21925991	9	7.68808	5.45984	3.64076	PDOX_HA-1_peak_1234a
chr13	21925929	21926262	334	21926170	12	8.18056	5.24506	4.04141	PDOX_HA-1_peak_1234b
chr13	22898738	22898881	144	22898817	9	7.68808	5.45984	3.64076	PDOX_HA-1_peak_1235
chr13	23020491	23020669	179	23020581	10	8.81248	6.00582	4.54806	PDOX_HA-1_peak_1236
chr13	25345805	25345948	144	25345894	8	6.60449	4.91385	2.78278	PDOX_HA-1_peak_1237
chr13	25933079	25933236	158	25933148	8	6.51905	4.86059	2.76986	PDOX_HA-1_peak_1238
chr13	25978133	25978339	207	25978252	13	11.5883	7.14986	6.9314	PDOX_HA-1_peak_1239
chr13	26646436	26646636	201	26646544	10	7.72468	5.32808	3.66547	PDOX_HA-1_peak_1240
chr13	28140495	28140639	145	28140535	8	4.60506	3.6312	1.36562	PDOX_HA-1_peak_1241
chr13	28324314	28324462	149	28324375	14	7.82673	4.6616	3.74935	PDOX_HA-1_peak_1242
chr13	29881603	29881753	151	29881670	8	6.60449	4.91385	2.78278	PDOX_HA-1_peak_1243
chr13	30369426	30369569	144	30369475	9	7.21183	5.16318	3.29527	PDOX_HA-1_peak_1244
chr13	30466404	30466571	168	30466488	8	6.47462	4.8328	2.74411	PDOX_HA-1_peak_1245
chr13	31212528	31212671	144	31212610	8	6.60449	4.91385	2.78278	PDOX_HA-1_peak_1246
chr13	31409841	31409986	146	31409925	11	9.28654	6.12845	4.95701	PDOX_HA-1_peak_1247
chr13	32246656	32246891	236	32246786	14	13.6562	8.18976	8.77396	PDOX_HA-1_peak_1248
chr13	32368188	32368424	237	32368282	9	7.68808	5.45984	3.64076	PDOX_HA-1_peak_1249
chr13	32626161	32626327	167	32626234	9	5.44174	4.03467	2.00751	PDOX_HA-1_peak_1250
chr13	33393352	33393495	144	33393440	9	5.44174	4.03467	2.00751	PDOX_HA-1_peak_1251
chr13	33542849	33543045	197	33542962	8	6.09992	4.59634	2.45638	PDOX_HA-1_peak_1252
chr13	34731619	34731777	159	34731686	10	8.81248	6.00582	4.54806	PDOX_HA-1_peak_1253
chr13	35157254	35157446	193	35157330	11	7.23258	4.8416	3.29527	PDOX_HA-1_peak_1254
chr13	35469821	35470003	183	35469883	10	7.72468	5.32808	3.66547	PDOX_HA-1_peak_1255
chr13	35908336	35908479	144	35908439	8	6.60449	4.91385	2.78278	PDOX_HA-1_peak_1256
chr13	36767240	36767399	160	36767312	11	9.28654	6.12845	4.95701	PDOX_HA-1_peak_1257
chr13	37117148	37117315	168	37117232	10	6.3187	4.43813	2.61572	PDOX_HA-1_peak_1258
chr13	39145091	39145282	192	39145207	8	6.60449	4.91385	2.78278	PDOX_HA-1_peak_1259
chr13	40535719	40535887	169	40535811	9	7.30333	5.22057	3.35715	PDOX_HA-1_peak_1260
chr13	40652449	40652692	244	40652608	8	4.60506	3.6312	1.36562	PDOX_HA-1_peak_1261
chr13	41086031	41086174	144	41086101	9	5.99813	4.39089	2.37902	PDOX_HA-1_peak_1262
chr13	41200924	41201152	229	41201033	20	16.754	8.4728	11.6173	PDOX_HA-1_peak_1263
chr13	41219698	41219852	155	41219766	9	5.44174	4.03467	2.00751	PDOX_HA-1_peak_1264
chr13	41268796	41269044	249	41268866	8	5.09893	3.9518	1.77112	PDOX_HA-1_peak_1265
chr13	41944972	41945118	147	41945088	11	9.2332	6.09531	4.91563	PDOX_HA-1_peak_1266
chr13	43022891	43023034	144	43023000	11	9.02599	5.96627	4.74509	PDOX_HA-1_peak_1267
chr13	43584905	43585057	153	43585031	9	7.68808	5.45984	3.64076	PDOX_HA-1_peak_1268
chr13	45101316	45101570	255	45101405	12	8.51609	5.45326	4.33829	PDOX_HA-1_peak_1269
chr13	45298743	45298941	199	45298841	13	11.5883	7.14986	6.9314	PDOX_HA-1_peak_1270
chr13	45511656	45511807	152	45511756	12	8.18056	5.24506	4.04141	PDOX_HA-1_peak_1271
chr13	46160559	46160828	270	46160745	13	11.2217	6.924	6.59994	PDOX_HA-1_peak_1272
chr13	46795337	46795480	144	46795435	7	5.1221	4.08563	1.77468	PDOX_HA-1_peak_1273
chr13	48127074	48127332	259	48127185	10	4.67208	3.41851	1.4209	PDOX_HA-1_peak_1274
chr13	48566609	48566838	230	48566775	6	4.57728	3.82189	1.36562	PDOX_HA-1_peak_1275
chr13	48780865	48781034	170	48780916	8	6.60449	4.91385	2.78278	PDOX_HA-1_peak_1276
chr13	49218901	49219114	214	49219005	21	15.1593	7.27846	10.1498	PDOX_HA-1_peak_1277
chr13	49360571	49360744	174	49360660	11	9.97421	6.5518	5.53212	PDOX_HA-1_peak_1278
chr13	49490951	49491133	183	49491048	9	7.68808	5.45984	3.64076	PDOX_HA-1_peak_1279
chr13	50715288	50715512	225	50715350	6	4.57728	3.82189	1.36562	PDOX_HA-1_peak_1280
chr13	51070207	51070416	210	51070288	11	7.23258	4.8416	3.29527	PDOX_HA-1_peak_1281
chr13	51243787	51244021	235	51243920	11	7.91447	5.26907	3.82563	PDOX_HA-1_peak_1282
chr13	51538641	51538877	237	51538776	17	11.9121	6.40636	7.23566	PDOX_HA-1_peak_1283
chr13	51638544	51638712	169	51638642	7	5.49066	4.32052	2.01095	PDOX_HA-1_peak_1284
chr13	52309994	52310148	155	52310058	9	4.91476	3.69924	1.61484	PDOX_HA-1_peak_1285
chr13	52449016	52449216	201	52449091	11	8.32556	5.52744	4.16629	PDOX_HA-1_peak_1286
chr13	52619444	52619715	272	52619619	10	8.18593	5.61774	4.04141	PDOX_HA-1_peak_1287
chr13	52620425	52620574	150	52620495	11	8.32556	5.52744	4.16629	PDOX_HA-1_peak_1288
chr13	52690943	52691113	171	52691025	10	8.81248	6.00582	4.54806	PDOX_HA-1_peak_1289
chr13	53973448	53973600	153	53973584	8	6.60449	4.91385	2.78278	PDOX_HA-1_peak_1290
chr13	54185485	54185653	169	54185579	9	7.59237	5.40065	3.59812	PDOX_HA-1_peak_1291
chr13	54267451	54267609	159	54267533	15	10.7195	6.16143	6.19057	PDOX_HA-1_peak_1292
chr13	54268559	54268767	209	54268638	9	5.44174	4.03467	2.00751	PDOX_HA-1_peak_1293
chr13	54978518	54978811	294	54978667	24	26.0554	12.7676	20.4715	PDOX_HA-1_peak_1294
chr13	55653494	55653747	254	55653600	15	8.68891	4.97237	4.48803	PDOX_HA-1_peak_1295
chr13	59409686	59409942	257	59409833	16	12.2691	6.85893	7.53869	PDOX_HA-1_peak_1296
chr13	59448308	59448451	144	59448373	8	4.60506	3.6312	1.36562	PDOX_HA-1_peak_1297
chr13	59448570	59448751	182	59448665	8	6.60449	4.91385	2.78278	PDOX_HA-1_peak_1298
chr13	60159215	60159358	144	60159290	8	5.66013	4.31484	2.09878	PDOX_HA-1_peak_1299
chr13	60267408	60267767	360	60267638	13	12.3984	7.64377	7.64072	PDOX_HA-1_peak_1300
chr13	60501424	60501577	154	60501516	14	7.82673	4.6616	3.74935	PDOX_HA-1_peak_1301
chr13	60755263	60755471	209	60755359	6	4.57728	3.82189	1.36562	PDOX_HA-1_peak_1302
chr13	66224782	66224975	194	66224878	16	12.2691	6.85893	7.53869	PDOX_HA-1_peak_1303
chr13	66237536	66237859	324	66237648	8	6.60449	4.91385	2.78278	PDOX_HA-1_peak_1304
chr13	66316087	66316234	148	66316168	8	6.51905	4.86059	2.76986	PDOX_HA-1_peak_1305
chr13	69092882	69093178	297	69092952	7	5.56586	4.36787	2.01095	PDOX_HA-1_peak_1306
chr13	71303277	71303420	144	71303392	8	4.60506	3.6312	1.36562	PDOX_HA-1_peak_1307
chr13	71685163	71685363	201	71685237	8	6.60449	4.91385	2.78278	PDOX_HA-1_peak_1308
chr13	71880674	71880818	145	71880739	10	6.3187	4.43813	2.61572	PDOX_HA-1_peak_1309
chr13	72819209	72819353	145	72819268	8	6.51905	4.86059	2.76986	PDOX_HA-1_peak_1310
chr13	72840091	72840254	164	72840232	11	9.97421	6.5518	5.53212	PDOX_HA-1_peak_1311
chr13	73766035	73766273	239	73766165	7	5.49066	4.32052	2.01095	PDOX_HA-1_peak_1312
chr13	74388897	74389040	144	74388969	8	6.30272	4.72477	2.61572	PDOX_HA-1_peak_1313
chr13	76575732	76575897	166	76575803	8	6.60449	4.91385	2.78278	PDOX_HA-1_peak_1314
chr13	77853738	77853999	262	77853872	13	9.16019	5.64853	4.84728	PDOX_HA-1_peak_1315
chr13	78359050	78359317	268	78359205	16	12.2691	6.85893	7.53869	PDOX_HA-1_peak_1316
chr13	79279204	79279347	144	79279275	9	6.442	4.67497	2.71456	PDOX_HA-1_peak_1317
chr13	79679400	79679625	226	79679529	9	7.68808	5.45984	3.64076	PDOX_HA-1_peak_1318
chr13	80126924	80127067	144	80126982	9	7.68808	5.45984	3.64076	PDOX_HA-1_peak_1319
chr13	80577959	80578263	305	80578053	8	6.60449	4.91385	2.78278	PDOX_HA-1_peak_1320
chr13	81140830	81141105	276	81140949	12	11.1703	7.09779	6.5708	PDOX_HA-1_peak_1321
chr13	81141480	81141630	151	81141551	8	6.60449	4.91385	2.78278	PDOX_HA-1_peak_1322
chr13	81275786	81275963	178	81275867	16	16.2536	9.28172	11.1553	PDOX_HA-1_peak_1323
chr13	83878071	83878243	173	83878117	8	6.60449	4.91385	2.78278	PDOX_HA-1_peak_1324
chr13	87172526	87172683	158	87172604	9	7.68808	5.45984	3.64076	PDOX_HA-1_peak_1325
chr13	88461422	88461578	157	88461504	10	8.70649	5.94072	4.49568	PDOX_HA-1_peak_1326
chr13	88461761	88461904	144	88461814	9	7.68808	5.45984	3.64076	PDOX_HA-1_peak_1327
chr13	88764236	88764452	217	88764325	9	7.68808	5.45984	3.64076	PDOX_HA-1_peak_1328
chr13	90867361	90867588	228	90867466	14	10.1693	6.052	5.69261	PDOX_HA-1_peak_1329
chr13	95007470	95007613	144	95007549	10	8.81248	6.00582	4.54806	PDOX_HA-1_peak_1330
chr13	96108183	96108356	174	96108275	13	9.16019	5.64853	4.84728	PDOX_HA-1_peak_1331
chr13	98272687	98273016	330	98272932	7	5.45157	4.29583	2.01095	PDOX_HA-1_peak_1332
chr13	98598175	98598400	226	98598302	11	8.68516	5.75312	4.48803	PDOX_HA-1_peak_1333
chr13	98653559	98653754	196	98653643	16	14.1868	8.02735	9.26905	PDOX_HA-1_peak_1334
chr13	99687087	99687344	258	99687178	9	5.44174	4.03467	2.00751	PDOX_HA-1_peak_1335
chr13	99687513	99687663	151	99687614	9	6.70668	4.84371	2.86617	PDOX_HA-1_peak_1336
chr13	99703106	99703358	253	99703258	11	7.23258	4.8416	3.29527	PDOX_HA-1_peak_1337
chr13	99731219	99731425	207	99731296	9	7.39718	5.27925	3.43533	PDOX_HA-1_peak_1338
chr13	99968685	99968940	256	99968799	9	6.3344	4.6062	2.62093	PDOX_HA-1_peak_1339
chr13	99992049	99992192	144	99992115	10	7.31142	5.06682	3.35715	PDOX_HA-1_peak_1340
chr13	100058401	100058901	501	100058474	12	9.86937	6.29682	5.46707	PDOX_HA-1_peak_1341a
chr13	100058401	100058901	501	100058649	14	12.5188	7.49752	7.75575	PDOX_HA-1_peak_1341b
chr13	102017339	102017523	185	102017430	8	4.60506	3.6312	1.36562	PDOX_HA-1_peak_1342
chr13	105817076	105817219	144	105817147	10	8.81248	6.00582	4.54806	PDOX_HA-1_peak_1343
chr13	106529193	106529773	581	106529418	9	5.44174	4.03467	2.00751	PDOX_HA-1_peak_1344a
chr13	106529193	106529773	581	106529660	10	7.31142	5.06682	3.35715	PDOX_HA-1_peak_1344b
chr13	106530208	106530386	179	106530292	10	6.3187	4.43813	2.61572	PDOX_HA-1_peak_1345
chr13	108900970	108901113	144	108901039	11	9.85792	6.48078	5.4645	PDOX_HA-1_peak_1346
chr13	109712389	109712607	219	109712501	12	10.4215	6.63915	5.92366	PDOX_HA-1_peak_1347
chr13	110570744	110570887	144	110570805	8	5.87239	4.45114	2.27317	PDOX_HA-1_peak_1348
chr13	110570945	110571233	289	110571045	10	7.94868	5.46908	3.85772	PDOX_HA-1_peak_1349
chr13	110935038	110935183	146	110935147	10	8.18593	5.61774	4.04141	PDOX_HA-1_peak_1350
chr13	111160443	111160677	235	111160543	14	10.1693	6.052	5.69261	PDOX_HA-1_peak_1351
chr13	111593051	111593238	188	111593145	9	7.68808	5.45984	3.64076	PDOX_HA-1_peak_1352
chr13	112073300	112073459	160	112073372	14	7.82673	4.6616	3.74935	PDOX_HA-1_peak_1353
chr13	112686778	112686959	182	112686897	9	6.59081	4.76992	2.78278	PDOX_HA-1_peak_1354
chr13	113760106	113760262	157	113760196	7	4.50604	3.68496	1.36562	PDOX_HA-1_peak_1355
chr13	113860181	113860440	260	113860249	11	7.23258	4.8416	3.29527	PDOX_HA-1_peak_1356
chr14	20334996	20335202	207	20335115	9	7.68808	5.45984	3.64076	PDOX_HA-1_peak_1357
chr14	20614303	20614524	222	20614396	9	6.3344	4.6062	2.62093	PDOX_HA-1_peak_1358
chr14	20617293	20617458	166	20617372	9	7.64283	5.43188	3.64076	PDOX_HA-1_peak_1359
chr14	20653013	20653188	176	20653104	14	12.1417	7.26556	7.44357	PDOX_HA-1_peak_1360
chr14	21283793	21284059	267	21283960	12	9.76611	6.23254	5.38563	PDOX_HA-1_peak_1361
chr14	21309074	21309292	219	21309198	12	9.86937	6.29682	5.46707	PDOX_HA-1_peak_1362
chr14	21350566	21350792	227	21350646	10	8.49026	5.80717	4.31787	PDOX_HA-1_peak_1363
chr14	21555450	21555829	380	21555574	13	9.1165	5.6217	4.82751	PDOX_HA-1_peak_1364
chr14	21772090	21772292	203	21772149	8	5.39792	4.14558	2.00583	PDOX_HA-1_peak_1365
chr14	22754341	22754521	181	22754470	9	6.70668	4.84371	2.86617	PDOX_HA-1_peak_1366
chr14	22797428	22797604	177	22797519	7	5.05386	4.04169	1.73786	PDOX_HA-1_peak_1367
chr14	22807435	22807591	157	22807554	9	6.3699	4.6289	2.65194	PDOX_HA-1_peak_1368
chr14	23145903	23146059	157	23145958	8	4.60506	3.6312	1.36562	PDOX_HA-1_peak_1369
chr14	23256092	23256235	144	23256166	9	7.25729	5.19172	3.31666	PDOX_HA-1_peak_1370
chr14	23730172	23730315	144	23730248	8	6.51905	4.86059	2.76986	PDOX_HA-1_peak_1371
chr14	24161243	24161392	150	24161313	9	7.68808	5.45984	3.64076	PDOX_HA-1_peak_1372
chr14	24799118	24799279	162	24799207	10	8.81248	6.00582	4.54806	PDOX_HA-1_peak_1373
chr14	26008527	26008670	144	26008627	8	6.60449	4.91385	2.78278	PDOX_HA-1_peak_1374
chr14	26605642	26605884	243	26605739	23	23.5843	11.6249	18.088	PDOX_HA-1_peak_1375
chr14	28779492	28779635	144	28779545	7	5.56586	4.36787	2.01095	PDOX_HA-1_peak_1376
chr14	31926038	31926198	161	31926128	8	6.51905	4.86059	2.76986	PDOX_HA-1_peak_1377
chr14	33765316	33765506	191	33765403	16	12.2691	6.85893	7.53869	PDOX_HA-1_peak_1378
chr14	34685714	34686173	460	34685833	12	10.6611	6.78674	6.1376	PDOX_HA-1_peak_1379
chr14	34873614	34873757	144	34873678	8	5.55918	4.24977	2.01095	PDOX_HA-1_peak_1380
chr14	35155955	35156243	289	35156131	10	8.76236	5.97507	4.54492	PDOX_HA-1_peak_1381
chr14	35476388	35476531	144	35476459	6	4.57728	3.82189	1.36562	PDOX_HA-1_peak_1382
chr14	36605208	36605351	144	36605279	11	6.87848	4.62107	3.02444	PDOX_HA-1_peak_1383
chr14	38559873	38560016	144	38559982	7	5.56586	4.36787	2.01095	PDOX_HA-1_peak_1384
chr14	39130575	39130746	172	39130652	12	9.86937	6.29682	5.46707	PDOX_HA-1_peak_1385
chr14	39204160	39204362	203	39204247	15	11.2062	6.45546	6.58562	PDOX_HA-1_peak_1386
chr14	39232836	39232979	144	39232907	8	6.34485	4.75132	2.62803	PDOX_HA-1_peak_1387
chr14	44204180	44204323	144	44204254	9	7.68808	5.45984	3.64076	PDOX_HA-1_peak_1388
chr14	44820658	44820864	207	44820755	13	8.73987	5.39125	4.52441	PDOX_HA-1_peak_1389
chr14	45294905	45295081	177	45294985	10	8.70649	5.94072	4.49568	PDOX_HA-1_peak_1390
chr14	48398790	48398967	178	48398874	11	9.97421	6.5518	5.53212	PDOX_HA-1_peak_1391
chr14	48805701	48805844	144	48805767	7	5.1221	4.08563	1.77468	PDOX_HA-1_peak_1392
chr14	49480106	49480280	175	49480194	8	6.60449	4.91385	2.78278	PDOX_HA-1_peak_1393
chr14	49491392	49491600	209	49491502	11	7.23258	4.8416	3.29527	PDOX_HA-1_peak_1394
chr14	49603025	49603168	144	49603080	7	5.41301	4.27141	2.00583	PDOX_HA-1_peak_1395
chr14	49616786	49616948	163	49616869	11	7.23258	4.8416	3.29527	PDOX_HA-1_peak_1396
chr14	49776351	49776653	303	49776447	13	12.3984	7.64377	7.64072	PDOX_HA-1_peak_1397
chr14	49781047	49781190	144	49781099	8	6.60449	4.91385	2.78278	PDOX_HA-1_peak_1398
chr14	50062695	50062870	176	50062824	16	9.57696	5.28314	5.21094	PDOX_HA-1_peak_1399
chr14	50107893	50108036	144	50107989	12	10.0828	6.42943	5.63543	PDOX_HA-1_peak_1400
chr14	50282023	50282166	144	50282110	9	6.8673	4.94571	3.01744	PDOX_HA-1_peak_1401
chr14	50594231	50594409	179	50594332	11	6.87848	4.62107	3.02444	PDOX_HA-1_peak_1402
chr14	50659374	50659582	209	50659503	7	5.41301	4.27141	2.00583	PDOX_HA-1_peak_1403
chr14	50777895	50778063	169	50778011	11	7.91447	5.26907	3.82563	PDOX_HA-1_peak_1404
chr14	51859090	51859410	321	51859165	14	12.1417	7.26556	7.44357	PDOX_HA-1_peak_1405
chr14	52743980	52744141	162	52744049	8	5.7293	4.35934	2.14305	PDOX_HA-1_peak_1406
chr14	53493693	53493877	185	53493790	8	6.56409	4.88869	2.78278	PDOX_HA-1_peak_1407
chr14	53550970	53551130	161	53551050	11	9.97421	6.5518	5.53212	PDOX_HA-1_peak_1408
chr14	53947379	53947575	197	53947487	9	7.68808	5.45984	3.64076	PDOX_HA-1_peak_1409
chr14	54198375	54198549	175	54198504	9	7.68808	5.45984	3.64076	PDOX_HA-1_peak_1410
chr14	54362171	54362570	400	54362291	9	7.12257	5.10704	3.22325	PDOX_HA-1_peak_1411
chr14	54774113	54774256	144	54774197	9	7.68808	5.45984	3.64076	PDOX_HA-1_peak_1412
chr14	54893135	54893379	245	54893272	9	7.25729	5.19172	3.31666	PDOX_HA-1_peak_1413
chr14	54959032	54959234	203	54959120	13	9.16019	5.64853	4.84728	PDOX_HA-1_peak_1414
chr14	55072600	55072743	144	55072658	8	6.09992	4.59634	2.45638	PDOX_HA-1_peak_1415
chr14	55311399	55311632	234	55311484	10	6.3187	4.43813	2.61572	PDOX_HA-1_peak_1416
chr14	55317774	55317945	172	55317864	12	10.0828	6.42943	5.63543	PDOX_HA-1_peak_1417
chr14	55600522	55600665	144	55600595	8	4.60506	3.6312	1.36562	PDOX_HA-1_peak_1418
chr14	56117485	56117717	233	56117569	9	7.68808	5.45984	3.64076	PDOX_HA-1_peak_1419
chr14	56498287	56498454	168	56498352	10	6.3187	4.43813	2.61572	PDOX_HA-1_peak_1420
chr14	56529244	56529402	159	56529389	7	5.1221	4.08563	1.77468	PDOX_HA-1_peak_1421
chr14	56659531	56659682	152	56659605	10	6.93777	4.82998	3.07396	PDOX_HA-1_peak_1422
chr14	56897070	56897242	173	56897146	8	6.47462	4.8328	2.74411	PDOX_HA-1_peak_1423
chr14	56953953	56954149	197	56954074	14	10.1693	6.052	5.69261	PDOX_HA-1_peak_1424
chr14	57420355	57420498	144	57420397	6	4.57728	3.82189	1.36562	PDOX_HA-1_peak_1425
chr14	57714669	57714844	176	57714757	8	6.43079	4.80534	2.70453	PDOX_HA-1_peak_1426
chr14	57728652	57728795	144	57728736	8	6.60449	4.91385	2.78278	PDOX_HA-1_peak_1427
chr14	57755901	57756096	196	57755964	6	4.44523	3.73748	1.36562	PDOX_HA-1_peak_1428
chr14	58873450	58873593	144	58873519	11	8.77988	5.81245	4.54806	PDOX_HA-1_peak_1429
chr14	59744913	59745110	198	59745020	10	6.3187	4.43813	2.61572	PDOX_HA-1_peak_1430
chr14	60069888	60070058	171	60069967	10	8.81248	6.00582	4.54806	PDOX_HA-1_peak_1431
chr14	60357108	60357347	240	60357179	6	4.57728	3.82189	1.36562	PDOX_HA-1_peak_1432
chr14	60515966	60516109	144	60516030	7	5.49066	4.32052	2.01095	PDOX_HA-1_peak_1433
chr14	60655078	60655221	144	60655149	8	4.82713	3.77533	1.53759	PDOX_HA-1_peak_1434
chr14	61673462	61673605	144	61673540	9	7.44501	5.30908	3.47907	PDOX_HA-1_peak_1435
chr14	61697032	61697263	232	61697175	9	6.70668	4.84371	2.86617	PDOX_HA-1_peak_1436
chr14	63530481	63530660	180	63530557	16	14.8822	8.45221	9.90297	PDOX_HA-1_peak_1437
chr14	63571836	63572097	262	63571928	9	7.68808	5.45984	3.64076	PDOX_HA-1_peak_1438
chr14	63631814	63631968	155	63631860	11	7.23258	4.8416	3.29527	PDOX_HA-1_peak_1439
chr14	63730734	63730945	212	63730836	16	12.2691	6.85893	7.53869	PDOX_HA-1_peak_1440
chr14	63891247	63891419	173	63891324	10	7.31142	5.06682	3.35715	PDOX_HA-1_peak_1441
chr14	63951114	63951300	187	63951194	8	6.60449	4.91385	2.78278	PDOX_HA-1_peak_1442
chr14	64089845	64090363	519	64090080	14	13.5089	8.10098	8.65058	PDOX_HA-1_peak_1443
chr14	64205031	64205270	240	64205145	15	13.3204	7.74993	8.49635	PDOX_HA-1_peak_1444
chr14	64511176	64511328	153	64511248	9	7.30333	5.22057	3.35715	PDOX_HA-1_peak_1445
chr14	64915119	64915332	214	64915189	11	7.23258	4.8416	3.29527	PDOX_HA-1_peak_1446
chr14	65446254	65446418	165	65446385	9	7.68808	5.45984	3.64076	PDOX_HA-1_peak_1447
chr14	66622387	66622530	144	66622437	9	7.30333	5.22057	3.35715	PDOX_HA-1_peak_1448
chr14	66624453	66624605	153	66624531	10	8.18593	5.61774	4.04141	PDOX_HA-1_peak_1449
chr14	67234872	67235017	146	67234960	8	6.60449	4.91385	2.78278	PDOX_HA-1_peak_1450
chr14	67710330	67710548	219	67710430	16	12.2691	6.85893	7.53869	PDOX_HA-1_peak_1451
chr14	68364178	68364343	166	68364324	8	4.60506	3.6312	1.36562	PDOX_HA-1_peak_1452
chr14	69056430	69056573	144	69056520	10	7.31142	5.06682	3.35715	PDOX_HA-1_peak_1453
chr14	69573783	69574117	335	69574054	13	10.6622	6.57769	6.13782	PDOX_HA-1_peak_1454
chr14	70278171	70278701	531	70278250	9	5.44174	4.03467	2.00751	PDOX_HA-1_peak_1455
chr14	70293519	70293870	352	70293744	9	7.64283	5.43188	3.64076	PDOX_HA-1_peak_1456
chr14	70359723	70359988	266	70359830	22	15.3776	7.14778	10.3537	PDOX_HA-1_peak_1457
chr14	70908562	70908835	274	70908696	12	10.9129	6.94104	6.37095	PDOX_HA-1_peak_1458
chr14	70972442	70972626	185	70972535	14	10.1693	6.052	5.69261	PDOX_HA-1_peak_1459
chr14	71143837	71144013	177	71143907	8	6.09992	4.59634	2.45638	PDOX_HA-1_peak_1460
chr14	72556276	72556547	272	72556476	15	11.2062	6.45546	6.58562	PDOX_HA-1_peak_1461
chr14	72894367	72894591	225	72894471	13	10.5571	6.51254	6.04098	PDOX_HA-1_peak_1462
chr14	73949525	73949704	180	73949595	13	8.73987	5.39125	4.52441	PDOX_HA-1_peak_1463
chr14	74347628	74347850	223	74347706	13	9.1165	5.6217	4.82751	PDOX_HA-1_peak_1464
chr14	74381003	74381146	144	74381066	8	5.7293	4.35934	2.14305	PDOX_HA-1_peak_1465
chr14	74417895	74418038	144	74417948	7	5.56586	4.36787	2.01095	PDOX_HA-1_peak_1466
chr14	74892261	74892426	166	74892335	12	10.1931	6.49785	5.71272	PDOX_HA-1_peak_1467
chr14	75123160	75123371	212	75123283	8	6.09992	4.59634	2.45638	PDOX_HA-1_peak_1468
chr14	75303532	75303703	172	75303602	11	6.87848	4.62107	3.02444	PDOX_HA-1_peak_1469
chr14	75983670	75983813	144	75983740	7	4.79664	3.87497	1.51543	PDOX_HA-1_peak_1470
chr14	76692824	76693030	207	76692908	9	5.99813	4.39089	2.37902	PDOX_HA-1_peak_1471
chr14	76872529	76872701	173	76872605	11	8.59244	5.69499	4.40777	PDOX_HA-1_peak_1472
chr14	77008503	77008689	187	77008595	10	8.13735	5.58737	4.03148	PDOX_HA-1_peak_1473
chr14	77033305	77033471	167	77033391	9	6.3344	4.6062	2.62093	PDOX_HA-1_peak_1474
chr14	77290836	77291004	169	77290918	8	6.38753	4.77818	2.66576	PDOX_HA-1_peak_1475
chr14	77310517	77310892	376	77310600	11	8.41271	5.58218	4.24481	PDOX_HA-1_peak_1476a
chr14	77310517	77310892	376	77310768	16	9.57696	5.28314	5.21094	PDOX_HA-1_peak_1476b
chr14	77382768	77382911	144	77382836	10	8.38627	5.74263	4.22151	PDOX_HA-1_peak_1477
chr14	77762615	77762761	147	77762708	11	8.92589	5.90377	4.65108	PDOX_HA-1_peak_1478
chr14	78769095	78769238	144	78769163	8	6.60449	4.91385	2.78278	PDOX_HA-1_peak_1479
chr14	79225885	79226137	253	79225969	13	9.16019	5.64853	4.84728	PDOX_HA-1_peak_1480
chr14	79721806	79721949	144	79721877	9	7.68808	5.45984	3.64076	PDOX_HA-1_peak_1481
chr14	81083880	81084096	217	81083980	13	6.99202	4.35083	3.11502	PDOX_HA-1_peak_1482
chr14	81256567	81256743	177	81256647	8	4.34976	3.4658	1.32882	PDOX_HA-1_peak_1483
chr14	81510187	81510381	195	81510284	11	9.97421	6.5518	5.53212	PDOX_HA-1_peak_1484
chr14	82854857	82855053	197	82854939	8	6.60449	4.91385	2.78278	PDOX_HA-1_peak_1485
chr14	83961040	83961218	179	83961144	9	7.68808	5.45984	3.64076	PDOX_HA-1_peak_1486
chr14	84500694	84500837	144	84500804	9	7.59237	5.40065	3.59812	PDOX_HA-1_peak_1487
chr14	84708002	84708188	187	84708088	12	11.0437	7.02085	6.47676	PDOX_HA-1_peak_1488
chr14	88766367	88766539	173	88766452	14	10.1693	6.052	5.69261	PDOX_HA-1_peak_1489
chr14	89354373	89354603	231	89354522	12	8.18056	5.24506	4.04141	PDOX_HA-1_peak_1490
chr14	89600369	89600520	152	89600442	8	6.38753	4.77818	2.66576	PDOX_HA-1_peak_1491
chr14	90171957	90172100	144	90172055	8	5.7293	4.35934	2.14305	PDOX_HA-1_peak_1492
chr14	91138525	91138701	177	91138636	14	10.1222	6.02325	5.66963	PDOX_HA-1_peak_1493
chr14	91569992	91570288	297	91570205	16	15.7429	8.97472	10.6827	PDOX_HA-1_peak_1494
chr14	91876604	91876760	157	91876684	10	8.81248	6.00582	4.54806	PDOX_HA-1_peak_1495
chr14	93045348	93045520	173	93045453	9	7.68808	5.45984	3.64076	PDOX_HA-1_peak_1496
chr14	93191201	93191385	185	93191283	9	6.59081	4.76992	2.78278	PDOX_HA-1_peak_1497
chr14	93271630	93271827	198	93271718	18	6.6121	3.4955	2.79022	PDOX_HA-1_peak_1498
chr14	93272021	93272182	162	93272090	10	6.28529	4.41705	2.61306	PDOX_HA-1_peak_1499
chr14	93479828	93479989	162	93479908	12	10.9129	6.94104	6.37095	PDOX_HA-1_peak_1500
chr14	94770427	94770638	212	94770531	18	14.4673	7.66586	9.51208	PDOX_HA-1_peak_1501
chr14	94816371	94816618	248	94816442	7	5.56586	4.36787	2.01095	PDOX_HA-1_peak_1502
chr14	94864910	94865053	144	94864978	13	6.99202	4.35083	3.11502	PDOX_HA-1_peak_1503
chr14	95948670	95948827	158	95948716	7	5.56586	4.36787	2.01095	PDOX_HA-1_peak_1504
chr14	95978268	95978411	144	95978399	9	7.5426	5.36978	3.56155	PDOX_HA-1_peak_1505
chr14	96364179	96364322	144	96364224	8	5.7293	4.35934	2.14305	PDOX_HA-1_peak_1506
chr14	96419013	96419156	144	96419090	12	9.37395	5.98806	5.03094	PDOX_HA-1_peak_1507
chr14	96513252	96513398	147	96513384	10	7.72468	5.32808	3.66547	PDOX_HA-1_peak_1508
chr14	96726286	96726534	249	96726415	8	6.60449	4.91385	2.78278	PDOX_HA-1_peak_1509
chr14	96966259	96966423	165	96966327	6	4.51231	3.78046	1.36562	PDOX_HA-1_peak_1510
chr14	97637890	97638079	190	97637982	7	5.56586	4.36787	2.01095	PDOX_HA-1_peak_1511
chr14	99425985	99426211	227	99426090	13	9.16019	5.64853	4.84728	PDOX_HA-1_peak_1512
chr14	100004464	100004654	191	100004563	10	8.70649	5.94072	4.49568	PDOX_HA-1_peak_1513
chr14	102114301	102114610	310	102114417	11	7.23258	4.8416	3.29527	PDOX_HA-1_peak_1514
chr14	102524480	102524623	144	102524587	11	7.23258	4.8416	3.29527	PDOX_HA-1_peak_1515
chr14	102570282	102570650	369	102570384	15	12.4142	7.19355	7.65602	PDOX_HA-1_peak_1516
chr14	102624921	102625120	200	102625016	14	12.0213	7.1914	7.33809	PDOX_HA-1_peak_1517
chr14	102652125	102652389	265	102652167	8	5.55918	4.24977	2.01095	PDOX_HA-1_peak_1518
chr14	102658156	102658414	259	102658278	12	9.37395	5.98806	5.03094	PDOX_HA-1_peak_1519
chr14	102876600	102877962	1363	102876757	24	10.8627	4.59934	6.32587	PDOX_HA-1_peak_1520a
chr14	102876600	102877962	1363	102877073	43	35.4692	11.3571	29.6064	PDOX_HA-1_peak_1520b
chr14	102876600	102877962	1363	102877591	38	38.0105	14.427	32.0996	PDOX_HA-1_peak_1520c
chr14	103287535	103287767	233	103287693	7	5.33742	4.2234	1.96132	PDOX_HA-1_peak_1521
chr14	103362979	103363466	488	103363209	30	34.8944	15.8318	29.0484	PDOX_HA-1_peak_1522
chr14	104408245	104408396	152	104408326	10	8.81248	6.00582	4.54806	PDOX_HA-1_peak_1523
chr14	104864367	104864510	144	104864443	15	8.68891	4.97237	4.48803	PDOX_HA-1_peak_1524
chr15	22654198	22654403	206	22654285	12	11.0437	7.02085	6.47676	PDOX_HA-1_peak_1525
chr15	22863325	22863574	250	22863467	8	5.39792	4.14558	2.00583	PDOX_HA-1_peak_1526
chr15	22884408	22884554	147	22884477	7	4.89029	3.93585	1.59305	PDOX_HA-1_peak_1527
chr15	26235415	26235636	222	26235512	10	8.81248	6.00582	4.54806	PDOX_HA-1_peak_1528
chr15	26397756	26397950	195	26397876	9	7.68808	5.45984	3.64076	PDOX_HA-1_peak_1529
chr15	29784607	29784804	198	29784715	11	9.28654	6.12845	4.95701	PDOX_HA-1_peak_1530
chr15	29904206	29904349	144	29904335	11	8.32556	5.52744	4.16629	PDOX_HA-1_peak_1531
chr15	30996532	30996675	144	30996610	10	8.59695	5.87319	4.40958	PDOX_HA-1_peak_1532
chr15	32669032	32669175	144	32669097	10	8.18593	5.61774	4.04141	PDOX_HA-1_peak_1533
chr15	32936399	32936561	163	32936467	11	8.77988	5.81245	4.54806	PDOX_HA-1_peak_1534
chr15	33225726	33225937	212	33225832	11	9.85792	6.48078	5.4645	PDOX_HA-1_peak_1535
chr15	33292815	33292958	144	33292898	12	11.1703	7.09779	6.5708	PDOX_HA-1_peak_1536
chr15	34303567	34303710	144	34303626	10	8.18593	5.61774	4.04141	PDOX_HA-1_peak_1537
chr15	34306071	34306234	164	34306130	7	5.45157	4.29583	2.01095	PDOX_HA-1_peak_1538
chr15	34722336	34722658	323	34722428	11	7.23258	4.8416	3.29527	PDOX_HA-1_peak_1539
chr15	34726397	34726587	191	34726507	9	6.70668	4.84371	2.86617	PDOX_HA-1_peak_1540
chr15	34754861	34755052	192	34754988	9	5.41175	4.0155	2.00583	PDOX_HA-1_peak_1541
chr15	34969821	34970019	199	34969910	16	9.57696	5.28314	5.21094	PDOX_HA-1_peak_1542
chr15	35020488	35020631	144	35020549	12	10.306	6.56774	5.82158	PDOX_HA-1_peak_1543
chr15	36271206	36271426	221	36271307	12	8.92536	5.70816	4.65108	PDOX_HA-1_peak_1544
chr15	36577987	36578130	144	36578063	8	6.34485	4.75132	2.62803	PDOX_HA-1_peak_1545
chr15	36753273	36753420	148	36753403	9	7.68808	5.45984	3.64076	PDOX_HA-1_peak_1546
chr15	38253538	38253750	213	38253663	8	5.7293	4.35934	2.14305	PDOX_HA-1_peak_1547
chr15	38650565	38650708	144	38650610	7	5.49066	4.32052	2.01095	PDOX_HA-1_peak_1548
chr15	39870234	39870416	183	39870316	9	7.68808	5.45984	3.64076	PDOX_HA-1_peak_1549
chr15	40667247	40667437	191	40667364	9	6.74616	4.86881	2.90345	PDOX_HA-1_peak_1550
chr15	40683948	40684097	150	40684066	11	7.23258	4.8416	3.29527	PDOX_HA-1_peak_1551
chr15	40798679	40798966	288	40798826	28	26.8058	11.7962	21.1925	PDOX_HA-1_peak_1552
chr15	40862214	40862357	144	40862305	10	7.76849	5.35569	3.70492	PDOX_HA-1_peak_1553
chr15	41264409	41264611	203	41264493	10	6.3187	4.43813	2.61572	PDOX_HA-1_peak_1554
chr15	41357791	41357934	144	41357856	7	4.47865	3.66698	1.36562	PDOX_HA-1_peak_1555
chr15	41568548	41568707	160	41568614	10	6.3187	4.43813	2.61572	PDOX_HA-1_peak_1556
chr15	41579539	41579685	147	41579620	13	9.1165	5.6217	4.82751	PDOX_HA-1_peak_1557
chr15	41786936	41787205	270	41787027	8	6.60449	4.91385	2.78278	PDOX_HA-1_peak_1558
chr15	41797002	41797462	461	41797301	11	8.77988	5.81245	4.54806	PDOX_HA-1_peak_1559
chr15	42363651	42363803	153	42363783	13	9.96799	6.14725	5.53212	PDOX_HA-1_peak_1560
chr15	42738030	42738221	192	42738131	8	4.60506	3.6312	1.36562	PDOX_HA-1_peak_1561
chr15	42954736	42954910	175	42954816	10	6.59737	4.6143	2.78278	PDOX_HA-1_peak_1562
chr15	43136958	43137182	225	43137078	12	6.18658	4.04005	2.52919	PDOX_HA-1_peak_1563
chr15	43826745	43826935	191	43826889	9	4.91476	3.69924	1.61484	PDOX_HA-1_peak_1564
chr15	45188781	45188926	146	45188849	10	6.59737	4.6143	2.78278	PDOX_HA-1_peak_1565
chr15	45198530	45198705	176	45198625	10	6.93777	4.82998	3.07396	PDOX_HA-1_peak_1566
chr15	46768335	46768557	223	46768437	21	20.895	10.6562	15.5168	PDOX_HA-1_peak_1567
chr15	46817380	46817531	152	46817465	14	13.6562	8.18976	8.77396	PDOX_HA-1_peak_1568
chr15	48800985	48801168	184	48801052	8	6.60449	4.91385	2.78278	PDOX_HA-1_peak_1569
chr15	49329046	49329228	183	49329167	10	8.18593	5.61774	4.04141	PDOX_HA-1_peak_1570
chr15	49620984	49621127	144	49621052	9	7.68808	5.45984	3.64076	PDOX_HA-1_peak_1571
chr15	50250054	50250238	185	50250151	10	8.70649	5.94072	4.49568	PDOX_HA-1_peak_1572
chr15	50307802	50307958	157	50307894	12	10.4215	6.63915	5.92366	PDOX_HA-1_peak_1573
chr15	50354827	50354977	151	50354924	15	8.68891	4.97237	4.48803	PDOX_HA-1_peak_1574
chr15	50355088	50355241	154	50355169	17	7.09906	3.8328	3.21465	PDOX_HA-1_peak_1575
chr15	51581883	51582026	144	51581936	9	5.44174	4.03467	2.00751	PDOX_HA-1_peak_1576
chr15	51668541	51668684	144	51668609	12	10.4803	6.67544	5.97466	PDOX_HA-1_peak_1577
chr15	51855371	51855525	155	51855472	7	5.1221	4.08563	1.77468	PDOX_HA-1_peak_1578
chr15	52227399	52227558	160	52227470	11	6.87848	4.62107	3.02444	PDOX_HA-1_peak_1579
chr15	55697492	55697678	187	55697569	7	5.49066	4.32052	2.01095	PDOX_HA-1_peak_1580
chr15	55739378	55739552	175	55739486	13	11.0475	6.81634	6.47917	PDOX_HA-1_peak_1581
chr15	55743699	55744282	584	55744012	12	9.86937	6.29682	5.46707	PDOX_HA-1_peak_1582a
chr15	55743699	55744282	584	55744177	12	9.81746	6.26452	5.43334	PDOX_HA-1_peak_1582b
chr15	56239471	56239696	226	56239624	7	5.56586	4.36787	2.01095	PDOX_HA-1_peak_1583
chr15	56496628	56496795	168	56496708	13	12.3984	7.64377	7.64072	PDOX_HA-1_peak_1584
chr15	56867931	56868215	285	56868104	8	6.38753	4.77818	2.66576	PDOX_HA-1_peak_1585
chr15	57242313	57242466	154	57242395	13	11.5883	7.14986	6.9314	PDOX_HA-1_peak_1586
chr15	57322239	57322382	144	57322307	10	7.39067	5.117	3.43172	PDOX_HA-1_peak_1587
chr15	57356717	57356889	173	57356810	13	12.2615	7.56092	7.53869	PDOX_HA-1_peak_1588
chr15	57411657	57411827	171	57411724	8	5.215	4.0271	1.8559	PDOX_HA-1_peak_1589
chr15	57559961	57560131	171	57560042	12	9.37395	5.98806	5.03094	PDOX_HA-1_peak_1590
chr15	58741158	58741353	196	58741251	10	8.81248	6.00582	4.54806	PDOX_HA-1_peak_1591
chr15	58834071	58834336	266	58834142	15	11.2062	6.45546	6.58562	PDOX_HA-1_peak_1592
chr15	58934694	58935039	346	58934802	15	8.68891	4.97237	4.48803	PDOX_HA-1_peak_1593
chr15	58980211	58980401	191	58980374	8	5.7293	4.35934	2.14305	PDOX_HA-1_peak_1594
chr15	59086399	59086549	151	59086467	8	6.60449	4.91385	2.78278	PDOX_HA-1_peak_1595
chr15	59149141	59149511	371	59149230	10	7.31142	5.06682	3.35715	PDOX_HA-1_peak_1596
chr15	59354093	59354265	173	59354169	11	5.41249	3.72928	2.00583	PDOX_HA-1_peak_1597
chr15	59536649	59536928	280	59536815	11	8.59244	5.69499	4.40777	PDOX_HA-1_peak_1598
chr15	59607031	59607347	317	59607197	13	6.99202	4.35083	3.11502	PDOX_HA-1_peak_1599
chr15	59657775	59658063	289	59657866	9	7.34995	5.24974	3.39287	PDOX_HA-1_peak_1600
chr15	59917740	59917933	194	59917832	14	10.1693	6.052	5.69261	PDOX_HA-1_peak_1601
chr15	60118545	60118713	169	60118615	8	6.22006	4.67255	2.55948	PDOX_HA-1_peak_1602
chr15	60391173	60391386	214	60391283	22	19.7424	9.64808	14.4242	PDOX_HA-1_peak_1603
chr15	61012100	61012243	144	61012198	7	5.56586	4.36787	2.01095	PDOX_HA-1_peak_1604
chr15	61015163	61015348	186	61015263	10	8.81248	6.00582	4.54806	PDOX_HA-1_peak_1605
chr15	61365007	61365177	171	61365082	11	8.77988	5.81245	4.54806	PDOX_HA-1_peak_1606
chr15	62499736	62499879	144	62499803	6	4.57728	3.82189	1.36562	PDOX_HA-1_peak_1607
chr15	62744823	62744966	144	62744905	8	6.43079	4.80534	2.70453	PDOX_HA-1_peak_1608
chr15	63047841	63047984	144	63047927	7	5.41301	4.27141	2.00583	PDOX_HA-1_peak_1609
chr15	63382940	63383112	173	63383022	12	8.18056	5.24506	4.04141	PDOX_HA-1_peak_1610
chr15	63396494	63396894	401	63396682	16	15.4969	8.82592	10.4695	PDOX_HA-1_peak_1611
chr15	63610333	63610702	370	63610480	7	4.50604	3.68496	1.36562	PDOX_HA-1_peak_1612a
chr15	63610333	63610702	370	63610557	12	8.18056	5.24506	4.04141	PDOX_HA-1_peak_1612b
chr15	64192534	64192739	206	64192608	8	5.39792	4.14558	2.00583	PDOX_HA-1_peak_1613
chr15	64371782	64371927	146	64371876	10	8.04191	5.52759	3.94578	PDOX_HA-1_peak_1614
chr15	64383074	64383220	147	64383192	8	5.7293	4.35934	2.14305	PDOX_HA-1_peak_1615
chr15	64460197	64460587	391	64460396	35	30.0538	11.1878	24.3354	PDOX_HA-1_peak_1616
chr15	64509266	64509409	144	64509344	10	8.81248	6.00582	4.54806	PDOX_HA-1_peak_1617
chr15	64515433	64515685	253	64515563	14	7.82673	4.6616	3.74935	PDOX_HA-1_peak_1618
chr15	64594444	64594647	204	64594613	9	7.03546	5.05211	3.15524	PDOX_HA-1_peak_1619
chr15	64835308	64835494	187	64835365	8	5.36666	4.12535	1.98963	PDOX_HA-1_peak_1620
chr15	64892485	64892630	146	64892608	11	7.23258	4.8416	3.29527	PDOX_HA-1_peak_1621
chr15	65000348	65000491	144	65000429	11	7.19576	4.8186	3.28606	PDOX_HA-1_peak_1622
chr15	65296086	65296257	172	65296163	12	8.88277	5.6816	4.61512	PDOX_HA-1_peak_1623
chr15	65304743	65305029	287	65304895	15	8.68891	4.97237	4.48803	PDOX_HA-1_peak_1624
chr15	65318913	65319087	175	65318999	16	12.2691	6.85893	7.53869	PDOX_HA-1_peak_1625
chr15	65416773	65417029	257	65416900	12	9.56601	6.10786	5.20754	PDOX_HA-1_peak_1626
chr15	65421355	65421531	177	65421437	15	12.7606	7.40623	7.98154	PDOX_HA-1_peak_1627
chr15	65421577	65421746	170	65421682	11	8.15637	5.42111	4.04141	PDOX_HA-1_peak_1628
chr15	65792424	65792586	163	65792475	8	6.06085	4.57148	2.43487	PDOX_HA-1_peak_1629
chr15	65792718	65792861	144	65792850	10	8.2351	5.64845	4.08812	PDOX_HA-1_peak_1630
chr15	65827366	65827557	192	65827404	8	4.57847	3.61395	1.36562	PDOX_HA-1_peak_1631
chr15	66101803	66102032	230	66101902	11	8.73226	5.78263	4.52044	PDOX_HA-1_peak_1632
chr15	66251233	66251435	203	66251326	11	7.23258	4.8416	3.29527	PDOX_HA-1_peak_1633
chr15	67176664	67176939	276	67176803	10	8.54326	5.83999	4.36162	PDOX_HA-1_peak_1634
chr15	67846274	67846481	208	67846345	11	7.19576	4.8186	3.28606	PDOX_HA-1_peak_1635
chr15	67866152	67866314	163	67866221	8	5.39792	4.14558	2.00583	PDOX_HA-1_peak_1636
chr15	67946045	67946254	210	67946146	10	8.81248	6.00582	4.54806	PDOX_HA-1_peak_1637
chr15	68067046	68067189	144	68067111	7	4.92223	3.95657	1.61976	PDOX_HA-1_peak_1638
chr15	68101492	68101637	146	68101562	10	7.31142	5.06682	3.35715	PDOX_HA-1_peak_1639
chr15	68731683	68731834	152	68731753	10	6.3187	4.43813	2.61572	PDOX_HA-1_peak_1640
chr15	68876047	68876190	144	68876117	10	5.73118	4.06917	2.14305	PDOX_HA-1_peak_1641
chr15	69089438	69089821	384	69089590	21	21.8576	11.2355	16.4244	PDOX_HA-1_peak_1642
chr15	69557990	69558189	200	69558095	13	6.99202	4.35083	3.11502	PDOX_HA-1_peak_1643
chr15	70778541	70778744	204	70778650	13	11.2811	6.96065	6.65671	PDOX_HA-1_peak_1644
chr15	71120649	71120965	317	71120741	17	8.54238	4.54885	4.36162	PDOX_HA-1_peak_1645
chr15	71533055	71533334	280	71533163	13	12.3984	7.64377	7.64072	PDOX_HA-1_peak_1646
chr15	72473878	72474061	184	72473949	12	8.14031	5.22015	4.03148	PDOX_HA-1_peak_1647
chr15	72504244	72504466	223	72504319	10	7.31142	5.06682	3.35715	PDOX_HA-1_peak_1648
chr15	72685811	72686004	194	72685897	13	9.1165	5.6217	4.82751	PDOX_HA-1_peak_1649
chr15	73619983	73620162	180	73620060	10	8.33525	5.71089	4.17425	PDOX_HA-1_peak_1650
chr15	73647312	73647650	339	73647426	9	7.44501	5.30908	3.47907	PDOX_HA-1_peak_1651
chr15	74209092	74209293	202	74209197	11	8.68516	5.75312	4.48803	PDOX_HA-1_peak_1652
chr15	75626338	75626517	180	75626418	13	9.16019	5.64853	4.84728	PDOX_HA-1_peak_1653
chr15	76196565	76196748	184	76196661	8	6.60449	4.91385	2.78278	PDOX_HA-1_peak_1654
chr15	76341402	76341632	231	76341475	15	8.68891	4.97237	4.48803	PDOX_HA-1_peak_1655a
chr15	76341402	76341632	231	76341623	12	6.18658	4.04005	2.52919	PDOX_HA-1_peak_1655b
chr15	77420481	77420910	430	77420547	10	8.18593	5.61774	4.04141	PDOX_HA-1_peak_1656a
chr15	77420481	77420910	430	77420776	14	12.7848	7.66056	7.99694	PDOX_HA-1_peak_1656b
chr15	77476087	77476230	144	77476154	8	4.60506	3.6312	1.36562	PDOX_HA-1_peak_1657
chr15	77543536	77543688	153	77543594	12	7.17181	4.62681	3.26856	PDOX_HA-1_peak_1658
chr15	78511293	78511631	339	78511476	13	12.1199	7.47497	7.43165	PDOX_HA-1_peak_1659
chr15	78561221	78561366	146	78561289	10	7.90287	5.44028	3.82102	PDOX_HA-1_peak_1660
chr15	78671686	78671852	167	78671755	11	9.12839	6.0301	4.83772	PDOX_HA-1_peak_1661
chr15	79035578	79035721	144	79035584	9	5.44174	4.03467	2.00751	PDOX_HA-1_peak_1662
chr15	79750759	79750902	144	79750783	8	6.60449	4.91385	2.78278	PDOX_HA-1_peak_1663
chr15	79955608	79955842	235	79955714	25	20.0627	8.91583	14.7351	PDOX_HA-1_peak_1664
chr15	80093535	80093678	144	80093553	9	6.82647	4.91981	2.97917	PDOX_HA-1_peak_1665
chr15	80778756	80778914	159	80778823	8	4.34976	3.4658	1.32882	PDOX_HA-1_peak_1666
chr15	83924367	83924583	217	83924506	11	9.97421	6.5518	5.53212	PDOX_HA-1_peak_1667
chr15	84685523	84685692	170	84685591	10	8.04191	5.52759	3.94578	PDOX_HA-1_peak_1668
chr15	84722920	84723080	161	84722997	13	9.96799	6.14725	5.53212	PDOX_HA-1_peak_1669
chr15	85540298	85540462	165	85540375	7	5.49066	4.32052	2.01095	PDOX_HA-1_peak_1670
chr15	85783418	85783561	144	85783465	7	5.49066	4.32052	2.01095	PDOX_HA-1_peak_1671
chr15	88605785	88605941	157	88605873	13	11.5883	7.14986	6.9314	PDOX_HA-1_peak_1672
chr15	88636367	88636510	144	88636434	10	7.55414	5.22041	3.57165	PDOX_HA-1_peak_1673
chr15	88993258	88993425	168	88993328	9	6.442	4.67497	2.71456	PDOX_HA-1_peak_1674
chr15	89355984	89356187	204	89356095	14	13.2821	7.96363	8.46653	PDOX_HA-1_peak_1675
chr15	89367529	89367753	225	89367696	10	6.28529	4.41705	2.61306	PDOX_HA-1_peak_1676
chr15	89371337	89371503	167	89371423	23	11.7026	5.11041	7.03834	PDOX_HA-1_peak_1677
chr15	90330473	90330616	144	90330554	9	7.5426	5.36978	3.56155	PDOX_HA-1_peak_1678
chr15	90363330	90363494	165	90363412	11	8.32556	5.52744	4.16629	PDOX_HA-1_peak_1679
chr15	90363729	90363900	172	90363765	10	6.3187	4.43813	2.61572	PDOX_HA-1_peak_1680
chr15	90393782	90393997	216	90393849	15	8.68891	4.97237	4.48803	PDOX_HA-1_peak_1681
chr15	90411338	90411506	169	90411426	13	10.4541	6.44868	5.94969	PDOX_HA-1_peak_1682
chr15	90420094	90420247	154	90420164	12	10.4215	6.63915	5.92366	PDOX_HA-1_peak_1683
chr15	90577113	90577272	160	90577183	9	6.70668	4.84371	2.86617	PDOX_HA-1_peak_1684
chr15	92899824	92900040	217	92899962	16	16.0857	9.18111	11.0091	PDOX_HA-1_peak_1685
chr15	92903994	92904206	213	92904092	9	7.68808	5.45984	3.64076	PDOX_HA-1_peak_1686
chr15	93189462	93189661	200	93189580	11	7.53966	5.03378	3.56135	PDOX_HA-1_peak_1687
chr15	93200521	93200720	200	93200594	8	6.43079	4.80534	2.70453	PDOX_HA-1_peak_1688
chr15	93274317	93274460	144	93274322	9	5.44174	4.03467	2.00751	PDOX_HA-1_peak_1689
chr15	96087233	96087698	466	96087356	25	27.6113	13.3509	21.9742	PDOX_HA-1_peak_1690a
chr15	96087233	96087698	466	96087625	10	8.38627	5.74263	4.22151	PDOX_HA-1_peak_1690b
chr15	96183409	96183614	206	96183505	15	11.2062	6.45546	6.58562	PDOX_HA-1_peak_1691
chr15	97060149	97060297	149	97060237	9	7.59237	5.40065	3.59812	PDOX_HA-1_peak_1692
chr15	98003532	98003725	194	98003644	12	8.18056	5.24506	4.04141	PDOX_HA-1_peak_1693
chr15	98769799	98770143	345	98770072	9	7.68808	5.45984	3.64076	PDOX_HA-1_peak_1694
chr15	98779323	98779472	150	98779440	11	7.23258	4.8416	3.29527	PDOX_HA-1_peak_1695
chr15	99154270	99154440	171	99154348	13	8.73987	5.39125	4.52441	PDOX_HA-1_peak_1696
chr15	99250856	99251149	294	99250960	14	7.82673	4.6616	3.74935	PDOX_HA-1_peak_1697
chr15	100772727	100772870	144	100772849	7	5.5303	4.34551	2.01095	PDOX_HA-1_peak_1698
chr16	2874403	2874596	194	2874484	15	11.2062	6.45546	6.58562	PDOX_HA-1_peak_1699
chr16	2890807	2891008	202	2890897	14	10.5619	6.29222	6.0419	PDOX_HA-1_peak_1700
chr16	2981561	2981709	149	2981642	12	9.7153	6.2009	5.33837	PDOX_HA-1_peak_1701
chr16	3005110	3005267	158	3005180	8	4.60506	3.6312	1.36562	PDOX_HA-1_peak_1702
chr16	3008447	3008629	183	3008543	16	9.57696	5.28314	5.21094	PDOX_HA-1_peak_1703
chr16	3175619	3175785	167	3175698	11	7.95384	5.29382	3.86226	PDOX_HA-1_peak_1704
chr16	3264586	3264875	290	3264637	9	6.51562	4.72197	2.76986	PDOX_HA-1_peak_1705
chr16	3481185	3481469	285	3481315	19	17.9596	9.49165	12.745	PDOX_HA-1_peak_1706
chr16	4553872	4554019	148	4554005	8	5.66013	4.31484	2.09878	PDOX_HA-1_peak_1707
chr16	4943242	4943414	173	4943307	13	9.16019	5.64853	4.84728	PDOX_HA-1_peak_1708
chr16	4970033	4970176	144	4970099	12	8.18056	5.24506	4.04141	PDOX_HA-1_peak_1709
chr16	5010657	5010985	329	5010780	40	31.4718	10.3613	25.7118	PDOX_HA-1_peak_1710
chr16	6964862	6965012	151	6964938	13	12.2615	7.56092	7.53869	PDOX_HA-1_peak_1711
chr16	8552832	8552994	163	8552919	11	9.02599	5.96627	4.74509	PDOX_HA-1_peak_1712
chr16	8791102	8791245	144	8791201	9	6.3699	4.6289	2.65194	PDOX_HA-1_peak_1713
chr16	8913048	8913191	144	8913122	9	6.70668	4.84371	2.86617	PDOX_HA-1_peak_1714
chr16	8967571	8967838	268	8967717	13	9.96799	6.14725	5.53212	PDOX_HA-1_peak_1715
chr16	9002851	9003003	153	9002931	11	7.19576	4.8186	3.28606	PDOX_HA-1_peak_1716
chr16	9013136	9013328	193	9013250	11	7.23258	4.8416	3.29527	PDOX_HA-1_peak_1717
chr16	9032404	9032615	212	9032590	9	6.3344	4.6062	2.62093	PDOX_HA-1_peak_1718
chr16	9033516	9033696	181	9033627	15	11.1556	6.4248	6.5708	PDOX_HA-1_peak_1719
chr16	9150051	9150277	227	9150182	16	12.2151	6.82635	7.51066	PDOX_HA-1_peak_1720
chr16	9340763	9340933	171	9340835	8	6.43079	4.80534	2.70453	PDOX_HA-1_peak_1721
chr16	9451092	9451269	178	9451157	11	7.23258	4.8416	3.29527	PDOX_HA-1_peak_1722
chr16	10257042	10257258	217	10257159	12	9.86937	6.29682	5.46707	PDOX_HA-1_peak_1723
chr16	11340896	11341091	196	11340973	21	16.1339	7.82999	11.0518	PDOX_HA-1_peak_1724
chr16	11871372	11871554	183	11871464	10	7.31142	5.06682	3.35715	PDOX_HA-1_peak_1725
chr16	11955076	11955219	144	11955145	9	5.41175	4.0155	2.00583	PDOX_HA-1_peak_1726
chr16	12182281	12182528	248	12182433	15	14.3077	8.35291	9.38598	PDOX_HA-1_peak_1727
chr16	12817785	12817928	144	12817853	7	4.47865	3.66698	1.36562	PDOX_HA-1_peak_1728
chr16	13002718	13002861	144	13002794	9	7.68808	5.45984	3.64076	PDOX_HA-1_peak_1729
chr16	13231413	13231600	188	13231506	12	10.1376	6.46346	5.68307	PDOX_HA-1_peak_1730
chr16	13256199	13256366	168	13256262	9	7.68808	5.45984	3.64076	PDOX_HA-1_peak_1731
chr16	14977488	14977631	144	14977567	16	9.65	5.32424	5.27996	PDOX_HA-1_peak_1732
chr16	15303963	15304158	196	15304056	8	4.60506	3.6312	1.36562	PDOX_HA-1_peak_1733
chr16	15563796	15564044	249	15563880	9	6.29926	4.58372	2.61572	PDOX_HA-1_peak_1734
chr16	15675784	15675987	204	15675885	9	7.21183	5.16318	3.29527	PDOX_HA-1_peak_1735
chr16	16187552	16187705	154	16187626	20	13.3613	6.52624	8.51463	PDOX_HA-1_peak_1736
chr16	16780518	16780878	361	16780653	10	6.3187	4.43813	2.61572	PDOX_HA-1_peak_1737
chr16	16787841	16787985	145	16787905	11	9.85792	6.48078	5.4645	PDOX_HA-1_peak_1738
chr16	16918515	16918658	144	16918597	9	7.5426	5.36978	3.56155	PDOX_HA-1_peak_1739
chr16	17390659	17390807	149	17390730	10	8.33525	5.71089	4.17425	PDOX_HA-1_peak_1740
chr16	17429035	17429178	144	17429106	8	6.09992	4.59634	2.45638	PDOX_HA-1_peak_1741
chr16	18940095	18940238	144	18940164	9	6.51562	4.72197	2.76986	PDOX_HA-1_peak_1742
chr16	18946321	18946548	228	18946432	10	7.85757	5.41179	3.77802	PDOX_HA-1_peak_1743
chr16	20835204	20835574	371	20835424	14	9.33849	5.54887	5.00571	PDOX_HA-1_peak_1744
chr16	20968122	20968396	275	20968210	14	8.98659	5.33863	4.70797	PDOX_HA-1_peak_1745
chr16	20980503	20980748	246	20980636	11	8.77988	5.81245	4.54806	PDOX_HA-1_peak_1746
chr16	21116177	21116400	224	21116324	8	6.22006	4.67255	2.55948	PDOX_HA-1_peak_1747
chr16	21156416	21156652	237	21156496	13	9.16019	5.64853	4.84728	PDOX_HA-1_peak_1748
chr16	21584498	21584685	188	21584619	15	12.1402	7.02543	7.44357	PDOX_HA-1_peak_1749
chr16	21837173	21837389	217	21837302	10	5.25216	3.77208	1.88867	PDOX_HA-1_peak_1750
chr16	22034921	22035161	241	22035101	12	4.85625	3.28528	1.56428	PDOX_HA-1_peak_1751
chr16	22296269	22296645	377	22296457	23	23.786	11.746	18.2861	PDOX_HA-1_peak_1752
chr16	22373809	22373969	161	22373914	11	8.28264	5.50047	4.13374	PDOX_HA-1_peak_1753
chr16	22941096	22941316	221	22941199	19	15.5358	8.031	10.5051	PDOX_HA-1_peak_1754
chr16	22948727	22948938	212	22948823	11	8.77988	5.81245	4.54806	PDOX_HA-1_peak_1755
chr16	23640097	23640243	147	23640164	11	7.23258	4.8416	3.29527	PDOX_HA-1_peak_1756
chr16	23865938	23866224	287	23866080	17	15.0534	8.29116	10.047	PDOX_HA-1_peak_1757
chr16	24108521	24108664	144	24108592	7	5.2638	4.17646	1.89735	PDOX_HA-1_peak_1758
chr16	24135544	24135796	253	24135672	16	15.2596	8.68197	10.2438	PDOX_HA-1_peak_1759
chr16	24927841	24928037	197	24927953	7	5.56586	4.36787	2.01095	PDOX_HA-1_peak_1760
chr16	25301660	25301803	144	25301750	7	5.56586	4.36787	2.01095	PDOX_HA-1_peak_1761
chr16	25605507	25605746	240	25605578	11	9.97421	6.5518	5.53212	PDOX_HA-1_peak_1762
chr16	25838756	25838985	230	25838850	11	9.85792	6.48078	5.4645	PDOX_HA-1_peak_1763
chr16	26177599	26177812	214	26177715	13	9.16019	5.64853	4.84728	PDOX_HA-1_peak_1764
chr16	27036060	27036243	184	27036150	9	7.68808	5.45984	3.64076	PDOX_HA-1_peak_1765
chr16	27325757	27325910	154	27325828	9	7.59237	5.40065	3.59812	PDOX_HA-1_peak_1766
chr16	27548795	27549011	217	27548895	10	8.08935	5.55732	3.9892	PDOX_HA-1_peak_1767
chr16	28404002	28404200	199	28404085	14	7.82673	4.6616	3.74935	PDOX_HA-1_peak_1768
chr16	28711149	28711299	151	28711218	14	6.25037	3.79071	2.58743	PDOX_HA-1_peak_1769
chr16	28910490	28910633	144	28910560	11	7.53966	5.03378	3.56135	PDOX_HA-1_peak_1770
chr16	29107642	29107841	200	29107729	14	10.1693	6.052	5.69261	PDOX_HA-1_peak_1771
chr16	29141726	29142128	403	29141993	24	24.1558	11.6295	18.6346	PDOX_HA-1_peak_1772
chr16	29382538	29382682	145	29382605	10	6.22591	4.37961	2.56527	PDOX_HA-1_peak_1773
chr16	29485301	29485583	283	29485408	15	8.09488	4.63979	3.99448	PDOX_HA-1_peak_1774
chr16	29577371	29577514	144	29577423	9	5.44174	4.03467	2.00751	PDOX_HA-1_peak_1775
chr16	29578249	29578453	205	29578350	16	13.9919	7.90809	9.08629	PDOX_HA-1_peak_1776
chr16	29899604	29899781	178	29899683	11	7.23258	4.8416	3.29527	PDOX_HA-1_peak_1777
chr16	30787377	30787522	146	30787421	8	4.57847	3.61395	1.36562	PDOX_HA-1_peak_1778
chr16	31065201	31065473	273	31065336	25	23.5151	10.9065	18.0217	PDOX_HA-1_peak_1779
chr16	48386165	48386326	162	48386237	8	5.49366	4.20747	2.01095	PDOX_HA-1_peak_1780
chr16	49593024	49593168	145	49593126	9	7.68808	5.45984	3.64076	PDOX_HA-1_peak_1781
chr16	49834798	49834942	145	49834870	11	7.23258	4.8416	3.29527	PDOX_HA-1_peak_1782
chr16	50610706	50610898	193	50610789	15	14.9418	8.73574	9.94783	PDOX_HA-1_peak_1783
chr16	51094890	51095033	144	51095003	7	5.56586	4.36787	2.01095	PDOX_HA-1_peak_1784
chr16	51637592	51637737	146	51637640	8	6.60449	4.91385	2.78278	PDOX_HA-1_peak_1785
chr16	53384696	53384843	148	53384764	9	5.44174	4.03467	2.00751	PDOX_HA-1_peak_1786
chr16	54050416	54050592	177	54050485	7	5.56586	4.36787	2.01095	PDOX_HA-1_peak_1787
chr16	54282722	54282893	172	54282798	11	8.45695	5.60996	4.28643	PDOX_HA-1_peak_1788
chr16	54746677	54746899	223	54746752	8	6.30272	4.72477	2.61572	PDOX_HA-1_peak_1789
chr16	57159727	57159876	150	57159796	9	6.3344	4.6062	2.62093	PDOX_HA-1_peak_1790
chr16	57971129	57971272	144	57971205	9	7.12257	5.10704	3.22325	PDOX_HA-1_peak_1791
chr16	58352841	58352986	146	58352954	9	6.70668	4.84371	2.86617	PDOX_HA-1_peak_1792
chr16	58392320	58392498	179	58392403	11	9.62064	6.3351	5.25077	PDOX_HA-1_peak_1793
chr16	58734960	58735168	209	58735098	11	8.63855	5.72391	4.44969	PDOX_HA-1_peak_1794
chr16	59758382	59758525	144	59758475	9	7.68808	5.45984	3.64076	PDOX_HA-1_peak_1795
chr16	62256450	62256624	175	62256550	9	7.12257	5.10704	3.22325	PDOX_HA-1_peak_1796
chr16	63371459	63371621	163	63371541	8	6.09992	4.59634	2.45638	PDOX_HA-1_peak_1797
chr16	63510408	63510684	277	63510513	10	8.81248	6.00582	4.54806	PDOX_HA-1_peak_1798
chr16	66138426	66138592	167	66138474	6	4.57728	3.82189	1.36562	PDOX_HA-1_peak_1799
chr16	66691145	66691304	160	66691231	11	8.45695	5.60996	4.28643	PDOX_HA-1_peak_1800
chr16	66773219	66773362	144	66773283	7	5.37496	4.24727	1.99441	PDOX_HA-1_peak_1801
chr16	66953152	66953317	166	66953243	10	7.1576	4.96935	3.2575	PDOX_HA-1_peak_1802
chr16	68221034	68221178	145	68221105	8	5.55918	4.24977	2.01095	PDOX_HA-1_peak_1803
chr16	68267784	68267954	171	68267858	11	7.19576	4.8186	3.28606	PDOX_HA-1_peak_1804
chr16	68756642	68756850	209	68756783	10	7.23375	5.01761	3.29566	PDOX_HA-1_peak_1805
chr16	69072433	69072724	292	69072522	20	11.0423	5.307	6.47676	PDOX_HA-1_peak_1806
chr16	69455588	69455802	215	69455698	18	18.9499	10.3737	13.6774	PDOX_HA-1_peak_1807
chr16	69595807	69595950	144	69595925	8	6.60449	4.91385	2.78278	PDOX_HA-1_peak_1808
chr16	69726817	69727025	209	69726932	16	12.2151	6.82635	7.51066	PDOX_HA-1_peak_1809
chr16	69859845	69859988	144	69859945	8	5.7293	4.35934	2.14305	PDOX_HA-1_peak_1810
chr16	70164516	70164706	191	70164640	10	7.1576	4.96935	3.2575	PDOX_HA-1_peak_1811
chr16	70165087	70165315	229	70165202	15	11.6273	6.71171	6.96626	PDOX_HA-1_peak_1812
chr16	70446443	70446813	371	70446552	12	8.51609	5.45326	4.33829	PDOX_HA-1_peak_1813
chr16	70447177	70447582	406	70447330	22	15.3776	7.14778	10.3537	PDOX_HA-1_peak_1814
chr16	70639691	70639834	144	70639760	9	7.59237	5.40065	3.59812	PDOX_HA-1_peak_1815
chr16	70794523	70794724	202	70794590	9	7.68808	5.45984	3.64076	PDOX_HA-1_peak_1816
chr16	71379620	71379767	148	71379696	10	8.70649	5.94072	4.49568	PDOX_HA-1_peak_1817
chr16	71637549	71637697	149	71637627	11	6.87848	4.62107	3.02444	PDOX_HA-1_peak_1818
chr16	71727784	71727974	191	71727871	14	12.1417	7.26556	7.44357	PDOX_HA-1_peak_1819
chr16	72213307	72213450	144	72213406	8	6.09992	4.59634	2.45638	PDOX_HA-1_peak_1820
chr16	72380286	72380479	194	72380405	9	5.41175	4.0155	2.00583	PDOX_HA-1_peak_1821
chr16	72832510	72832697	188	72832576	8	6.60449	4.91385	2.78278	PDOX_HA-1_peak_1822
chr16	74830772	74830948	177	74830902	9	7.12257	5.10704	3.22325	PDOX_HA-1_peak_1823
chr16	75260950	75261093	144	75261029	8	5.62612	4.29293	2.06705	PDOX_HA-1_peak_1824
chr16	75678683	75678834	152	75678753	9	5.99813	4.39089	2.37902	PDOX_HA-1_peak_1825
chr16	75733813	75734078	266	75734002	9	7.5426	5.36978	3.56155	PDOX_HA-1_peak_1826
chr16	76518834	76518982	149	76518900	11	7.23258	4.8416	3.29527	PDOX_HA-1_peak_1827
chr16	77115322	77115465	144	77115366	6	4.57728	3.82189	1.36562	PDOX_HA-1_peak_1828
chr16	82016473	82016677	205	82016592	10	8.81248	6.00582	4.54806	PDOX_HA-1_peak_1829
chr16	83689455	83689598	144	83689544	11	7.23258	4.8416	3.29527	PDOX_HA-1_peak_1830
chr16	84493478	84493621	144	84493603	10	8.18593	5.61774	4.04141	PDOX_HA-1_peak_1831
chr16	84509633	84509842	210	84509708	17	8.54238	4.54885	4.36162	PDOX_HA-1_peak_1832
chr16	84687097	84687241	145	84687150	7	5.30037	4.1998	1.92956	PDOX_HA-1_peak_1833
chr16	84725671	84725821	151	84725760	9	5.15361	3.85089	1.80193	PDOX_HA-1_peak_1834
chr16	85086816	85086982	167	85086893	12	7.47156	4.80902	3.50269	PDOX_HA-1_peak_1835
chr16	85104329	85104494	166	85104419	11	7.23258	4.8416	3.29527	PDOX_HA-1_peak_1836
chr16	85404080	85405194	1115	85404651	14	10.1693	6.052	5.69261	PDOX_HA-1_peak_1837
chr16	85405287	85405882	596	85405641	15	11.2062	6.45546	6.58562	PDOX_HA-1_peak_1838
chr16	85406349	85406544	196	85406411	7	5.56586	4.36787	2.01095	PDOX_HA-1_peak_1839
chr16	85406738	85407174	437	85407017	9	7.68808	5.45984	3.64076	PDOX_HA-1_peak_1840
chr16	85407310	85407519	210	85407409	11	7.23258	4.8416	3.29527	PDOX_HA-1_peak_1841
chr16	85407795	85408204	410	85407965	25	18.5378	8.0801	13.2925	PDOX_HA-1_peak_1842
chr16	85408285	85408608	324	85408469	13	11.5883	7.14986	6.9314	PDOX_HA-1_peak_1843
chr16	85408946	85409435	490	85409062	10	8.81248	6.00582	4.54806	PDOX_HA-1_peak_1844a
chr16	85408946	85409435	490	85409306	9	7.68808	5.45984	3.64076	PDOX_HA-1_peak_1844b
chr16	85409485	85409777	293	85409655	10	8.70649	5.94072	4.49568	PDOX_HA-1_peak_1845
chr16	85409824	85410102	279	85409950	8	6.60449	4.91385	2.78278	PDOX_HA-1_peak_1846
chr16	85410273	85410493	221	85410352	8	6.60449	4.91385	2.78278	PDOX_HA-1_peak_1847
chr16	85410550	85412833	2284	85410813	15	11.2062	6.45546	6.58562	PDOX_HA-1_peak_1848a
chr16	85410550	85412833	2284	85411195	18	11.4251	5.90469	6.78689	PDOX_HA-1_peak_1848b
chr16	85410550	85412833	2284	85411286	16	16.2536	9.28172	11.1553	PDOX_HA-1_peak_1848c
chr16	85410550	85412833	2284	85411641	10	8.70649	5.94072	4.49568	PDOX_HA-1_peak_1848d
chr16	85410550	85412833	2284	85411818	15	8.68891	4.97237	4.48803	PDOX_HA-1_peak_1848e
chr16	85410550	85412833	2284	85411920	13	12.2615	7.56092	7.53869	PDOX_HA-1_peak_1848f
chr16	85410550	85412833	2284	85412269	17	15.0534	8.29116	10.047	PDOX_HA-1_peak_1848g
chr16	85410550	85412833	2284	85412438	12	6.18658	4.04005	2.52919	PDOX_HA-1_peak_1848h
chr16	85410550	85412833	2284	85412747	17	8.54238	4.54885	4.36162	PDOX_HA-1_peak_1848i
chr16	85552914	85553083	170	85553015	9	6.51562	4.72197	2.76986	PDOX_HA-1_peak_1849
chr16	85749752	85749956	205	85749905	7	5.56586	4.36787	2.01095	PDOX_HA-1_peak_1850
chr16	86566028	86566178	151	86566099	9	7.68808	5.45984	3.64076	PDOX_HA-1_peak_1851
chr16	87769026	87769356	331	87769100	9	6.51562	4.72197	2.76986	PDOX_HA-1_peak_1852
chr16	87822717	87822860	144	87822825	8	4.34976	3.4658	1.32882	PDOX_HA-1_peak_1853
chr16	88384070	88384221	152	88384174	9	7.68808	5.45984	3.64076	PDOX_HA-1_peak_1854
chr16	88802837	88802991	155	88802919	12	8.18056	5.24506	4.04141	PDOX_HA-1_peak_1855
chr16	89224052	89224195	144	89224119	6	4.44523	3.73748	1.36562	PDOX_HA-1_peak_1856
chr16	89973191	89973449	259	89973271	9	7.64283	5.43188	3.64076	PDOX_HA-1_peak_1857
chr17	870143	870289	147	870225	13	9.96799	6.14725	5.53212	PDOX_HA-1_peak_1858
chr17	993186	994514	1329	993427	150	143.527	19.7299	135.832	PDOX_HA-1_peak_1859a
chr17	993186	994514	1329	993780	138	111.038	14.0815	104.329	PDOX_HA-1_peak_1859b
chr17	993186	994514	1329	994021	136	124.812	17.9007	117.753	PDOX_HA-1_peak_1859c
chr17	993186	994514	1329	994247	144	151.391	23.7325	143.262	PDOX_HA-1_peak_1859d
chr17	1686105	1686248	144	1686172	11	8.97566	5.93486	4.69797	PDOX_HA-1_peak_1860
chr17	1906623	1906799	177	1906685	8	5.09893	3.9518	1.77112	PDOX_HA-1_peak_1861
chr17	1908148	1908484	337	1908286	25	18.5378	8.0801	13.2925	PDOX_HA-1_peak_1862
chr17	2257583	2257767	185	2257659	10	6.28529	4.41705	2.61306	PDOX_HA-1_peak_1863
chr17	2341236	2341519	284	2341368	20	15.5563	7.76841	10.5226	PDOX_HA-1_peak_1864
chr17	2353136	2353279	144	2353203	12	8.06874	5.1759	3.97095	PDOX_HA-1_peak_1865
chr17	2517972	2518153	182	2518083	9	6.99268	5.02508	3.11502	PDOX_HA-1_peak_1866
chr17	2858544	2858750	207	2858640	8	6.06085	4.57148	2.43487	PDOX_HA-1_peak_1867
chr17	4355098	4355453	356	4355273	14	7.82673	4.6616	3.74935	PDOX_HA-1_peak_1868
chr17	4786238	4786494	257	4786391	19	11.9605	5.98448	7.28136	PDOX_HA-1_peak_1869
chr17	4858143	4858318	176	4858302	8	4.60506	3.6312	1.36562	PDOX_HA-1_peak_1870
chr17	5307424	5307862	439	5307527	11	8.41271	5.58218	4.24481	PDOX_HA-1_peak_1871
chr17	6237115	6237258	144	6237179	9	5.44174	4.03467	2.00751	PDOX_HA-1_peak_1872
chr17	6435115	6435264	150	6435192	11	7.19576	4.8186	3.28606	PDOX_HA-1_peak_1873
chr17	6769741	6769918	178	6769816	8	6.51905	4.86059	2.76986	PDOX_HA-1_peak_1874
chr17	6862136	6862279	144	6862224	8	6.38753	4.77818	2.66576	PDOX_HA-1_peak_1875
chr17	7033538	7033864	327	7033690	29	27.8509	12.0465	22.202	PDOX_HA-1_peak_1876
chr17	7132904	7133047	144	7132981	9	6.0956	4.45334	2.45638	PDOX_HA-1_peak_1877
chr17	7216080	7216242	163	7216156	11	8.32556	5.52744	4.16629	PDOX_HA-1_peak_1878
chr17	7242846	7242989	144	7242933	12	9.28076	5.9299	4.95701	PDOX_HA-1_peak_1879
chr17	7264601	7264795	195	7264692	8	5.18556	4.00801	1.83002	PDOX_HA-1_peak_1880
chr17	7279912	7280131	220	7280000	12	9.76611	6.23254	5.38563	PDOX_HA-1_peak_1881
chr17	7687422	7687617	196	7687529	10	6.28529	4.41705	2.61306	PDOX_HA-1_peak_1882
chr17	7717152	7717402	251	7717281	16	14.956	8.49719	9.96113	PDOX_HA-1_peak_1883
chr17	7971331	7971664	334	7971513	13	10.7155	6.61075	6.18984	PDOX_HA-1_peak_1884
chr17	8110248	8110427	180	8110330	12	8.18056	5.24506	4.04141	PDOX_HA-1_peak_1885
chr17	8173490	8173679	190	8173562	16	12.2691	6.85893	7.53869	PDOX_HA-1_peak_1886
chr17	8183929	8184090	162	8184004	11	6.87848	4.62107	3.02444	PDOX_HA-1_peak_1887
chr17	8240567	8240758	192	8240620	11	8.77988	5.81245	4.54806	PDOX_HA-1_peak_1888
chr17	8563073	8563307	235	8563195	13	12.3984	7.64377	7.64072	PDOX_HA-1_peak_1889
chr17	9170943	9171198	256	9171040	17	12.8034	6.9316	8.01158	PDOX_HA-1_peak_1890
chr17	9644434	9644577	144	9644506	10	6.59737	4.6143	2.78278	PDOX_HA-1_peak_1891
chr17	10014626	10014959	334	10014863	16	13.5587	7.64315	8.69755	PDOX_HA-1_peak_1892
chr17	11981830	11982007	178	11981911	12	8.18056	5.24506	4.04141	PDOX_HA-1_peak_1893
chr17	14780168	14780324	157	14780241	9	7.59237	5.40065	3.59812	PDOX_HA-1_peak_1894
chr17	15109689	15109902	214	15109768	14	12.7172	7.61914	7.94021	PDOX_HA-1_peak_1895
chr17	16380898	16381058	161	16380970	13	9.65331	5.95249	5.28309	PDOX_HA-1_peak_1896
chr17	16488560	16488709	150	16488653	11	8.73226	5.78263	4.52044	PDOX_HA-1_peak_1897
chr17	17037321	17037470	150	17037429	11	7.23258	4.8416	3.29527	PDOX_HA-1_peak_1898
chr17	17700490	17700641	152	17700559	12	9.61526	6.13856	5.24722	PDOX_HA-1_peak_1899
chr17	17837091	17837234	144	17837130	10	6.3187	4.43813	2.61572	PDOX_HA-1_peak_1900
chr17	17946945	17947106	162	17947070	8	6.60449	4.91385	2.78278	PDOX_HA-1_peak_1901
chr17	18026704	18026847	144	18026750	10	8.18593	5.61774	4.04141	PDOX_HA-1_peak_1902
chr17	18077245	18077426	182	18077340	10	6.3187	4.43813	2.61572	PDOX_HA-1_peak_1903
chr17	18437040	18437205	166	18437114	12	8.92536	5.70816	4.65108	PDOX_HA-1_peak_1904
chr17	19055764	19055924	161	19055884	12	8.18056	5.24506	4.04141	PDOX_HA-1_peak_1905
chr17	19111868	19112011	144	19111966	16	6.8913	3.85793	3.03656	PDOX_HA-1_peak_1906
chr17	19190049	19190240	192	19190114	14	7.82673	4.6616	3.74935	PDOX_HA-1_peak_1907
chr17	19469309	19469527	219	19469450	12	9.86937	6.29682	5.46707	PDOX_HA-1_peak_1908
chr17	19567889	19568034	146	19567968	14	12.1417	7.26556	7.44357	PDOX_HA-1_peak_1909
chr17	19647598	19647788	191	19647675	7	4.32004	3.56267	1.30692	PDOX_HA-1_peak_1910
chr17	19828563	19828939	377	19828850	15	11.6273	6.71171	6.96626	PDOX_HA-1_peak_1911
chr17	20010297	20010473	177	20010366	13	9.1165	5.6217	4.82751	PDOX_HA-1_peak_1912
chr17	20856096	20856239	144	20856197	7	5.2638	4.17646	1.89735	PDOX_HA-1_peak_1913
chr17	21110020	21110256	237	21110141	13	6.99202	4.35083	3.11502	PDOX_HA-1_peak_1914a
chr17	21110020	21110256	237	21110244	9	5.44174	4.03467	2.00751	PDOX_HA-1_peak_1914b
chr17	27236862	27237010	149	27236930	10	8.18593	5.61774	4.04141	PDOX_HA-1_peak_1915
chr17	28008652	28008884	233	28008789	8	6.60449	4.91385	2.78278	PDOX_HA-1_peak_1916
chr17	28602014	28602360	347	28602093	11	7.95384	5.29382	3.86226	PDOX_HA-1_peak_1917
chr17	28602419	28602562	144	28602501	10	6.93777	4.82998	3.07396	PDOX_HA-1_peak_1918
chr17	28808674	28808854	181	28808760	14	10.1693	6.052	5.69261	PDOX_HA-1_peak_1919
chr17	28916335	28916546	212	28916455	11	8.32556	5.52744	4.16629	PDOX_HA-1_peak_1920
chr17	28953563	28953708	146	28953617	7	4.6474	3.77757	1.40393	PDOX_HA-1_peak_1921
chr17	29280464	29280709	246	29280504	8	4.34976	3.4658	1.32882	PDOX_HA-1_peak_1922
chr17	29731675	29731836	162	29731742	7	5.41301	4.27141	2.00583	PDOX_HA-1_peak_1923
chr17	30093477	30093639	163	30093565	11	9.2332	6.09531	4.91563	PDOX_HA-1_peak_1924
chr17	30163308	30163452	145	30163377	10	8.43793	5.77472	4.2684	PDOX_HA-1_peak_1925
chr17	30806205	30806348	144	30806322	8	5.76447	4.38193	2.17356	PDOX_HA-1_peak_1926
chr17	31733586	31733732	147	31733650	9	7.68808	5.45984	3.64076	PDOX_HA-1_peak_1927
chr17	32253539	32253682	144	32253611	9	5.44174	4.03467	2.00751	PDOX_HA-1_peak_1928
chr17	32280020	32280163	144	32280064	8	6.09992	4.59634	2.45638	PDOX_HA-1_peak_1929
chr17	35496920	35497197	278	35497087	11	8.97566	5.93486	4.69797	PDOX_HA-1_peak_1930
[truncated: 2,990 more rows]

## Sheet: ChIP-Seq-HA_Liftover_hg19
Conversion failed in 21
#Split in new
chr1 145415537 145415738
#Split in new
chr10 10009 10433
#Partially deleted in new
chr17 43241094 43241396
#Deleted in new
chr17 43251682 43251844
#Deleted in new
chr17 83121469 83121636
#Partially deleted in new
chr18 80262875 80263270
#Partially deleted in new
chr1_KI270713v1_random 21723 21955
#Deleted in new
chr2 233139262 233139424
#Deleted in new
chr20 62628900 62629083
#Split in new
chr22 50807851 50808185
#Split in new
chr22 50807851 50808185
#Split in new
chr3 10377 10608
#Deleted in new
chr3 57383522 57383665
#Deleted in new
chr3 66195205 66195554
#Deleted in new
chr3 93470492 93470672
#Partially deleted in new
chr6 57490003 57490338
#Partially deleted in new
chr6 57815872 57816086
#Deleted in new
chr6 106979831 106980032
#Deleted in new
chr6 167533903 167534180
#Split in new
chr9 41710195 41710375
#Partially deleted in new
chrUn_KI270442v1 391081 391290
chr	start	end
chr1	1550111	1550263
chr1	1741050	1741211
chr1	1790571	1790907
chr1	2407605	2407774
chr1	5876548	5877712
chr1	5876548	5877712
chr1	6342284	6342449
chr1	6435397	6435578
chr1	7352548	7352743
chr1	7602670	7602813
chr1	8215683	8215863
chr1	8299282	8299623
chr1	8299698	8299843
chr1	8326498	8326835
chr1	8562799	8562942
chr1	8711422	8711642
chr1	8801382	8801525
chr1	8849943	8850118
chr1	9313998	9314233
chr1	9653463	9653608
chr1	9741796	9741946
chr1	9774011	9774238
chr1	9870258	9870473
chr1	10018730	10018907
chr1	10024212	10024399
chr1	10313987	10314130
chr1	11092249	11092401
chr1	11969808	11969982
chr1	12137238	12137479
chr1	14770067	14770238
chr1	14821815	14822071
chr1	15995716	15995872
chr1	15995921	15996143
chr1	16135994	16136155
chr1	16408862	16409035
chr1	16488883	16489039
chr1	16963275	16963418
chr1	17248279	17248495
chr1	17565966	17566113
chr1	17695877	17696069
chr1	17796691	17796884
chr1	18736866	18737120
chr1	18745619	18745819
chr1	18959440	18959590
chr1	18966085	18966295
chr1	19405134	19405292
chr1	19731982	19732125
chr1	19829355	19829498
chr1	19877019	19877220
chr1	22108562	22108791
chr1	22386343	22386549
chr1	22539147	22539309
chr1	22539414	22539605
chr1	22552331	22552642
chr1	23090445	23090588
chr1	23678380	23678741
chr1	23839420	23839563
chr1	24422147	24422375
chr1	25031723	25031923
chr1	25073192	25073383
chr1	25650564	25650784
chr1	26160745	26160888
chr1	26483761	26484013
chr1	26633453	26633621
chr1	26676114	26676295
chr1	26937357	26937574
chr1	26945717	26945904
chr1	27019481	27019648
chr1	27667433	27667635
chr1	27756544	27756721
chr1	27784191	27784367
chr1	27816833	27817060
chr1	28104902	28105045
chr1	28436283	28436426
chr1	28701862	28702005
chr1	28975042	28975209
chr1	28975760	28975905
chr1	29052185	29052328
chr1	29052385	29052587
chr1	29063054	29063300
chr1	29246512	29246655
chr1	29304862	29305154
chr1	31180872	31181087
chr1	31622685	31622828
chr1	31967224	31967372
chr1	32398955	32399109
chr1	32400877	32401181
chr1	32410649	32410831
chr1	32421679	32421880
chr1	32860505	32860648
chr1	32903880	32904023
chr1	32924501	32924704
chr1	33115922	33116200
chr1	33224953	33225096
chr1	33822063	33822208
chr1	34463612	34463894
chr1	34630830	34631019
chr1	34654220	34654462
chr1	35734225	35734381
chr1	36065364	36065583
chr1	36106437	36106615
chr1	36107451	36107634
chr1	36130508	36130651
chr1	36172497	36172663
chr1	36863612	36863812
chr1	36929968	36930115
chr1	37789279	37789422
chr1	38095339	38095510
chr1	38751630	38751844
chr1	39463292	39463510
chr1	39636441	39636657
chr1	40072061	40072204
chr1	40358956	40359099
chr1	40376803	40376952
chr1	41462835	41463062
chr1	41903865	41904018
chr1	43311608	43311859
chr1	43312070	43312246
chr1	43638414	43638573
chr1	43823799	43823949
chr1	44502168	44502311
chr1	44703961	44704131
chr1	44925644	44925789
chr1	45187493	45187650
chr1	45299622	45299765
chr1	45349070	45349238
chr1	46713830	46713973
chr1	46799160	46799390
chr1	46839238	46839558
chr1	46839238	46839558
chr1	46908157	46908560
chr1	46932251	46932558
chr1	46968591	46968742
chr1	46982881	46983096
chr1	47697976	47698151
chr1	51249100	51249365
chr1	51257119	51257280
chr1	51588752	51588993
chr1	52086703	52086880
chr1	52613746	52613896
chr1	53315567	53315723
chr1	54422491	54422673
chr1	54519591	54519734
chr1	54763006	54763149
chr1	54811196	54811347
chr1	56636424	56636567
chr1	56855943	56856173
chr1	56952294	56952437
chr1	57425834	57426131
chr1	58066173	58066316
chr1	58377593	58377736
chr1	58473033	58473176
chr1	60606485	60606671
chr1	61507755	61507926
chr1	62142048	62142308
chr1	62220564	62220707
chr1	62415475	62415618
chr1	62511342	62511538
chr1	62521983	62522159
chr1	62524883	62525065
chr1	63198684	63198827
chr1	63792210	63792367
chr1	63988858	63989085
chr1	64372016	64372337
chr1	64954663	64954826
chr1	65604877	65605066
chr1	65605132	65605469
chr1	66223337	66223480
chr1	66418071	66418241
chr1	67924861	67925038
chr1	68833573	68833785
chr1	69778173	69778316
chr1	70743569	70743834
chr1	70926655	70927056
chr1	70953831	70954020
chr1	72270680	72270823
chr1	73236657	73237017
chr1	75601485	75601628
chr1	76712966	76713270
chr1	77333052	77333236
chr1	77669858	77670002
chr1	77860020	77860281
chr1	78210247	78210390
chr1	78444374	78444517
chr1	79953537	79953680
chr1	81814787	81815102
chr1	81975526	81975711
chr1	82022040	82022252
chr1	82069716	82069907
chr1	82084871	82085094
chr1	82128888	82129071
chr1	82266790	82266971
chr1	83717501	83717644
chr1	83924420	83924582
chr1	84753203	84753403
chr1	85037714	85037863
chr1	85130724	85130937
chr1	85520434	85520588
chr1	85690853	85691029
chr1	86049966	86050154
chr1	86180321	86180484
chr1	86862727	86862972
chr1	87283218	87283382
chr1	87431070	87431304
chr1	87489907	87490050
chr1	88554238	88554421
chr1	89202381	89202547
chr1	89210157	89210472
chr1	89545898	89546126
chr1	90456986	90457151
chr1	91344933	91345129
chr1	91473381	91473527
chr1	91482844	91483083
chr1	91839797	91839954
chr1	92180546	92180732
chr1	92300990	92301133
chr1	92338672	92338836
chr1	92660568	92660746
chr1	92785081	92785224
chr1	92891369	92891518
chr1	93170963	93171147
chr1	93544639	93544795
chr1	93642237	93642413
chr1	93875098	93875243
chr1	94207767	94207960
chr1	94298930	94299134
chr1	94417608	94417751
chr1	94781339	94781574
chr1	95352724	95352908
chr1	95353345	95353559
chr1	98518938	98519110
chr1	100232194	100232337
chr1	100271446	100271595
chr1	100423829	100424009
chr1	100598502	100598645
chr1	101285821	101285976
chr1	101581793	101581958
chr1	101684824	101685060
chr1	109578786	109578929
chr1	109603825	109603968
chr1	110080600	110080743
chr1	110572234	110572390
chr1	110659060	110659219
chr1	110829779	110829935
chr1	111814761	111814904
chr1	112283215	112283379
chr1	112549967	112550141
chr1	113155432	113155606
chr1	113448546	113448689
chr1	115067677	115067838
chr1	115295916	115296237
chr1	115595514	115595657
chr1	116512320	116512463
chr1	117602447	117602609
chr1	118053929	118054072
chr1	119531812	119531955
chr1	145096234	145096423
chr1	144603181	144603383
chr1	143915531	143915750
chr1	148565870	148566063
chr1	148524119	148524262
chr1	145507679	145507838
chr1	145502394	145502655
chr1	145383036	145383194
chr1	146383608	146383796
chr1	147017773	147017969
chr1	147610846	147610990
chr1	144930575	144930745
chr1	149887182	149887325
chr1	150241394	150241561
chr1	150363942	150364088
chr1	150544606	150544974
chr1	150544606	150544974
chr1	150607385	150607701
chr1	150645169	150645329
chr1	150826355	150826516
chr1	151041085	151041238
chr1	151224242	151224489
chr1	151225846	151226117
chr1	151282015	151282158
chr1	151319260	151319439
chr1	151558116	151558299
chr1	151945490	151945658
chr1	151966832	151967159
chr1	152162171	152162336
chr1	153490548	153490853
chr1	153548065	153548213
chr1	153621102	153621245
chr1	153718066	153718235
chr1	154667936	154668084
chr1	154973255	154973495
chr1	155568803	155568963
chr1	155569848	155569991
chr1	155612404	155612596
chr1	155953218	155953470
chr1	156151386	156151555
chr1	156274320	156274463
chr1	156675939	156676153
chr1	157986451	157986601
chr1	158917481	158917722
chr1	160016529	160016731
chr1	160951908	160952059
chr1	160975434	160975584
chr1	161180888	161181102
chr1	161286168	161286314
chr1	161352022	161352196
chr1	161380169	161380337
chr1	161387527	161387723
chr1	161735893	161736322
chr1	162117601	162117785
chr1	162146946	162147107
chr1	162154886	162155070
chr1	162361731	162361882
chr1	162601661	162601882
chr1	162619634	162619777
chr1	162665227	162665370
chr1	162760079	162760353
chr1	163144676	163144819
chr1	163531428	163531571
chr1	166221056	166221231
chr1	167036057	167036200
chr1	167678453	167678596
chr1	168113166	168113397
chr1	168946697	168946947
chr1	171367000	171367302
chr1	171368467	171368732
chr1	172329668	172329864
chr1	172456809	172457056
chr1	172589868	172590011
chr1	173321788	173322059
chr1	173558135	173558278
chr1	173683907	173684131
chr1	173749590	173749742
chr1	173857714	173857870
chr1	173891187	173891341
chr1	174139502	174139740
chr1	174270620	174270842
chr1	174290194	174290356
chr1	175560414	175560732
chr1	175891557	175891702
chr1	176847957	176848100
chr1	177966839	177966982
chr1	178598419	178598562
chr1	178695283	178695431
chr1	178734739	178734911
chr1	178749779	178749961
chr1	179711873	179712104
chr1	179847137	179847283
chr1	180167492	180167635
chr1	180323191	180323474
chr1	181034919	181035062
chr1	181070710	181070862
chr1	181888222	181888478
chr1	182808117	182808325
chr1	183204095	183204310
chr1	183441108	183441351
chr1	183654411	183654574
chr1	184132983	184133171
chr1	184665352	184665517
chr1	188151315	188151524
chr1	188738380	188738544
chr1	188955970	188956113
chr1	192808273	192808448
chr1	196419465	196419674
chr1	196855833	196855977
chr1	198434789	198434943
chr1	200591602	200591880
chr1	201482136	201482317
chr1	201482390	201482533
chr1	201704841	201705116
chr1	201910853	201911097
chr1	202766912	202767070
chr1	202896476	202896635
chr1	203051418	203051571
chr1	203058934	203059100
chr1	203204171	203204354
chr1	203297049	203297233
chr1	203765254	203765424
chr1	203788910	203789129
chr1	203954290	203954475
chr1	204049411	204049591
chr1	204139086	204139359
chr1	204475605	204475775
chr1	204972676	204972891
chr1	204995421	204995691
chr1	205304910	205305063
chr1	205414124	205414337
chr1	205428096	205428311
chr1	205512387	205512621
chr1	205760875	205761208
chr1	207051869	207052054
chr1	207809090	207809305
chr1	208609973	208610118
chr1	208825750	208825893
chr1	208827729	208827925
chr1	209330336	209330581
chr1	209381189	209381400
chr1	209420168	209420323
chr1	209866187	209866468
chr1	210316737	210316902
chr1	210547354	210547539
chr1	211510203	211510415
chr1	211936527	211936710
chr1	212874574	212874748
chr1	213027918	213028101
chr1	213030962	213031144
chr1	213112207	213112423
chr1	213489337	213489503
chr1	214398554	214398779
chr1	214625909	214626070
chr1	214680554	214680716
chr1	214752015	214752162
chr1	216408274	216408532
chr1	216775852	216776019
chr1	216905033	216905205
chr1	216995929	216996072
chr1	218298056	218298239
chr1	219606493	219606636
chr1	221581508	221581727
chr1	223196073	223196296
chr1	223903050	223903193
chr1	223924373	223924516
chr1	224238567	224238806
chr1	224568515	224568691
chr1	225866043	225866224
chr1	225951226	225951374
chr1	226253954	226254144
chr1	228643930	228644248
chr1	229047111	229047298
chr1	230256604	230256747
chr1	231198741	231198901
chr1	232166460	232166633
chr1	232235775	232235936
chr1	232347210	232347355
chr1	232385334	232385597
chr1	232465516	232465751
chr1	232512889	232513032
chr1	235257121	235257264
chr1	235449550	235449740
chr1	235614098	235614351
chr1	235660047	235660261
chr1	235668156	235668358
chr1	235761568	235761720
chr1	236958294	236958459
chr1	237205092	237205360
chr1	237207579	237207752
chr1	237253535	237253799
chr1	237288319	237288462
chr1	237345105	237345248
chr1	238835642	238835865
chr1	239269781	239270071
chr1	239271081	239271258
chr1	239875274	239875574
chr1	241167399	241167542
chr1	241972580	241972759
chr1	242164061	242164235
chr1	242436935	242437133
chr1	244215373	244215576
chr1	244525108	244525263
chr1	245024297	245024481
chr1	245294413	245294585
chr1	246166540	246166683
chr1	246535929	246536096
chr1	246696734	246696944
chr1	247273400	247273601
chr1	248028823	248029006
chr1	249240169	249240524
chr1	249240169	249240524
chr10	652270	652413
chr10	5519233	5519382
chr10	5556247	5556390
chr10	5915402	5915603
chr10	6150853	6151070
chr10	7999094	7999374
chr10	8092680	8092872
chr10	8106482	8106653
chr10	8550933	8551108
chr10	11077008	11077158
chr10	11407446	11407687
chr10	12398922	12399169
chr10	12808087	12808355
chr10	13093158	13093301
chr10	13163043	13163331
chr10	13253567	13253715
chr10	13391734	13392057
chr10	13936040	13936253
chr10	14227605	14227748
chr10	15379452	15379661
chr10	15892459	15892634
chr10	16368441	16368603
chr10	16870370	16870561
chr10	17665876	17666100
chr10	19705251	19705405
chr10	19799434	19799577
chr10	20897519	20897670
chr10	21068319	21068470
chr10	21460480	21460728
chr10	21464181	21464375
chr10	21797182	21797351
chr10	21866998	21867164
chr10	22040345	22040497
chr10	22500706	22500869
chr10	22725814	22726025
chr10	24512301	24512478
chr10	24707560	24707725
chr10	25567205	25567378
chr10	26621322	26621467
chr10	26999541	26999809
chr10	27002908	27003056
chr10	29802203	29802346
chr10	30547856	30548006
chr10	30712629	30712778
chr10	30811618	30811832
chr10	33619475	33619717
chr10	34133555	34133705
chr10	34313805	34313953
chr10	34402680	34402833
chr10	34716257	34716486
chr10	35091419	35091562
chr10	35453622	35453887
chr10	43342431	43342574
chr10	43490433	43490576
chr10	43822839	43822982
chr10	44086940	44087188
chr10	44729178	44729321
chr10	46156516	46156767
chr10	47007211	47007368
chr10	49049226	49049516
chr10	46905838	46906034
chr10	49652512	49652655
chr10	50727091	50727287
chr10	50741448	50741591
chr10	51805729	51805884
chr10	52127523	52127667
chr10	52330038	52330238
chr10	53523594	53523859
chr10	53670079	53670274
chr10	53728464	53728612
chr10	53964806	53965007
chr10	54068074	54068389
chr10	54404512	54404707
chr10	55358788	55359038
chr10	56367850	56368052
chr10	56860724	56860886
chr10	57023714	57023857
chr10	59228891	59229148
chr10	59387632	59387900
chr10	59787599	59787811
chr10	59823955	59824098
chr10	60028492	60028801
chr10	60971673	60971850
chr10	61374135	61374285
chr10	61889816	61890055
chr10	62097998	62098193
chr10	62098408	62098705
chr10	62297164	62297307
chr10	62590520	62590851
chr10	62675932	62676083
chr10	62760677	62760950
chr10	64989804	64990104
chr10	65353487	65353686
chr10	65386399	65386561
chr10	66125556	66125699
chr10	68718318	68718479
chr10	70011057	70011202
chr10	70103966	70104145
chr10	70486087	70486230
chr10	70640025	70640202
chr10	70882724	70882916
chr10	70977021	70977242
chr10	71047065	71047429
chr10	71072185	71072333
chr10	71712791	71713049
chr10	71993543	71993686
chr10	72383888	72384100
chr10	72845427	72845652
chr10	72851631	72851909
chr10	73392764	73393019
chr10	74160204	74160347
chr10	74193744	74193887
chr10	74490754	74490897
chr10	75179957	75180104
chr10	75791401	75791565
chr10	76402815	76402958
chr10	76900139	76900319
chr10	77165086	77165253
chr10	79734267	79734459
chr10	80816517	80816677
chr10	81195283	81195426
chr10	81247204	81247416
chr10	81778575	81778777
chr10	81794699	81794866
chr10	81818593	81818782
chr10	81891310	81891522
chr10	82422747	82422893
chr10	86225940	86226144
chr10	86865623	86865802
chr10	87790025	87790168
chr10	88222436	88222614
chr10	88222926	88223092
chr10	88599052	88599279
chr10	88617018	88617204
chr10	88632530	88632781
chr10	88871493	88871748
chr10	88872111	88872264
chr10	92426060	92426456
chr10	92685365	92685739
chr10	93149531	93149786
chr10	93505121	93505389
chr10	94025648	94025834
chr10	94112912	94113366
chr10	94112912	94113366
chr10	94549657	94549833
chr10	94739421	94739639
chr10	95254975	95255190
chr10	95376910	95377119
chr10	95550418	95550561
chr10	95601770	95601922
chr10	96217821	96218079
chr10	96353634	96353825
chr10	96990039	96990231
chr10	97038475	97038647
chr10	97985870	97986038
chr10	98015240	98015383
chr10	98101025	98101185
chr10	98615935	98616256
chr10	99096799	99097261
chr10	99161423	99161594
chr10	99474059	99474350
chr10	99636313	99636486
chr10	100926943	100927100
chr10	100994367	100994545
chr10	101152824	101153000
chr10	101281266	101281485
chr10	101328720	101328946
chr10	101869588	101869761
chr10	102038262	102038425
chr10	102061027	102061251
chr10	102329601	102329744
chr10	102576583	102576772
chr10	102902422	102902624
chr10	102997197	102997397
chr10	103021118	103021339
chr10	103023304	103023611
chr10	103132953	103133103
chr10	103289167	103289320
chr10	103356893	103357039
chr10	103892178	103892470
chr10	103929299	103929486
chr10	104010334	104010487
chr10	104102308	104102477
chr10	104215628	104215890
chr10	104387615	104387776
chr10	104539346	104539492
chr10	104548909	104549170
chr10	104796088	104796231
chr10	104990976	104991145
chr10	104991579	104991777
chr10	105034142	105034310
chr10	105826946	105827138
chr10	106098821	106099145
chr10	108374968	108375111
chr10	108850951	108851151
chr10	109024578	109024882
chr10	110544485	110544652
chr10	111760324	111760534
chr10	111923164	111923307
chr10	111928816	111929172
chr10	112256651	112256876
chr10	114255683	114255934
chr10	115022862	115023005
chr10	115061334	115061522
chr10	116231864	116232082
chr10	118897380	118897523
chr10	118935786	118935929
chr10	119309822	119309997
chr10	119816723	119816866
chr10	120483464	120483625
chr10	120499727	120499913
chr10	121076365	121076508
chr10	121546098	121546322
chr10	121887381	121887530
chr10	122282420	122282618
chr10	122584521	122584738
chr10	123440859	123441018
chr10	126616260	126616520
chr10	126973715	126973858
chr10	128431922	128432065
chr10	129427690	129427860
chr10	129924959	129925158
chr10	131770557	131770700
chr10	133849726	133849951
chr10	134296015	134296318
chr10	134478976	134479414
chr10	134478976	134479414
chr10	134560697	134560915
chr10	134924501	134924651
chr10	134925208	134925495
chr10	135067915	135068058
chr10	135174585	135175190
chr11	321283	322164
chr11	321283	322164
chr11	322232	322375
chr11	322476	322644
chr11	638278	638535
chr11	964768	965326
chr11	2713579	2713722
chr11	2951212	2951356
chr11	3803988	3804414
chr11	6316910	6317068
chr11	6343098	6343402
chr11	6400595	6400740
chr11	6467006	6467163
chr11	6552630	6552773
chr11	7615839	7616046
chr11	9079580	9079831
chr11	9086709	9086888
chr11	9274585	9274781
chr11	9287198	9287373
chr11	9336761	9336933
chr11	9338272	9338469
chr11	9927394	9927847
chr11	10388160	10388332
chr11	10551007	10551291
chr11	10900121	10900290
chr11	11408939	11409248
chr11	11408939	11409248
chr11	12769796	12769946
chr11	14062512	14062817
chr11	15569594	15569846
chr11	15610686	15610829
chr11	15629281	15629424
chr11	16061450	16061597
chr11	17411047	17411227
chr11	17501197	17501375
chr11	17673225	17673388
chr11	18106542	18106727
chr11	18335772	18336051
chr11	19301220	19301385
chr11	19454101	19454321
chr11	19627569	19627712
chr11	19725061	19725204
chr11	19982230	19982398
chr11	20043670	20043934
chr11	20102861	20103099
chr11	20229550	20229812
chr11	20271776	20271919
chr11	20410047	20410210
chr11	23790847	23791072
chr11	27339363	27339556
chr11	27466552	27466729
chr11	27742109	27742401
chr11	27865303	27865466
chr11	28719687	28719859
chr11	29041942	29042111
chr11	29557400	29557578
chr11	30008207	30008458
chr11	32113425	32113654
chr11	32620728	32620871
chr11	33155307	33155459
chr11	33199235	33199378
chr11	33199579	33199724
chr11	33199873	33200142
chr11	33277580	33277782
chr11	33291685	33291842
chr11	33754304	33754455
chr11	33800375	33800595
chr11	33824327	33824491
chr11	34260500	34260674
chr11	35270050	35270469
chr11	35639277	35639478
chr11	35978340	35978486
chr11	36177106	36177298
chr11	36396351	36396494
chr11	37415877	37416040
chr11	39459995	39460142
chr11	40316004	40316176
chr11	40554556	40554699
chr11	43483821	43483975
chr11	44306706	44306963
chr11	44545259	44545402
chr11	44579612	44579868
chr11	44581537	44581717
chr11	44782924	44783163
chr11	46223910	46224053
chr11	46638877	46639028
chr11	47897578	47897738
chr11	47956267	47956506
chr11	48012462	48012673
chr11	55825232	55825375
chr11	57113036	57113192
chr11	57404971	57405201
chr11	57406986	57407129
chr11	57503964	57504111
chr11	57673202	57673364
chr11	58695236	58695385
chr11	59327576	59327780
chr11	60983317	60983466
chr11	61140293	61140436
chr11	62273248	62273421
chr11	62420760	62421139
chr11	62420760	62421139
chr11	62476831	62476974
chr11	62504178	62504439
chr11	63570707	63570886
chr11	63741599	63741794
chr11	63899764	63899981
chr11	64637400	64637543
chr11	64685211	64685354
chr11	65266866	65267049
chr11	65274348	65274686
chr11	65278009	65278234
chr11	65769610	65769775
chr11	66233570	66233713
chr11	66446120	66446276
chr11	66600708	66601273
chr11	66600708	66601273
chr11	67155755	67155904
chr11	67372834	67373016
chr11	67559180	67559323
chr11	67855223	67855366
chr11	68400254	68400530
chr11	70619058	70619201
chr11	70842948	70843204
chr11	72145627	72145835
chr11	73579826	73580031
chr11	74099959	74100203
chr11	74960074	74960217
chr11	75054587	75054800
chr11	75182315	75182458
chr11	75374993	75375231
chr11	75548007	75548150
chr11	75605577	75605754
chr11	76076066	76076219
chr11	76758310	76758501
chr11	77425646	77425824
chr11	77425888	77426031
chr11	77468910	77469095
chr11	77705509	77705697
chr11	77850633	77850778
chr11	78076393	78076653
chr11	78286511	78286793
chr11	78640532	78640751
chr11	79183995	79184432
chr11	80099163	80099452
chr11	81132502	81132724
chr11	82406935	82407078
chr11	82961198	82961344
chr11	83435623	83435766
chr11	83436441	83436588
chr11	84191399	84191544
chr11	84701296	84701562
chr11	85312672	85312815
chr11	85901184	85901378
chr11	86060503	86060720
chr11	86070541	86070854
chr11	87777974	87778117
chr11	87886052	87886235
chr11	88228257	88228400
chr11	88351928	88352145
chr11	89585237	89585407
chr11	90566741	90567050
chr11	90981257	90981400
chr11	91537210	91537413
chr11	91641528	91641685
chr11	91837665	91837808
chr11	92074016	92074193
chr11	92815066	92815209
chr11	94383215	94383415
chr11	94390227	94390389
chr11	94399764	94399907
chr11	94501263	94501421
chr11	94962373	94962516
chr11	95175810	95176015
chr11	95241695	95241838
chr11	95287998	95288141
chr11	96132757	96132966
chr11	96457231	96457395
chr11	98065389	98065532
chr11	99142357	99142516
chr11	99991183	99991384
chr11	100534331	100534602
chr11	100575103	100575285
chr11	102140654	102140859
chr11	102324150	102324316
chr11	102811894	102812037
chr11	102955372	102955541
chr11	103522897	103523149
chr11	104521090	104521260
chr11	105831190	105831362
chr11	106159855	106160040
chr11	107714302	107714445
chr11	107769035	107769220
chr11	107894807	107895093
chr11	108368337	108368561
chr11	108473455	108473691
chr11	108518954	108519144
chr11	108706509	108706717
chr11	108990840	108990998
chr11	109220201	109220344
chr11	110077868	110078073
chr11	110292491	110292669
chr11	111364905	111365054
chr11	111508799	111508944
chr11	111712329	111712492
chr11	112693554	112693697
chr11	113754737	113755183
chr11	113754737	113755183
chr11	113757187	113757330
chr11	113757853	113758077
chr11	114682771	114682914
chr11	116638284	116638566
chr11	117017308	117017480
chr11	117028729	117028872
chr11	117580106	117580275
chr11	118161169	118161312
chr11	118739580	118739785
chr11	118783175	118783385
chr11	119100103	119100299
chr11	119583800	119584051
chr11	119869758	119870201
chr11	119869758	119870201
chr11	120015263	120015423
chr11	120206769	120206961
chr11	120274557	120274700
chr11	120282518	120282662
chr11	120316312	120316484
chr11	120875706	120875885
chr11	121367961	121368336
chr11	122521290	122521628
chr11	123045421	123045599
chr11	123305703	123306015
chr11	123308900	123309043
chr11	123314786	123314990
chr11	124514439	124514672
chr11	124746273	124746470
chr11	125241262	125241595
chr11	125271682	125271901
chr11	125353297	125353448
chr11	126177607	126177759
chr11	126238049	126238197
chr11	126367734	126367877
chr11	126539222	126539365
chr11	127968875	127969120
chr11	127969198	127969377
chr11	128555104	128555353
chr11	128869049	128869198
chr11	129085513	129085904
chr11	129528437	129528627
chr11	129957743	129957902
chr11	129964253	129964426
chr11	130002235	130002381
chr11	130187868	130188127
chr11	130874233	130874408
chr11	131074948	131075152
chr11	133411090	133411264
chr11	134034441	134034677
chr11	134402182	134402325
chr11	134718821	134719043
chr11	134820703	134820846
chr12	888718	888861
chr12	923542	923747
chr12	1530431	1530576
chr12	2027794	2028034
chr12	2567123	2567276
chr12	3992531	3992674
chr12	4244089	4244248
chr12	4647679	4647948
chr12	5274753	5274971
chr12	6301089	6301240
chr12	6995531	6995724
chr12	7034959	7035132
chr12	7902466	7902876
chr12	7941726	7941947
chr12	7950032	7950263
chr12	7950647	7950836
chr12	8012847	8013295
chr12	8013376	8013551
chr12	8028297	8028480
chr12	8089076	8089305
chr12	8170617	8170787
chr12	8853189	8853332
chr12	8873302	8873496
chr12	9436652	9436852
chr12	9600226	9600399
chr12	9600864	9601120
chr12	9817960	9818195
chr12	10284857	10285073
chr12	10388104	10388346
chr12	10724518	10724679
chr12	10826936	10827119
chr12	12372870	12373096
chr12	12380882	12381070
chr12	12437033	12437176
chr12	12711379	12711589
chr12	12717064	12717217
chr12	12830616	12830759
chr12	12857515	12857791
chr12	12857515	12857791
chr12	13332525	13332697
chr12	14094900	14095093
chr12	14410756	14411037
chr12	14922616	14922830
chr12	14956713	14956909
chr12	15089364	15089630
chr12	15882044	15882189
chr12	16500495	16500638
chr12	18305320	18305463
chr12	18905904	18906094
chr12	19048975	19049121
chr12	19576378	19576589
chr12	19606840	19607045
chr12	19647969	19648149
chr12	21926879	21927033
chr12	22778801	22778986
chr12	22907101	22907368
chr12	23115589	23115817
chr12	24397948	24398091
chr12	24488269	24488412
chr12	24810582	24810730
chr12	25058916	25059116
chr12	25067194	25067369
chr12	25084018	25084196
chr12	25100252	25100395
chr12	25107336	25107541
chr12	25107800	25107943
chr12	26796906	26797051
chr12	27311371	27311514
chr12	27676716	27676876
chr12	28362848	28363005
chr12	30038144	30038292
chr12	30330791	30330934
chr12	30421935	30422130
chr12	31227142	31227353
chr12	31903518	31903661
chr12	32003317	32003534
chr12	32105473	32105654
chr12	32112025	32112211
chr12	32292327	32292470
chr12	32655082	32655335
chr12	38778712	38778924
chr12	39291931	39292106
chr12	39516302	39516559
chr12	39830530	39830744
chr12	39845902	39846081
chr12	39869254	39869397
chr12	41120385	41120529
chr12	41213501	41213644
chr12	42878212	42878428
chr12	42984026	42984276
chr12	44127971	44128139
chr12	44671707	44671870
chr12	45013021	45013182
chr12	45880102	45880263
chr12	46830592	46830735
chr12	47063709	47063904
chr12	48100128	48100292
chr12	49014043	49014186
chr12	49164093	49164294
chr12	49653948	49654138
chr12	49876728	49876914
chr12	50377690	50377866
chr12	50538197	50538353
chr12	50626352	50626637
chr12	50636498	50636793
chr12	50643639	50643876
chr12	51579905	51580199
chr12	51786192	51786347
chr12	51793856	51794006
chr12	52427106	52427308
chr12	53297252	53297404
chr12	53764273	53764436
chr12	53838627	53838783
chr12	54345507	54345838
chr12	54369429	54369618
chr12	54376080	54376367
chr12	54525030	54525181
chr12	54653480	54653847
chr12	54718068	54718228
chr12	54718435	54718622
chr12	55462223	55462498
chr12	55835127	55835290
chr12	55864309	55864455
chr12	56282648	56282791
chr12	56435266	56435409
chr12	56545538	56545737
chr12	56552466	56552618
chr12	56699231	56699376
chr12	56778178	56778321
chr12	56966187	56966330
chr12	57047674	57047887
chr12	57056383	57056555
chr12	57068030	57068173
chr12	57083169	57083312
chr12	57145151	57145446
chr12	57613249	57613511
chr12	57637578	57637741
chr12	57977038	57977192
chr12	58258774	58259006
chr12	58600801	58600976
chr12	61037952	61038147
chr12	61898357	61898607
chr12	63047526	63047909
chr12	64373961	64374147
chr12	64845363	64845574
chr12	65067524	65067667
chr12	65076614	65076796
chr12	65076939	65077106
chr12	65086094	65086237
chr12	65699070	65699273
chr12	65988370	65988668
chr12	66291507	66291698
chr12	67505242	67505402
chr12	68901131	68901274
chr12	69014876	69015049
chr12	69229156	69229409
chr12	69733020	69733191
chr12	69782511	69782754
chr12	69797048	69797209
chr12	69811118	69811261
chr12	70133562	70133767
chr12	70463403	70463624
chr12	75959664	75959812
chr12	76277174	76277318
chr12	76278380	76278615
chr12	76338034	76338388
chr12	76468901	76469131
chr12	76958280	76958558
chr12	76995840	76995983
chr12	77020002	77020221
chr12	77156726	77156869
chr12	77161109	77161252
chr12	78750150	78750371
chr12	79388875	79389041
chr12	80030866	80031032
chr12	81163528	81163752
chr12	81480280	81480423
chr12	83930287	83930564
chr12	85036728	85036871
chr12	85863237	85863383
chr12	86342792	86342951
chr12	88333088	88333255
chr12	89269479	89269681
chr12	90485269	90485427
chr12	92415577	92415720
chr12	92484156	92484337
chr12	93302813	93302965
chr12	93344072	93344216
chr12	93475571	93475755
chr12	93931520	93931745
chr12	94446891	94447114
chr12	94969811	94970116
chr12	95000720	95000947
chr12	95008036	95008270
chr12	95333448	95333659
chr12	95437154	95437297
chr12	95787083	95787314
chr12	96765261	96765449
chr12	97858273	97858416
chr12	99008632	99008775
chr12	99466270	99466413
chr12	100116961	100117126
chr12	100314841	100315066
chr12	101421065	101421240
chr12	102225248	102225459
chr12	102270980	102271218
chr12	103886667	103886857
chr12	104233814	104234026
chr12	104516243	104516420
chr12	104647208	104647459
chr12	104775458	104775614
chr12	104928283	104928490
chr12	105021791	105022003
chr12	105131137	105131300
chr12	105349072	105349238
chr12	105356717	105356865
chr12	107906984	107907184
chr12	108835684	108836092
chr12	109109462	109109650
chr12	109356403	109356548
chr12	110117786	110118101
chr12	110548756	110548973
chr12	111228628	111228905
chr12	111840681	111840826
chr12	111982585	111982739
chr12	112212213	112212356
chr12	112847498	112847674
chr12	113039858	113040294
chr12	113039858	113040294
chr12	113622316	113622474
chr12	114025655	114025800
chr12	114047921	114048174
chr12	114837398	114837545
chr12	115076674	115077144
chr12	115508461	115508604
chr12	116309682	116309959
chr12	116347889	116348046
chr12	116421143	116421286
chr12	118645335	118645603
chr12	118923940	118924101
chr12	118930749	118930952
chr12	119315318	119315521
chr12	119776819	119777026
chr12	119924495	119924685
chr12	120242185	120242366
chr12	120481306	120481600
chr12	120668439	120668584
chr12	120706052	120706195
chr12	120729372	120729693
chr12	120739929	120740081
chr12	120752095	120752244
chr12	120799673	120799837
chr12	120905753	120905923
chr12	120932969	120933119
chr12	121253710	121253875
chr12	121928554	121928713
chr12	122240741	122240905
chr12	122272573	122272771
chr12	122326175	122326318
chr12	122387164	122387401
chr12	123236106	123236297
chr12	123356770	123356926
chr12	123376456	123376599
chr12	123886597	123886819
chr12	124245610	124245768
chr12	124312814	124312978
chr12	124326524	124326696
chr12	124612861	124613178
chr12	124716865	124717255
chr12	124948144	124948287
chr12	125033758	125033953
chr12	125669989	125670148
chr12	125918783	125918946
chr12	125940178	125940349
chr12	129338665	129338942
chr12	130255842	130256129
chr12	130356722	130356923
chr12	130529775	130530017
chr12	132633391	132635351
chr12	132633391	132635351
chr12	132633391	132635351
chr12	132633391	132635351
chr12	132633391	132635351
chr12	132964177	132964453
chr12	133298601	133298797
chr12	133841488	133841875
chr13	20343325	20343468
chr13	20366280	20366449
chr13	21177658	21177836
chr13	22500068	22500401
chr13	22500068	22500401
chr13	23472877	23473020
chr13	23594630	23594808
chr13	25919943	25920086
chr13	26507217	26507374
chr13	26552271	26552477
chr13	27220573	27220773
chr13	28714632	28714776
chr13	28898451	28898599
chr13	30455740	30455890
chr13	30943563	30943706
chr13	31040541	31040708
chr13	31786665	31786808
chr13	31983978	31984123
chr13	32820793	32821028
chr13	32942325	32942561
chr13	33200298	33200464
chr13	33967489	33967632
chr13	34116986	34117182
chr13	35305756	35305914
chr13	35731391	35731583
chr13	36043958	36044140
chr13	36482473	36482616
chr13	37341377	37341536
chr13	37691285	37691452
chr13	39719228	39719419
chr13	41109856	41110024
chr13	41226586	41226829
chr13	41660167	41660310
chr13	41775060	41775288
chr13	41793834	41793988
chr13	41842932	41843180
chr13	42519108	42519254
chr13	43597027	43597170
chr13	44159041	44159193
chr13	45675451	45675705
chr13	45872878	45873076
chr13	46085791	46085942
chr13	46734694	46734963
chr13	47369472	47369615
chr13	48701210	48701468
chr13	49140745	49140974
chr13	49355001	49355170
chr13	49793037	49793250
chr13	49934707	49934880
chr13	50065087	50065269
chr13	51289424	51289648
chr13	51644343	51644552
chr13	51817923	51818157
chr13	52112777	52113013
chr13	52212680	52212848
chr13	52884129	52884283
chr13	53023151	53023351
chr13	53193579	53193850
chr13	53194560	53194709
chr13	53265078	53265248
chr13	54547583	54547735
chr13	54759620	54759788
chr13	54841586	54841744
chr13	54842694	54842902
chr13	55552653	55552946
chr13	56227629	56227882
chr13	59983820	59984076
chr13	60022442	60022585
chr13	60022704	60022885
chr13	60733349	60733492
chr13	60841542	60841901
chr13	61075558	61075711
chr13	61329397	61329605
chr13	66798914	66799107
chr13	66811668	66811991
chr13	66890219	66890366
chr13	69667014	69667310
chr13	71877409	71877552
chr13	72259295	72259495
chr13	72454812	72454956
chr13	73393347	73393491
chr13	73414229	73414392
chr13	74340172	74340410
chr13	74963034	74963177
chr13	77149867	77150032
chr13	78427873	78428134
chr13	78933185	78933452
chr13	79853339	79853482
chr13	80253535	80253760
chr13	80701059	80701202
chr13	81152094	81152398
chr13	81714965	81715240
chr13	81715615	81715765
chr13	81849921	81850098
chr13	84452206	84452378
chr13	87824781	87824938
chr13	89113677	89113833
chr13	89114016	89114159
chr13	89416490	89416706
chr13	91519615	91519842
chr13	95659724	95659867
chr13	96760437	96760610
chr13	98924941	98925270
chr13	99250429	99250654
chr13	99305813	99306008
chr13	100339341	100339598
chr13	100339767	100339917
chr13	100355360	100355612
chr13	100383473	100383679
chr13	100620939	100621194
chr13	100644303	100644446
chr13	100710655	100711155
chr13	100710655	100711155
chr13	102669689	102669873
chr13	106469425	106469568
chr13	107181541	107182121
chr13	107181541	107182121
chr13	107182556	107182734
chr13	109553318	109553461
chr13	110364736	110364954
chr13	111223091	111223234
chr13	111223292	111223580
chr13	111587385	111587530
chr13	111812790	111813024
chr13	112245398	112245585
chr13	112727614	112727773
chr13	113341092	113341273
chr13	114463079	114463235
chr13	114563154	114563413
chr14	20803155	20803361
chr14	21082462	21082683
chr14	21085452	21085617
chr14	21121172	21121347
chr14	21751952	21752218
chr14	21777233	21777451
chr14	21818725	21818951
chr14	22023581	22023960
chr14	22240293	22240495
chr14	23223550	23223730
chr14	23266637	23266813
chr14	23276644	23276800
chr14	23615112	23615268
chr14	23725301	23725444
chr14	24199381	24199524
chr14	24630452	24630601
chr14	25268324	25268485
chr14	26477733	26477876
chr14	27074848	27075090
chr14	29248698	29248841
chr14	32395244	32395404
chr14	34234522	34234712
chr14	35154920	35155379
chr14	35342820	35342963
chr14	35625161	35625449
chr14	35945594	35945737
chr14	37074413	37074556
chr14	39029077	39029220
chr14	39599779	39599950
chr14	39673364	39673566
chr14	39702040	39702183
chr14	44673383	44673526
chr14	45289861	45290067
chr14	45764108	45764284
chr14	48867993	48868170
chr14	49274904	49275047
chr14	49946824	49946998
chr14	49958110	49958318
chr14	50069743	50069886
chr14	50083504	50083666
chr14	50243069	50243371
chr14	50247765	50247908
chr14	50529413	50529588
chr14	50574611	50574754
chr14	50748741	50748884
chr14	51060949	51061127
chr14	51126092	51126300
chr14	51244613	51244781
chr14	52325808	52326128
chr14	53210698	53210859
chr14	53960411	53960595
chr14	54017688	54017848
chr14	54414097	54414293
chr14	54665093	54665267
chr14	54828889	54829288
chr14	55240831	55240974
chr14	55359853	55360097
chr14	55425750	55425952
chr14	55539318	55539461
chr14	55778117	55778350
chr14	55784492	55784663
chr14	56067240	56067383
chr14	56584203	56584435
chr14	56965005	56965172
chr14	56995962	56996120
chr14	57126249	57126400
chr14	57363788	57363960
chr14	57420671	57420867
chr14	57887073	57887216
chr14	58181387	58181562
chr14	58195370	58195513
chr14	58222619	58222814
chr14	59340168	59340311
chr14	60211631	60211828
chr14	60536606	60536776
chr14	60823826	60824065
chr14	60982684	60982827
chr14	61121796	61121939
chr14	62140180	62140323
chr14	62163750	62163981
chr14	63997199	63997378
chr14	64038554	64038815
chr14	64098532	64098686
chr14	64197452	64197663
chr14	64357965	64358137
chr14	64417832	64418018
chr14	64556563	64557081
chr14	64671749	64671988
chr14	64977894	64978046
chr14	65381837	65382050
chr14	65912972	65913136
chr14	67089105	67089248
chr14	67091171	67091323
chr14	67701589	67701734
chr14	68177047	68177265
chr14	68830895	68831060
chr14	69523147	69523290
chr14	70040500	70040834
chr14	70744888	70745418
chr14	70760236	70760587
chr14	70826440	70826705
chr14	71375279	71375552
chr14	71439159	71439343
chr14	71610554	71610730
chr14	73022984	73023255
chr14	73361075	73361299
chr14	74416228	74416407
chr14	74814331	74814553
chr14	74847706	74847849
chr14	74884598	74884741
chr14	75358964	75359129
chr14	75589863	75590074
chr14	75770235	75770406
chr14	76450013	76450156
chr14	77159167	77159373
chr14	77338872	77339044
chr14	77474846	77475032
chr14	77499648	77499814
chr14	77757179	77757347
chr14	77776860	77777235
chr14	77776860	77777235
chr14	77849111	77849254
chr14	78228958	78229104
chr14	79235438	79235581
chr14	79692228	79692480
chr14	80188149	80188292
chr14	81550224	81550440
chr14	81722911	81723087
chr14	81976531	81976725
chr14	83321201	83321397
chr14	84427384	84427562
chr14	84967038	84967181
chr14	85174346	85174532
chr14	89232711	89232883
chr14	89820717	89820947
chr14	90066713	90066864
chr14	90638301	90638444
chr14	91604869	91605045
chr14	92036336	92036632
chr14	92342948	92343104
chr14	93511693	93511865
chr14	93657546	93657730
chr14	93737976	93738173
chr14	93738367	93738528
chr14	93946174	93946335
chr14	95236764	95236975
chr14	95282708	95282955
chr14	95331247	95331390
chr14	96415007	96415164
chr14	96444605	96444748
chr14	96830516	96830659
chr14	96885350	96885493
chr14	96979589	96979735
chr14	97192623	97192871
chr14	97432596	97432760
chr14	98104227	98104416
chr14	99892322	99892548
chr14	100470801	100470991
chr14	102580638	102580947
chr14	102990817	102990960
chr14	103036619	103036987
chr14	103091258	103091457
chr14	103118462	103118726
chr14	103124493	103124751
chr14	103342937	103344299
chr14	103342937	103344299
chr14	103342937	103344299
chr14	103753872	103754104
chr14	103829316	103829803
chr14	104874582	104874733
chr14	105330704	105330847
chr15	23218692	23218897
chr15	23009493	23009742
chr15	22988513	22988659
chr15	26480562	26480783
chr15	26642903	26643097
chr15	30076810	30077007
chr15	30196409	30196552
chr15	31288735	31288878
chr15	32961233	32961376
chr15	33228600	33228762
chr15	33517927	33518138
chr15	33585016	33585159
chr15	34595768	34595911
chr15	34598272	34598435
chr15	35014537	35014859
chr15	35018598	35018788
chr15	35047062	35047253
chr15	35262022	35262220
chr15	35312689	35312832
chr15	36563407	36563627
chr15	36870188	36870331
chr15	37045474	37045621
chr15	38545739	38545951
chr15	38942766	38942909
chr15	40162435	40162617
chr15	40959445	40959635
chr15	40976146	40976295
chr15	41090877	41091164
chr15	41154412	41154555
chr15	41556607	41556809
chr15	41649989	41650132
chr15	41860746	41860905
chr15	41871737	41871883
chr15	42079134	42079403
chr15	42089200	42089660
chr15	42655849	42656001
chr15	43030228	43030419
chr15	43246934	43247108
chr15	43429156	43429380
chr15	44118943	44119133
chr15	45480979	45481124
chr15	45490728	45490903
chr15	47060533	47060755
chr15	47109578	47109729
chr15	49093182	49093365
chr15	49621243	49621425
chr15	49913181	49913324
chr15	50542251	50542435
chr15	50599999	50600155
chr15	50647024	50647174
chr15	50647285	50647438
chr15	51874080	51874223
chr15	51960738	51960881
chr15	52147568	52147722
chr15	52519596	52519755
chr15	55989690	55989876
chr15	56031576	56031750
chr15	56035897	56036480
chr15	56035897	56036480
chr15	56531669	56531894
chr15	56788826	56788993
chr15	57160129	57160413
chr15	57534511	57534664
chr15	57614437	57614580
chr15	57648915	57649087
chr15	57703855	57704025
chr15	57852159	57852329
chr15	59033357	59033552
chr15	59126270	59126535
chr15	59226893	59227238
chr15	59272410	59272600
chr15	59378598	59378748
chr15	59441340	59441710
chr15	59646292	59646464
chr15	59828848	59829127
chr15	59899230	59899546
chr15	59949974	59950262
chr15	60209939	60210132
chr15	60410744	60410912
chr15	60683372	60683585
chr15	61304299	61304442
chr15	61307362	61307547
chr15	61657206	61657376
chr15	62791935	62792078
chr15	63037022	63037165
chr15	63340040	63340183
chr15	63675139	63675311
chr15	63688693	63689093
chr15	63902532	63902901
chr15	63902532	63902901
chr15	64484733	64484938
chr15	64663981	64664126
chr15	64675273	64675419
chr15	64752396	64752786
chr15	64801465	64801608
chr15	64807632	64807884
chr15	64886643	64886846
chr15	65127507	65127693
chr15	65184684	65184829
chr15	65292686	65292829
chr15	65588424	65588595
chr15	65597081	65597367
chr15	65611251	65611425
chr15	65709111	65709367
chr15	65713693	65713869
chr15	65713915	65714084
chr15	66084762	66084924
chr15	66085056	66085199
chr15	66119704	66119895
chr15	66394141	66394370
chr15	66543571	66543773
chr15	67469002	67469277
chr15	68138612	68138819
chr15	68158490	68158652
chr15	68238383	68238592
chr15	68359384	68359527
chr15	68393830	68393975
chr15	69024022	69024173
chr15	69168386	69168529
chr15	69381778	69382161
chr15	69850329	69850528
chr15	71070880	71071083
chr15	71412988	71413304
chr15	71825394	71825673
chr15	72766219	72766402
chr15	72796585	72796807
chr15	72978152	72978345
chr15	73912324	73912503
chr15	73939653	73939991
chr15	74501433	74501634
chr15	75918679	75918858
chr15	76488906	76489089
chr15	76633743	76633973
chr15	76633743	76633973
chr15	77712823	77713252
chr15	77712823	77713252
chr15	77768429	77768572
chr15	77835878	77836030
chr15	78803635	78803973
chr15	78853563	78853708
chr15	78964028	78964194
chr15	79327920	79328063
chr15	80043101	80043244
chr15	80247950	80248184
chr15	80385877	80386020
chr15	81071097	81071255
chr15	84593119	84593335
chr15	85228754	85228923
chr15	85266151	85266311
chr15	86083529	86083693
chr15	86326649	86326792
chr15	89149016	89149172
chr15	89179598	89179741
chr15	89536489	89536656
chr15	89899215	89899418
chr15	89910760	89910984
chr15	89914568	89914734
chr15	90873705	90873848
chr15	90906562	90906726
chr15	90906961	90907132
chr15	90937014	90937229
chr15	90954570	90954738
chr15	90963326	90963479
chr15	91120345	91120504
chr15	93443054	93443270
chr15	93447224	93447436
chr15	93732691	93732890
chr15	93743750	93743949
chr15	93817546	93817689
chr15	96630462	96630927
chr15	96630462	96630927
chr15	96726638	96726843
chr15	97603379	97603527
chr15	98546762	98546955
chr15	99313028	99313372
chr15	99322552	99322701
chr15	99694475	99694645
chr15	99791061	99791354
chr15	101312932	101313075
chr16	2924404	2924597
chr16	2940808	2941009
chr16	3031562	3031710
chr16	3055111	3055268
chr16	3058448	3058630
chr16	3225620	3225786
chr16	3314586	3314875
chr16	3531185	3531469
chr16	4603873	4604020
chr16	4993243	4993415
chr16	5020034	5020177
chr16	5060658	5060986
chr16	7014863	7015013
chr16	8602834	8602996
chr16	8884959	8885102
chr16	9006905	9007048
chr16	9061428	9061695
chr16	9096708	9096860
chr16	9106993	9107185
chr16	9126261	9126472
chr16	9127373	9127553
chr16	9243908	9244134
chr16	9434620	9434790
chr16	9544949	9545126
chr16	10350899	10351115
chr16	11434753	11434948
chr16	11965229	11965411
chr16	12048933	12049076
chr16	12276138	12276385
chr16	12911642	12911785
chr16	13096575	13096718
chr16	13325270	13325457
chr16	13350056	13350223
chr16	15071345	15071488
chr16	15397820	15398015
chr16	15657653	15657901
chr16	15769641	15769844
chr16	16281409	16281562
chr16	16874375	16874735
chr16	16881698	16881842
chr16	17012372	17012515
chr16	17484516	17484664
chr16	17522892	17523035
chr16	18951417	18951560
chr16	18957643	18957870
chr16	20846526	20846896
chr16	20979444	20979718
chr16	20991825	20992070
chr16	21127498	21127721
chr16	21167737	21167973
chr16	21595819	21596006
chr16	21848494	21848710
chr16	22046242	22046482
chr16	22307590	22307966
chr16	22385130	22385290
chr16	22952417	22952637
chr16	22960048	22960259
chr16	23651418	23651564
chr16	23877259	23877545
chr16	24119842	24119985
chr16	24146865	24147117
chr16	24939162	24939358
chr16	25312981	25313124
chr16	25616828	25617067
chr16	25850077	25850306
chr16	26188920	26189133
chr16	27047381	27047564
chr16	27337078	27337231
chr16	27560116	27560332
chr16	28415323	28415521
chr16	28722470	28722620
chr16	28921811	28921954
chr16	29118963	29119162
chr16	29153047	29153449
chr16	29393859	29394003
chr16	29496622	29496904
chr16	29588692	29588835
chr16	29589570	29589774
chr16	29910925	29911102
chr16	30798698	30798843
chr16	31076522	31076794
chr16	48420076	48420237
chr16	49626935	49627079
chr16	49868709	49868853
chr16	50644617	50644809
chr16	51128801	51128944
chr16	51671503	51671648
chr16	53418608	53418755
chr16	54084328	54084504
chr16	54316634	54316805
chr16	54780589	54780811
chr16	57193639	57193788
chr16	58005033	58005176
chr16	58386745	58386890
chr16	58426224	58426402
chr16	58768864	58769072
chr16	59792286	59792429
chr16	62290354	62290528
chr16	63405363	63405525
chr16	63544312	63544588
chr16	66172329	66172495
chr16	66725048	66725207
chr16	66807122	66807265
chr16	66987055	66987220
chr16	68254937	68255081
chr16	68301687	68301857
chr16	68790545	68790753
chr16	69106336	69106627
chr16	69489491	69489705
chr16	69629710	69629853
chr16	69760720	69760928
chr16	69893748	69893891
chr16	70198419	70198609
chr16	70198990	70199218
chr16	70480346	70480716
chr16	70481080	70481485
chr16	70673594	70673737
chr16	70828426	70828627
chr16	71413523	71413670
chr16	71671452	71671600
chr16	71761687	71761877
chr16	72247206	72247349
chr16	72414185	72414378
chr16	72866409	72866596
chr16	74864670	74864846
chr16	75294848	75294991
chr16	75712581	75712732
chr16	75767711	75767976
chr16	76552731	76552879
chr16	77149219	77149362
chr16	82050078	82050282
chr16	83723060	83723203
chr16	84527084	84527227
chr16	84543239	84543448
chr16	84720703	84720847
chr16	84759277	84759427
chr16	85120422	85120588
chr16	85137935	85138100
chr16	85437686	85438800
chr16	85438893	85439488
chr16	85439955	85440150
chr16	85440344	85440780
chr16	85440916	85441125
chr16	85441401	85441810
chr16	85441891	85442214
chr16	85442552	85443041
chr16	85442552	85443041
chr16	85443091	85443383
chr16	85443430	85443708
chr16	85443879	85444099
chr16	85444156	85446439
chr16	85444156	85446439
chr16	85444156	85446439
chr16	85444156	85446439
chr16	85444156	85446439
chr16	85444156	85446439
chr16	85444156	85446439
chr16	85444156	85446439
chr16	85444156	85446439
chr16	85586520	85586689
chr16	85783358	85783562
chr16	86599634	86599784
chr16	87802632	87802962
chr16	87856323	87856466
chr16	88450478	88450629
chr16	88869245	88869399
chr16	89290460	89290603
chr16	90039599	90039857
chr17	773383	773529
chr17	896426	897754
chr17	896426	897754
chr17	896426	897754
chr17	896426	897754
chr17	1589399	1589542
chr17	1809917	1810093
chr17	1811442	1811778
chr17	2160877	2161061
chr17	2244530	2244813
chr17	2256430	2256573
chr17	2421266	2421447
chr17	2761838	2762044
chr17	4258393	4258748
chr17	4689533	4689789
chr17	4761438	4761613
chr17	5210719	5211157
chr17	6140435	6140578
chr17	6338435	6338584
chr17	6673060	6673237
chr17	6765455	6765598
chr17	6936857	6937183
chr17	7036223	7036366
chr17	7119399	7119561
chr17	7146165	7146308
chr17	7167920	7168114
chr17	7183231	7183450
chr17	7590740	7590935
chr17	7620470	7620720
chr17	7874649	7874982
chr17	8013566	8013745
chr17	8076808	8076997
chr17	8087247	8087408
chr17	8143885	8144076
chr17	8466391	8466625
chr17	9074260	9074515
chr17	9547751	9547894
chr17	9917943	9918276
chr17	11885147	11885324
chr17	14683485	14683641
chr17	15013006	15013219
chr17	16284212	16284372
chr17	16391874	16392023
chr17	16940635	16940784
chr17	17603804	17603955
chr17	17740405	17740548
chr17	17850259	17850420
chr17	17930018	17930161
chr17	17980559	17980740
chr17	18340354	18340519
chr17	18959077	18959237
chr17	19015181	19015324
chr17	19093362	19093553
chr17	19372622	19372840
chr17	19471202	19471347
chr17	19550911	19551101
chr17	19731876	19732252
chr17	19913610	19913786
chr17	20759409	20759552
chr17	21013333	21013569
chr17	21013333	21013569
chr17	25563888	25564036
chr17	26335678	26335910
[truncated: 2,985 more rows]
