# Supplementary material for: Comprehensive characterization of the embryonic factor LEUTX
Source: iScience. 2023 Feb 9;26(3):106172. doi: 10.1016/j.isci.2023.106172 (PMC9978639; doi:10.1016/j.isci.2023.106172)
Supplement: Table S7. SpaMo analysis related to Figure 2 — Spaced Motif analysis tool SpaMo (MEME Suite) results tabled per genomic dataset. SpaMo identifies enriched motifs around a searched motif. We searched for the EEA-motif in our four genomic datasets (Fasta of genomic locations of upregulated NET-CAGE enhancers and promoters, ChIP-Seq peaks, and STRT TFEs). In this table, significantly (SpaMo E-value) enriched motifs are tabled per dataset. [file mmc8.xlsx]

## Sheet: Sheet1
Identified Motif	UP Enhancers (SPAMO E-Value)	UP Promoters (SPAMO E-Value)	ChIP-seq (SPAMO E-Value)	STRT TFEs (SPAMO E-Value)	In Proteomics
E2F6_HUMAN.H11MO.0.A	1.3e-96	3.55e-37	0	7.05e-154	TRUE
ZEB1_HUMAN.H11MO.0.A	4.22e-38	2.65e-14	2.13e-181	2.04e-33	TRUE
TFE3_HUMAN.H11MO.0.B	1.4e-73	1.38e-45	0	1.31e-99	TRUE
NR2C1_HUMAN.H11MO.0.C	2.34e-25	4.08e-12	5.65e-177	6.41e-53	TRUE
TYY1_HUMAN.H11MO.0.A	7.33e-10	0.00705	1.77e-53	7.15e-20	TRUE
FOXK1_HUMAN.H11MO.0.A	0.00544	0.163	1.54e-101	0.674	TRUE
MITF_HUMAN.H11MO.0.A	2.07e-74	4.95e-34	9.31e-266	3.53e-89	TRUE
MEF2D_HUMAN.H11MO.0.A	5.48e-14	3.44e-05	2.4e-55	3.82e-47	TRUE
NFIC_HUMAN.H11MO.0.A	4.63e-10	0.193	5.31e-23	0.00633	TRUE
SMCA5_HUMAN.H11MO.0.C	7.81e-09	0.000531	7.97e-41	0.149	TRUE
ARI5B_HUMAN.H11MO.0.C	8.29e-09	0.00017	7.45e-37	1.88e-27	TRUE
NFIA_HUMAN.H11MO.0.C	4.48e-05	0.169	3.7e-36	3.91e-07	TRUE
E2F3_HUMAN.H11MO.0.A	1.62e-103	2.6e-27	0	6.14e-88	FALSE
E2F1_HUMAN.H11MO.0.A	7.39e-99	2.95e-08	0	8.52e-65	FALSE
SP3_HUMAN.H11MO.0.B	9.58e-33	2.86e-05	7.29e-156	2.85e-49	FALSE
COT1_HUMAN.H11MO.0.C	1.2e-22	0.00643	2.38e-73	1.4e-46	FALSE
IKZF1_HUMAN.H11MO.0.C	1.76e-20	0.0046	3.35e-142	4.19e-23	FALSE
RXRA_HUMAN.H11MO.0.A	1.99e-16	4.26e-17	7.38e-77	1.25e-37	FALSE
ETV4_HUMAN.H11MO.0.B	3.2e-16	0.0692	2.4e-122	1.87e-09	FALSE
HXA1_HUMAN.H11MO.0.C	4.27e-15	1.09e-06	9.94e-107	1.54e-22	FALSE
SRBP2_HUMAN.H11MO.0.B	7.35e-13	0.757	1.36e-90	0.000646	FALSE
NFAC2_HUMAN.H11MO.0.B	9.37e-11	0.0357	1.1e-42	9.3e-05	FALSE
E2F2_HUMAN.H11MO.0.B	2.81e-10	1.12e-06	2.47e-104	3.79e-32	FALSE
NFAC3_HUMAN.H11MO.0.B	1.62e-06	0.826	1.3e-26	0.418	FALSE
AP2B_HUMAN.H11MO.0.B	0.0295	6.99	5.83e-72	0.513	FALSE
THA_HUMAN.H11MO.0.C	6.84e-92	2.22e-49	0	1.02e-144	FALSE
ATF3_HUMAN.H11MO.0.A	1.04e-90	1.8e-53	0	8.7e-136	FALSE
ZN667_HUMAN.H11MO.0.C	1.96e-85	4.11e-29	0	1.01e-108	FALSE
NR1H3_HUMAN.H11MO.0.B	3.47e-81	1.08e-44	0	8.3e-155	FALSE
NR1I2_HUMAN.H11MO.0.C	8.25e-57	5.46e-34	0	4.78e-117	FALSE
RXRB_HUMAN.H11MO.0.C	2.88e-45	2.38e-26	5.87e-225	1.59e-81	FALSE
NKX28_HUMAN.H11MO.0.C	5.69e-45	1.12e-18	2.47e-253	1.35e-59	FALSE
RARA_HUMAN.H11MO.0.A	1.24e-41	1.42e-22	1.33e-236	7.83e-79	FALSE
EGR1_HUMAN.H11MO.0.A	3.61e-36	3.56e-14	6.88e-168	2.04e-32	FALSE
COT2_HUMAN.H11MO.0.A	1.88e-35	1.52e-19	6.23e-235	1.27e-82	FALSE
RUNX3_HUMAN.H11MO.0.A	3.95e-34	1.25e-21	2.48e-181	5.18e-72	FALSE
ERR1_HUMAN.H11MO.0.A	4.82e-28	4.16e-21	4.54e-157	3.91e-78	FALSE
ERR2_HUMAN.H11MO.0.A	2.23e-27	9.21e-21	2.7e-162	2.11e-80	FALSE
TFAP4_HUMAN.H11MO.0.A	2.38e-26	2.59e-14	2.62e-117	1.36e-33	FALSE
ATF2_HUMAN.H11MO.0.B	1.27e-25	1.63e-26	3.6e-161	1.63e-74	FALSE
THB_HUMAN.H11MO.0.C	4.19e-25	5.61e-25	2.58e-175	8.86e-78	FALSE
SRBP1_HUMAN.H11MO.0.A	7.66e-23	1.03e-28	2.66e-130	1.39e-51	FALSE
CREM_HUMAN.H11MO.0.C	7.45e-22	2.25e-12	1.44e-96	1.4e-44	FALSE
ATF1_HUMAN.H11MO.0.B	7.58e-17	1.48e-11	3.65e-94	1.62e-43	FALSE
GLI3_HUMAN.H11MO.0.B	1.13e-12	4.06e-07	2.46e-123	4.17e-39	FALSE
AP2A_HUMAN.H11MO.0.A	0.00209	2.14e-07	3.74e-86	3.08e-21	FALSE
ZN121_HUMAN.H11MO.0.C	9.45e-91	5.93e-49	0	2.79e-136	FALSE
PAX5_HUMAN.H11MO.0.A	5.75e-76	4.02e-42	0	7.3e-120	FALSE
GRHL2_HUMAN.H11MO.0.A	5.45e-34	5.37e-21	6.09e-170	7.76e-80	FALSE
FOXP2_HUMAN.H11MO.0.C	1.12e-29	1.88e-09	6.35e-143	1.09e-42	FALSE
HIC1_HUMAN.H11MO.0.C	1.49e-28	2.67e-10	3.32e-172	4.82e-28	FALSE
CEBPE_HUMAN.H11MO.0.A	1.19e-26	0.789	1.64e-143	5.15e-28	FALSE
CEBPD_HUMAN.H11MO.0.C	1.92e-26	1.54e-08	2.04e-110	1.07e-36	FALSE
P73_HUMAN.H11MO.0.A	2.09e-26	7.52e-09	8.12e-249	7e-49	FALSE
SOX17_HUMAN.H11MO.0.C	2.95e-25	2.11e-14	7.93e-124	2.79e-49	FALSE
CEBPA_HUMAN.H11MO.0.A	4.58e-20	1.13e-15	4.62e-106	1.18e-48	FALSE
CEBPB_HUMAN.H11MO.0.A	3.7e-19	6.7e-15	8.09e-91	6.2e-51	FALSE
NFKB1_HUMAN.H11MO.1.B	7.52e-17	6.98e-05	1.14e-62	3.96e-37	FALSE
CEBPG_HUMAN.H11MO.0.B	2.06e-16	8.09e-16	1.44e-71	5.51e-37	FALSE
BATF3_HUMAN.H11MO.0.B	4.36e-15	1.79e-12	6.51e-86	2.98e-42	FALSE
ATF4_HUMAN.H11MO.0.A	1.09e-12	9.19e-16	1.08e-59	1.9e-39	FALSE
P53_HUMAN.H11MO.0.A	0.000168	0.00604	3.75e-95	1.59e-32	FALSE
ZBT7A_HUMAN.H11MO.0.A	0.000288	6.9	1.85e-66	7.6e-20	FALSE
KLF3_HUMAN.H11MO.0.B	7.05e-40	1.39e-14	5.11e-245	4.61e-59	FALSE
ERR3_HUMAN.H11MO.0.B	1.78e-31	3.79e-13	1.38e-104	2e-45	FALSE
RORA_HUMAN.H11MO.0.C	2.75e-28	5.26e-24	7.72e-193	1.39e-86	FALSE
NR4A2_HUMAN.H11MO.0.C	2.06e-26	4.38e-19	7.09e-151	7.82e-35	FALSE
STF1_HUMAN.H11MO.0.B	7e-24	3.95e-19	3.19e-115	3.34e-37	FALSE
NR1D1_HUMAN.H11MO.0.B	2.98e-23	0.0069	7.39e-67	3.6e-44	FALSE
BMAL1_HUMAN.H11MO.0.A	1.09e-22	4.01e-05	6.63e-58	9.7e-31	FALSE
MYCN_HUMAN.H11MO.0.A	2.8e-22	6.94e-05	1.66e-60	1.58e-33	FALSE
RORG_HUMAN.H11MO.0.C	1.6e-21	0.00371	7.64e-59	1.42e-34	FALSE
AIRE_HUMAN.H11MO.0.C	0.000312	0.0383	8.69e-42	0.00248	FALSE
TBX3_HUMAN.H11MO.0.C	1.47e-49	3.74e-09	3.6e-239	1.08e-53	FALSE
MYOG_HUMAN.H11MO.0.B	6.82e-48	0.0137	6.25e-140	2.69e-14	FALSE
ITF2_HUMAN.H11MO.0.C	3.02e-34	0.056	2.78e-128	5.75e-09	FALSE
HTF4_HUMAN.H11MO.0.A	1.57e-15	1.24	6.46e-86	4.81e-07	FALSE
ASCL1_HUMAN.H11MO.0.A	3.02e-47	0.000369	6.39e-113	0.000668	FALSE
SNAI1_HUMAN.H11MO.0.C	2.2e-40	9.8e-16	2.03e-131	1.17e-33	FALSE
TFE2_HUMAN.H11MO.0.A	5.36e-31	0.0262	1.39e-92	2.61e-07	FALSE
KLF4_HUMAN.H11MO.0.A	9.25e-40	0.00634	5.78e-146	3.9e-10	FALSE
MYF6_HUMAN.H11MO.0.C	7.32e-39	4.78e-15	8.98e-119	7.18e-32	FALSE
NR6A1_HUMAN.H11MO.0.B	1.22e-37	5.01e-15	1.14e-150	6.42e-49	FALSE
ZN449_HUMAN.H11MO.0.C	2.23e-37	9.64e-29	9.33e-245	1.7e-111	FALSE
SALL4_HUMAN.H11MO.0.B	1.64e-31	2.03e-10	8.41e-142	1.41e-35	FALSE
TBX21_HUMAN.H11MO.0.A	1.04e-30	0.0786	1.3e-108	5.29e-05	FALSE
ESR1_HUMAN.H11MO.0.A	1.2e-30	3.31e-07	1.87e-168	2.58e-63	FALSE
ESR2_HUMAN.H11MO.0.A	2.62e-26	5.26e-20	1.55e-150	1.49e-53	FALSE
RARG_HUMAN.H11MO.0.B	3.05e-22	0.00021	1.25e-156	8.81e-41	FALSE
ZBTB6_HUMAN.H11MO.0.C	4.26e-14	0.000487	4.55e-45	2.74e-13	FALSE
PRD14_HUMAN.H11MO.0.A	2.78e-30	3.54e-21	6.82e-182	4.67e-85	FALSE
MXI1_HUMAN.H11MO.0.A	1.61e-25	0.133	1.28e-120	1.13e-08	FALSE
CLOCK_HUMAN.H11MO.0.C	8.45e-24	0.58	3.26e-118	0.0138	FALSE
MYOD1_HUMAN.H11MO.0.A	8.5e-24	2.26	1.15e-114	0.0623	FALSE
NFKB2_HUMAN.H11MO.0.B	4.67e-23	4.74e-09	5.34e-80	9.89e-36	FALSE
RELB_HUMAN.H11MO.0.C	1.84e-10	0.000182	1.32e-67	2.87e-32	FALSE
MBD2_HUMAN.H11MO.0.B	1.35e-21	0.000179	4.97e-132	4.37e-25	FALSE
LHX2_HUMAN.H11MO.0.A	2.31e-20	0.156	5.43e-31	1.04e-10	FALSE
DLX3_HUMAN.H11MO.0.C	9.9e-20	0.021	4.5e-34	7.18e-12	FALSE
BHE40_HUMAN.H11MO.0.A	1e-19	4.44e-22	1.61e-141	1.59e-39	FALSE
MEF2B_HUMAN.H11MO.0.A	8.23e-18	5.2e-07	2.07e-72	4.01e-45	FALSE
MEF2A_HUMAN.H11MO.0.A	4.5e-15	2.11e-05	8.11e-60	1.63e-45	FALSE
SRY_HUMAN.H11MO.0.B	2.32e-09	0.00355	1.63e-33	1.37e-15	FALSE
LEF1_HUMAN.H11MO.0.A	9.6e-08	0.0094	7.09e-26	1.16e-20	FALSE
PRDM6_HUMAN.H11MO.0.C	2.07e-07	3.05e-05	1.37e-29	3.97e-15	FALSE
FEZF1_HUMAN.H11MO.0.C	1.15e-05	0.0151	5.87e-14	2.96e-24	FALSE
ZN384_HUMAN.H11MO.0.C	0.00012	0.0029	8.69e-38	4.26e-06	FALSE
STAT2_HUMAN.H11MO.0.A	0.103	6.96e-08	1.85e-13	7.3e-11	FALSE
Z354A_HUMAN.H11MO.0.C	0.413	2.09e-07	3.54e-08	1.27e-15	FALSE
NKX21_HUMAN.H11MO.0.A	7.94e-16	0.00225	1.66e-33	4.42e-05	FALSE
ZSC31_HUMAN.H11MO.0.C	6.03e-10	0.0227	3.02e-23	0.000876	FALSE
NKX25_HUMAN.H11MO.0.B	6.53e-10	3.3	1.96e-14	0.0342	FALSE
ZN140_HUMAN.H11MO.0.C	0.0457	0.185	0.000198	4.97	FALSE
PTF1A_HUMAN.H11MO.0.B	1.03e-14	0.667	1.54e-60	0.877	FALSE
KLF8_HUMAN.H11MO.0.C	4.42e-14	0.456	1.07e-66	8.19e-07	FALSE
ZN134_HUMAN.H11MO.0.C	1.57e-13	2.51e-05	7.59e-88	2.78e-11	FALSE
SP4_HUMAN.H11MO.0.A	2.57e-07	2.8	3.22e-41	1.4e-14	FALSE
ZN563_HUMAN.H11MO.0.C	4.95e-11	0.189	1.23e-65	3.63e-18	FALSE
ZFX_HUMAN.H11MO.0.A	1.54e-10	1.07e-10	2.11e-137	2.3e-35	FALSE
MEF2C_HUMAN.H11MO.0.A	5.59e-10	7.82e-06	2.12e-53	1.5e-43	FALSE
TBP_HUMAN.H11MO.0.A	5.84e-06	0.00522	7.27e-28	5.73e-18	FALSE
FOXJ2_HUMAN.H11MO.0.C	7.57e-06	0.00243	2.82e-39	3.85e-11	FALSE
HSF2_HUMAN.H11MO.0.A	3.05e-08	0.752	2.58e-85	0.0597	FALSE
PAX6_HUMAN.H11MO.0.C	6.48e-05	0.181	8.02e-18	0.311	FALSE
FOXP1_HUMAN.H11MO.0.A	0.000203	0.000103	1.16e-40	1.48e-09	FALSE
SOX4_HUMAN.H11MO.0.B	7.06	1.83	0.0169	1.37e-12	FALSE
BATF_HUMAN.H11MO.0.A	0.0061	0.0863	0.364	2.43e-08	FALSE
ZN350_HUMAN.H11MO.0.C	2.66	0.00857	0.00478	5.91e-10	FALSE
MECP2_HUMAN.H11MO.0.C	0.000212	0.975	1.74e-24	8.21e-05	FALSE
NR5A2_HUMAN.H11MO.0.B	0.000411	0.456	3.02e-19	1.8	FALSE
ZN394_HUMAN.H11MO.0.C	0.000751	1.19e-05	4.89e-15	3.69e-15	FALSE
IRF1_HUMAN.H11MO.0.A	0.33	0.59	3.65e-11	5.01e-09	FALSE
ZFP82_HUMAN.H11MO.0.C	7.44	7.56	1.96	1.14e-06	FALSE
IRF3_HUMAN.H11MO.0.B	0.00317	0.00534	1.07e-13	7.31e-12	FALSE
NR2E3_HUMAN.H11MO.0.C	0.0042	0.000209	1.27e-16	1.91e-25	FALSE
ANDR_HUMAN.H11MO.0.A	0.00663	3.04e-13	3.78e-18	1.06e-21	FALSE
FOXJ3_HUMAN.H11MO.0.A	0.249	0.000681	4.98e-24	1.56e-09	FALSE
SOX2_HUMAN.H11MO.0.A	0.258	1.68	2.16	0.001	FALSE
IRF7_HUMAN.H11MO.0.C	0.513	5.79e-06	4.69e-11	0.0154	FALSE
HNF1A_HUMAN.H11MO.0.C	0.776	0.42	4.29e-06	2.59e-08	FALSE
ZFP28_HUMAN.H11MO.0.C	4.76	2.91	0.000657	9.42e-05	FALSE
HXA13_HUMAN.H11MO.0.C	2.06	4.33	0.131	0.221	FALSE
HXB13_HUMAN.H11MO.0.A	3.17	0.00895	0.000959	0.0411	FALSE
AP2C_HUMAN.H11MO.0.A	8.57	0.00355	4.23e-29	1.58e-06	FALSE
