# Supplementary material for: Comprehensive characterization of the embryonic factor LEUTX
Source: iScience. 2023 Feb 9;26(3):106172. doi: 10.1016/j.isci.2023.106172 (PMC9978639; doi:10.1016/j.isci.2023.106172)
Supplement: Table S8. Comparison of repetitive element overlap of LEUTX NET-CAGE results to FANTOM5 results related to Figure 3 — Chi-squared test comparing NET-CAGE enhancers to FANTOM5 enhancers and NET-CAGE promoters to FANTOM5 CAGE promoters. Comparison of repetitive element category overlap (includes all overlaps, some enhancers overlap more than one repetitive element) between LEUTX NET-CAGE results and FANTOM5 Enhancers and Promoters. [file mmc9.xlsx]

## Sheet: Sheet1
RepElementType	Upregulated_Enhancers_Overlap	FANTOM_Enhancers_overlap	Enhancer_ChiSquaredTest_PValue	Enhancer_FDR	Upregulated_Promoters_Overlap	FANTOM_promoters_overlap	Promoter_ChiSquaredTest_PValue	Promoter_FDR
ERV1	427	2829	1.907e-207	2.2884e-206	101	5986	0.00308933	0.00617866
MaLR	293	3798	1.19603e-39	7.17615e-39	135	5460	8.36336e-16	3.9029e-15
L1	88	5847	9.79279e-20	3.91712e-19	32	7642	1.82366e-11	6.38281e-11
Microsatellite	132	6619	5.39024e-14	1.61707e-13	883	52400	1.91695e-33	2.68373e-32
L2	148	6735	2.77521e-11	6.6605e-11	39	7175	3.46499e-08	8.08498e-08
L2-end	148	6614	1.5247e-10	3.04941e-10	50	9165	3.12659e-10	8.75446e-10
Tigger	2	877	1.45544e-07	2.49505e-07	10	1050	0.456289	0.491388
CR1	13	789	0.00436274	0.0065441	4	910	0.0397219	0.0617896
Charlie	64	2242	0.0524268	0.0699024	18	2793	0.00458285	0.00801999
Tip100	11	498	0.119963	0.143956	2	553	0.0911683	0.127636
Alu	239	6162	0.342731	0.373889	50	11438	2.09935e-16	1.46954e-15
ERV3	71	1792	0.532449	0.532449	25	2422	0.364651	0.425426
Dataset	Unique Overlapping Regions	Total Overlaps	% of Total	TotalDataSet	Non Overlapping
STRT	614	700	0.448503	1369	755
ChIP-Seq peaks	3160	4359	0.650072	4861	1701
Enhancer (all)	2035	2721	0.620049	3282	1247
Promoter (all)	1897	2658	0.451344	4203	2306
STRT (upregulated)	201	262	0.241877	831	630
Enhancer (upregulated)	1299	1732	0.652764	1990	691
Promoter (upregulated	1334	1733	0.500751	2664	1330
All FANTOM5 Enhancers		34762	0.531342	65423	30611
All FANTOM5 CAGE Promoters		82619	0.410439	201294	118675
