# Supplementary material for: Comprehensive characterization of the embryonic factor LEUTX
Source: iScience. 2023 Feb 9;26(3):106172. doi: 10.1016/j.isci.2023.106172 (PMC9978639; doi:10.1016/j.isci.2023.106172)
Supplement: Table S9. HOMER analysis related to Figure 3 — HOMER annotate peaks genome feature association analysis output for ChIP-Seq peaks. These results reflect possible genomic annotations genome wide, including repetitive elements. [file mmc10.xlsx]

## Sheet: HOMER ChIP-Seq peak repeat.Geno
Name	X.features.ref.4941.	Coverage.bp..ref.968529.	AvgFeatureSize.ref.196.	Overlap..peaks.	Overlap.bp.	Expected.Overlap.bp..gsize.2.00e.09.	Log.Ratio.Enrichment	Log.P.value...underrepresented.	P.value	FDR
LTR|ERVK	10868	9170806	843	203	37251	4441	2.13	-243.29	2.19e-106	1.07675e-103
MER11B|LTR|ERVK	548	509048	928	68	12511	246	3.93	-188.92	8.96e-83	3.304e-80
MSTC|LTR|ERVL-MaLR	3169	899450	283	69	13602	435	3.44	-174.22	2.18e-76	6.431e-74
LTR5_Hs|LTR|ERVK	645	564962	875	58	11131	273	3.71	-155.87	2.03e-68	4.99042e-66
MLT1D|LTR|ERVL-MaLR	20741	6626551	319	121	19260	3209	1.79	-97.54	4.34e-43	9.145e-41
MER11A|LTR|ERVK	964	891438	924	33	5687	431	2.58	-50.64	1.02e-22	1.5045e-20
LTR	717656	267019455	372	1091	174919	129308	0.3	-46.28	7.98e-21	9.80875e-19
THE1D|LTR|ERVL-MaLR	12642	4037935	319	61	9019	1955	1.53	-37.05	8.15e-17	8.29933e-15
LTR76|LTR|ERV1	188	92871	493	13	2158	44	3.89	-34.05	1.63e-15	1.33569e-13
CCCTAAn|Simple_repeat|Simple_repeat	382	50149	131	5	1780	24	4.31	-31.88	1.42e-14	1.04725e-12
MER11C|LTR|ERVK	866	861726	995	20	3566	417	2.15	-24.86	1.6e-11	9.07692e-10
LTR|ERVL-MaLR	347105	111488567	321	490	76048	53989	0.34	-24.46	2.37e-11	1.29472e-09
TTAGGGn|Simple_repeat|Simple_repeat	370	50496	136	5	1380	24	4.05	-23.3	7.57e-11	3.85026e-09
MER4E1|LTR|ERV1	1049	426007	406	14	2532	206	2.51	-20.38	1.41e-09	6.49922e-08
MLT1E2|LTR|ERVL-MaLR	3996	1476492	369	22	3819	715	1.68	-18.24	1.2e-08	4.53562e-07
tRNA|tRNA	2002	117635	58	22	1433	56	3.24	-17.47	2.59e-08	8.48944e-07
tRNA	2002	117635	58	22	1433	56	3.24	-17.47	2.59e-08	8.48944e-07
MER67D|LTR|ERV1	1013	321578	317	9	1661	155	2.37	-13.17	1.91e-06	4.54395e-05
THE1C|LTR|ERVL-MaLR	9874	3248384	328	33	4760	1573	1.11	-12.48	3.8e-06	8.75781e-05
PABL_A-int|LTR|ERV1	421	300107	712	12	1544	145	2.37	-11.28	1.26e-05	0.0002655
AluJb|SINE|Alu	144945	33917049	233	218	23883	16424	0.37	-9.59	6.81e-05	0.00122497
MLT1A0|LTR|ERVL-MaLR	20643	5730466	277	38	5982	2775	0.77	-8.75	0.000159	0.00266506
CACCTn|Simple_repeat|Simple_repeat	70	10455	149	4	509	5	4.62	-8.05	0.000318	0.00504355
U5|snRNA|snRNA	215	11762	54	6	407	5	4.4	-7.81	0.000407	0.00612577
PABL_A|LTR|ERV1	523	248282	474	5	1047	120	2.17	-7.75	0.000431	0.00642146
MER9a3|LTR|ERVK	580	265086	457	5	1058	128	2.11	-7.45	0.000579	0.00837279
LTR22C|LTR|ERVK	394	173368	440	5	904	83	2.39	-6.92	0.000989	0.0129095
MER21B|LTR|ERVL	2797	1219525	436	12	2083	590	1.26	-6.79	0.00113	0.0146206
LTR8|LTR|ERV1	3543	1560494	440	15	2225	755	1.08	-6.15	0.00213	0.025134
AluJo|SINE|Alu	72303	16599091	229	108	11624	8038	0.37	-5.38	0.00463	0.0513477
SINE|Alu	1194734	310536095	259	1438	163558	150381	0.08	-5.31	0.00493	0.0538648
FLAM_C|SINE|Alu	22757	2797414	122	37	3104	1354	0.83	-5.28	0.00507	0.0549871
AluSx|SINE|Alu	144437	36243174	250	218	22371	17551	0.24	-5	0.00672	0.0702979
MER4D1|LTR|ERV1	1521	680609	447	7	1262	329	1.34	-4.88	0.00757	0.0775399
AluSz6|SINE|Alu	45753	12099813	264	79	8796	5859	0.41	-4.71	0.00899	0.0908236
FRAM|SINE|Alu	8655	1178541	136	14	1627	570	1.05	-4.6	0.0101	0.0999832
snRNA	4386	339868	77	10	858	164	1.65	-4.54	0.0107	0.10452
snRNA|snRNA	4386	339868	77	10	858	164	1.65	-4.54	0.0107	0.10452
MER34C_|LTR|ERV1	655	191564	292	5	602	92	1.88	-4.39	0.0124	0.118
TTAAn|Simple_repeat|Simple_repeat	1639	69172	42	6	407	33	2.51	-4.35	0.0129	0.121971
LTR48|LTR|ERV1	975	364486	373	6	829	176	1.55	-4.31	0.0134	0.125892
MER74A|LTR|ERVL	1582	580079	366	5	1076	280	1.35	-4.16	0.0155	0.142891
LTR68|LTR|ERV1	355	101623	286	2	397	49	2.09	-3.63	0.0266	0.221667
LTR49|LTR|ERV1	1443	463665	321	5	790	224	1.26	-3.54	0.0292	0.239278
MER4-int|LTR|ERV1	2923	1731980	592	13	1777	838	0.75	-3.48	0.0308	0.249615
LTR9B|LTR|ERV1	758	300450	396	6	647	145	1.5	-3.23	0.0394	0.307487
LTR45C|LTR|ERV1	425	135902	319	1	471	65	1.98	-3.1	0.0451	0.342899
LTR8A|LTR|ERV1	2836	1328921	468	10	1551	643	0.88	-3	0.0497	0.37024
LTR82B|LTR|ERVL	1158	334521	288	3	661	161	1.41	-2.97	0.0512	0.379497
AluSq2|SINE|Alu	55327	16050252	290	94	9812	7772	0.23	-2.78	0.0621	0.438971
MER67B|LTR|ERV1	484	165168	341	2	544	79	1.93	-2.76	0.0636	0.443892
MER9a1|LTR|ERVK	343	165451	482	3	561	80	1.95	-2.75	0.0638	0.443892
MER21C|LTR|ERVL	5501	2333184	424	15	1997	1129	0.57	-2.68	0.0685	0.467766
MLT2C1|LTR|ERVL	2620	621308	237	6	830	300	1.02	-2.66	0.07	0.471461
AluJr4|SINE|Alu	17685	4288424	242	29	3294	2076	0.46	-2.63	0.0723	0.482365
LTR7|LTR|ERV1	2344	943270	402	10	1049	456	0.83	-2.44	0.0872	0.556797
AluSz|SINE|Alu	98343	28167462	286	170	15961	13640	0.16	-2.34	0.096	0.601875
LTR29|LTR|ERV1	702	210563	299	4	462	101	1.52	-2.34	0.0963	0.601875
AluSc5|SINE|Alu	6870	1896594	276	18	1680	918	0.6	-2.28	0.102	0.629498
L1P3b|LINE|L1	82	47403	578	1	263	22	2.48	-2.21	0.11	0.664959
LTR38C|LTR|ERV1	124	49202	396	1	211	23	2.22	-2.17	0.114	0.680769
MLT1A1|LTR|ERVL-MaLR	6766	1973123	291	10	1634	955	0.54	-2.12	0.12	0.699605
LTR26|LTR|ERV1	616	248126	402	3	415	120	1.24	-2.07	0.126	0.725977
MER67C|LTR|ERV1	1642	521637	317	4	637	252	0.93	-1.96	0.14	0.781861
HERVP71A-int|LTR|ERV1	251	279833	1114	3	507	135	1.32	-1.88	0.153	0.811781
MER4D|LTR|ERV1	1332	546615	410	6	761	264	1.06	-1.87	0.154	0.814158
HERVKC4-int|LTR|ERVK	46	70885	1540	2	298	34	2.17	-1.83	0.16	0.837024
SVA_A|Other|Other	269	290355	1079	3	477	140	1.23	-1.82	0.162	0.837024
MER51C|LTR|ERV1	179	72396	404	1	209	35	1.79	-1.81	0.164	0.837024
Ricksha_c|DNA|MuDR	1238	295787	238	4	402	143	1.03	-1.79	0.167	0.84863
L1PA8A|LINE|L1	2490	3196057	1283	12	2198	1547	0.35	-1.75	0.174	0.875939
LTR18A|LTR|ERVL	259	79319	306	2	322	38	2.14	-1.73	0.178	0.88104
LTR10B1|LTR|ERV1	243	78815	324	2	249	38	1.88	-1.73	0.177	0.88104
MER74B|LTR|ERVL	933	309293	331	3	419	149	1.03	-1.72	0.178	0.88104
AluYk11|SINE|Alu	1044	81219	77	5	227	39	1.76	-1.71	0.182	0.894833
HUERS-P3-int|LTR|ERV1	720	595606	827	3	613	288	0.76	-1.69	0.184	0.898675
SINE	1793723	395393161	220	1744	196357	191474	0.03	-1.62	0.198	0.948214
LTR82A|LTR|ERVL	1042	336413	322	2	431	162	0.98	-1.6	0.202	0.961129
AluSp|SINE|Alu	50221	14454777	287	75	8138	6999	0.15	-1.57	0.208	0.97707
MSTB1|LTR|ERVL-MaLR	5073	1630191	321	8	1190	789	0.41	-1.52	0.219	1
LTR22B|LTR|ERVK	233	102661	440	1	210	49	1.46	-1.5	0.224	1
AluSq|SINE|Alu	21900	6392409	291	35	3813	3095	0.21	-1.43	0.24	1
C-rich|Low_complexity|Low_complexity	9534	1007297	105	12	857	487	0.57	-1.43	0.24	1
MER61C|LTR|ERV1	314	110157	350	2	353	53	1.9	-1.43	0.238	1
DNA|MuDR	1992	694929	348	4	687	336	0.72	-1.4	0.247	1
Ricksha|DNA|MuDR	167	115867	693	1	293	56	1.65	-1.39	0.249	1
LTR|ERV1	175937	84694033	481	279	42999	41014	0.05	-1.37	0.254	1
MER34A|LTR|ERV1	1477	396245	268	3	472	191	0.9	-1.36	0.256	1
LTR24C|LTR|ERV1	382	121505	318	2	215	58	1.31	-1.35	0.259	1
HERVK14C-int|LTR|ERVK	79	127980	1620	1	202	61	1.2	-1.31	0.271	1
Kanga2_a|DNA|TcMar-Tc2	1537	412705	268	2	414	199	0.73	-1.3	0.271	1
HERV3-int|LTR|ERV1	306	418312	1367	3	491	202	0.89	-1.29	0.277	1
HERV30-int|LTR|ERV1	73	130432	1786	1	360	63	1.74	-1.29	0.275	1
HUERS-P3b-int|LTR|ERV1	458	419246	915	2	501	203	0.9	-1.28	0.277	1
LTR34|LTR|ERV1	386	135645	351	2	282	65	1.47	-1.26	0.285	1
LTR40A1|LTR|ERVL	568	143439	252	1	211	69	1.12	-1.21	0.298	1
LTR84a|LTR|ERVL	664	144598	217	1	205	70	1.07	-1.2	0.3	1
Other	3733	4150080	1111	16	2426	2009	0.19	-1.1	0.332	1
Other|Other	3733	4150080	1111	16	2426	2009	0.19	-1.1	0.332	1
AluJr|SINE|Alu	77205	18575888	240	92	9706	8995	0.08	-1.07	0.342	1
AluYc|SINE|Alu	8519	1207921	141	18	793	584	0.31	-1.05	0.349	1
HERVL40-int|LTR|ERVL	1313	506516	385	3	429	245	0.56	-1.03	0.356	1
LTR16A|LTR|ERVL	6966	1980143	284	9	1226	958	0.25	-1.01	0.365	1
MamRep1879|DNA|hAT?	1482	195332	131	2	248	94	0.97	-0.96	0.383	1
MER5A|DNA|hAT-Charlie	34847	4342452	124	29	2356	2102	0.11	-0.95	0.388	1
GC_rich|Low_complexity|Low_complexity	13724	552081	40	16	414	267	0.44	-0.93	0.396	1
MER57-int|LTR|ERV1	1280	924327	722	6	751	447	0.52	-0.92	0.4	1
SVA_B|Other|Other	476	564369	1185	3	409	273	0.4	-0.9	0.406	1
MER51B|LTR|ERV1	716	213513	298	2	350	103	1.22	-0.89	0.41	1
MER65C|LTR|ERV1	683	214226	313	1	263	103	0.94	-0.89	0.411	1
PRIMAX-int|LTR|ERV1	373	223709	599	1	225	108	0.73	-0.86	0.425	1
SVA_E|Other|Other	236	238192	1009	2	288	115	0.92	-0.81	0.445	1
L1PBa|LINE|L1	2187	2571187	1175	8	1543	1245	0.21	-0.8	0.45	1
MSTD|LTR|ERVL-MaLR	7665	2197424	286	10	1217	1064	0.13	-0.78	0.459	1
HERVK14-int|LTR|ERVK	402	263850	656	1	208	127	0.49	-0.74	0.479	1
LTR56|LTR|ERV1	980	267381	272	2	212	129	0.5	-0.73	0.483	1
MLT1E|LTR|ERVL-MaLR	908	269090	296	2	331	130	0.93	-0.72	0.485	1
FLAM_A|SINE|Alu	16212	1884517	116	14	1013	912	0.11	-0.7	0.497	1
LTR84b|LTR|ERVL	1297	298698	230	1	279	144	0.66	-0.65	0.522	1
AluSg|SINE|Alu	41617	12157765	292	55	6003	5887	0.02	-0.64	0.527	1
LOR1-int|LTR|ERV1	1387	722585	520	4	407	349	0.15	-0.63	0.533	1
LTR28|LTR|ERV1	515	310565	603	2	336	150	0.81	-0.62	0.536	1
MLT1E1|LTR|ERVL-MaLR	1043	314420	301	2	241	152	0.46	-0.62	0.54	1
FAM|SINE|Alu	4832	751681	155	5	559	364	0.43	-0.59	0.554	1
MLT1A|LTR|ERVL-MaLR	9070	2471577	272	9	1227	1196	0.03	-0.56	0.571	1
LTR2|LTR|ERV1	887	353180	398	2	372	171	0.78	-0.54	0.582	1
MamRep38|DNA|hAT	2126	353380	166	2	291	171	0.53	-0.54	0.582	1
AluSg4|SINE|Alu	7496	2102170	280	10	1043	1018	0.02	-0.52	0.593	1
RC|Helitron	1800	386420	214	2	208	187	0.11	-0.49	0.615	1
AluSq4|SINE|Alu	1431	388044	271	2	298	187	0.47	-0.48	0.617	1
MER50-int|LTR|ERV1	515	396445	769	1	300	191	0.45	-0.47	0.624	1
MER4C|LTR|ERV1	1256	395033	314	2	309	191	0.48	-0.47	0.623	1
LTR16C|LTR|ERVL	6631	1781181	268	5	952	862	0.1	-0.45	0.641	1
MER65A|LTR|ERV1	1413	417063	295	3	343	201	0.53	-0.44	0.643	1
SVA_D|Other|Other	1427	1891446	1325	6	959	915	0.05	-0.38	0.686	1
HERVIP10FH-int|LTR|ERV1	681	491122	721	2	254	237	0.07	-0.35	0.703	1
LTR39|LTR|ERV1	1268	494611	390	2	259	239	0.08	-0.35	0.705	1
DNA|hAT?	3050	502536	164	3	286	243	0.16	-0.34	0.711	1
LTR33A|LTR|ERVL	2033	517042	254	3	375	250	0.41	-0.33	0.721	1
AluSq10|SINE|Alu	2462	520323	211	5	358	251	0.36	-0.32	0.724	1
MSTB2|LTR|ERVL-MaLR	1603	529957	330	3	361	256	0.34	-0.31	0.73	1
L1PBa1|LINE|L1	406	573417	1412	2	294	277	0.06	-0.28	0.758	1
Plat_L3|LINE|CR1	3703	582967	157	4	356	282	0.23	-0.27	0.763	1
LTR1D|LTR|ERV1	994	702330	706	1	384	340	0.12	-0.19	0.824	1
tRNA-Leu-CTA|tRNA|tRNA	1	82	82	0	0	0	0	0	1	1
MamRep488|DNA|hAT	479	61823	129	1	127	29	1.48	0	1	1
U17|snRNA|snRNA	9	1568	174	0	0	0	0	0	0.996	1
ATCGn|Simple_repeat|Simple_repeat	1	190	190	0	0	0	0	0	1	1
X6A_LINE|LINE|CR1	274	29817	108	1	61	14	1.47	0	1	1
CCGGn|Simple_repeat|Simple_repeat	9	664	73	0	0	0	0	0	0.999	1
HAL1N1_MD|LINE|L1	2	401	200	0	0	0	0	0	0.999	1
tRNA-Ser-TCA|tRNA|tRNA	1	81	81	0	0	0	0	0	1	1
SINE|Deu	1265	177906	140	2	127	86	0.39	0	1	1
LTR?	122	21736	178	1	194	10	2.97	0	1	1
LTR35A|LTR|ERV1	90	30742	341	1	174	14	2.52	0	1	1
CAATCn|Simple_repeat|Simple_repeat	10	453	45	0	0	0	0	0	0.999	1
MER4A1_|LTR|ERV1	402	187974	467	1	144	91	0.46	0	1	1
UCON2|Unknown|Unknown	119	15858	133	1	43	7	1.82	0	1	1
tRNA-Ile-ATC|tRNA|tRNA	9	643	71	0	0	0	0	0	0.999	1
tRNA-Thr-ACY|tRNA|tRNA	13	723	55	0	0	0	0	0	0.999	1
TCGGGn|Simple_repeat|Simple_repeat	4	318	79	0	0	0	0	0	1	1
tRNA-Trp-TGG|tRNA|tRNA	13	746	57	0	0	0	0	0	0.999	1
CCCGAn|Simple_repeat|Simple_repeat	5	176	35	0	0	0	0	0	1	1
ATAGGn|Simple_repeat|Simple_repeat	31	1931	62	0	0	0	0	0	0.996	1
CAAGTn|Simple_repeat|Simple_repeat	4	163	40	0	0	0	0	0	1	1
tRNA-Arg-AGA|tRNA|tRNA	41	1782	43	0	0	0	0	0	0.996	1
TTGGGGn|Simple_repeat|Simple_repeat	128	15141	118	1	51	7	1.99	0	1	1
CACGTn|Simple_repeat|Simple_repeat	4	770	192	0	0	0	0	0	0.999	1
tRNA-Pro-CCG|tRNA|tRNA	4	286	71	0	0	0	0	0	1	1
MLT1A-int|LTR|ERVL-MaLR	450	188250	418	1	145	91	0.47	0	1	1
CGGAGn|Simple_repeat|Simple_repeat	17	1491	87	0	0	0	0	0	0.997	1
Charlie1b_Mars|DNA|hAT-Charlie	2	416	208	0	0	0	0	0	0.999	1
L1PBb|LINE|L1	264	322515	1221	1	170	156	0.09	0	1	1
LTR54|LTR|ERV1	1121	286310	255	2	160	138	0.15	0	1	1
GACTGn|Simple_repeat|Simple_repeat	9	480	53	0	0	0	0	0	0.999	1
CGGGAn|Simple_repeat|Simple_repeat	13	584	44	0	0	0	0	0	0.999	1
U3|snRNA|snRNA	229	23665	103	1	192	11	2.86	0	1	1
LTR81AB|LTR|Gypsy	273	45518	166	1	158	22	1.97	0	1	1
LTR23-int|LTR|ERV1	279	78360	280	2	192	37	1.65	0	1	1
MER129|LTR?|LTR?	122	21736	178	1	194	10	2.97	0	1	1
ATTAGn|Simple_repeat|Simple_repeat	30	1162	38	0	0	0	0	0	0.998	1
ATCTGn|Simple_repeat|Simple_repeat	6	142	23	0	0	0	0	0	1	1
BC200|scRNA|scRNA	167	20710	124	1	45	10	1.5	0	1	1
GCCTAAn|Simple_repeat|Simple_repeat	6	513	85	0	0	0	0	0	0.999	1
ATTCGn|Simple_repeat|Simple_repeat	3	135	45	0	0	0	0	0	1	1
CCTAAn|Simple_repeat|Simple_repeat	13	1326	102	0	0	0	0	0	0.997	1
tRNA-Leu-TTA|tRNA|tRNA	13	813	62	0	0	0	0	0	0.998	1
TATAAn|Simple_repeat|Simple_repeat	2295	283941	123	1	139	137	0.01	0	1	1
Tigger2a_Car|DNA|TcMar-Tigger	2	159	79	0	0	0	0	0	1	1
LTR15|LTR|ERV1	266	100174	376	1	88	48	0.61	0	1	1
Cheshire_Mars_|DNA|hAT-Charlie	7	1944	277	0	0	0	0	0	0.996	1
tRNA-Arg-CGG|tRNA|tRNA	17	1216	71	2	146	0	4.98	0	1	1
MER45C|DNA|hAT-Tip100	1197	331335	276	1	162	160	0.01	0	1	1
tRNA-Lys-AAG|tRNA|tRNA	73	3810	52	3	190	1	5.25	0	1	1
tRNA-His-CAY|tRNA|tRNA	1	71	71	0	0	0	0	0	1	1
CAGTCn|Simple_repeat|Simple_repeat	11	2008	182	0	0	0	0	0	0.995	1
tRNA-Gln-CAA|tRNA|tRNA	23	1248	54	1	69	0	4.23	0	1	1
CGAGn|Simple_repeat|Simple_repeat	50	2155	43	0	0	1	0	0	0.995	1
CCTAGn|Simple_repeat|Simple_repeat	6	1009	168	0	0	0	0	0	0.998	1
tRNA-Arg-CGA_|tRNA|tRNA	2	144	72	0	0	0	0	0	1	1
AluYh9|SINE|Alu	272	28970	106	1	50	14	1.27	0	1	1
CAGn|Simple_repeat|Simple_repeat	882	40879	46	2	46	19	0.88	0	1	1
ACTAGn|Simple_repeat|Simple_repeat	12	420	35	0	0	0	0	0	0.999	1
MER61D|LTR|ERV1	272	96536	354	1	69	46	0.41	0	1	1
CGAGAn|Simple_repeat|Simple_repeat	3	156	52	0	0	0	0	0	1	1
CTCGn|Simple_repeat|Simple_repeat	39	1752	44	0	0	0	0	0	0.996	1
tRNA-Cys-TGY|tRNA|tRNA	138	6943	50	1	67	3	3.11	0	1	1
tRNA-Val-GTY|tRNA|tRNA	29	1603	55	0	0	0	0	0	0.996	1
LTR88c|LTR|Gypsy?	1043	163178	156	1	124	79	0.45	0	1	1
MER91C|DNA|hAT-Tip100	1628	135468	83	1	108	65	0.51	0	1	1
CGGAAn|Simple_repeat|Simple_repeat	4	219	54	0	0	0	0	0	1	1
tRNA-Ser-TCG|tRNA|tRNA	7	499	71	0	0	0	0	0	0.999	1
LTR62|LTR|ERVL	315	133578	424	1	152	64	0.86	0	1	1
LTR11|LTR|ERV	16	1793	112	0	0	0	0	0	0.996	1
TTAGGn|Simple_repeat|Simple_repeat	12	608	50	0	0	0	0	0	0.999	1
MER66C|LTR|ERV1	589	160753	272	1	117	77	0.42	0	1	1
CTTTGn|Simple_repeat|Simple_repeat	59	1758	29	0	0	0	0	0	0.996	1
tRNA-Leu-CTG|tRNA|tRNA	16	1077	67	0	0	0	0	0	0.998	1
TCTTGn|Simple_repeat|Simple_repeat	32	1341	41	0	0	0	0	0	0.997	1
tRNA-Tyr-TAC|tRNA|tRNA	34	2020	59	1	90	0	4.5	0	1	1
tRNA-Ser-TCA_|tRNA|tRNA	4	280	70	0	0	0	0	0	1	1
AAGTGn|Simple_repeat|Simple_repeat	21	1782	84	0	0	0	0	0	0.996	1
CGTTGn|Simple_repeat|Simple_repeat	1	34	34	0	0	0	0	0	1	1
GCTTGn|Simple_repeat|Simple_repeat	19	912	48	0	0	0	0	0	0.998	1
CCCGn|Simple_repeat|Simple_repeat	59	1953	33	0	0	0	0	0	0.996	1
CTAATn|Simple_repeat|Simple_repeat	34	1603	47	0	0	0	0	0	0.996	1
CTTATn|Simple_repeat|Simple_repeat	31	1671	53	0	0	0	0	0	0.996	1
CTAAGn|Simple_repeat|Simple_repeat	7	660	94	0	0	0	0	0	0.999	1
AGTTGn|Simple_repeat|Simple_repeat	15	1539	102	0	0	0	0	0	0.997	1
tRNA-Leu-CTA_|tRNA|tRNA	7	418	59	0	0	0	0	0	0.999	1
X8_LINE|LINE|CR1	301	40032	132	1	83	19	1.47	0	1	1
tRNA-Ala-GCG|tRNA|tRNA	11	769	69	0	0	0	0	0	0.999	1
HERVFH19-int|LTR|ERV1	117	125347	1071	1	162	60	0.99	0	1	1
tRNA-Thr-ACY_|tRNA|tRNA	12	747	62	0	0	0	0	0	0.999	1
tRNA-Pro-CCA|tRNA|tRNA	9	618	68	0	0	0	0	0	0.999	1
MamGyp-int|LTR|Gypsy	342	96453	282	1	145	46	1.15	0	1	1
tRNA-Arg-AGG|tRNA|tRNA	20	1094	54	1	68	0	4.22	0	1	1
HERV-Fc2_LTR|LTR|ERV1	4	903	225	0	0	0	0	0	0.998	1
tRNA-Asn-AAT|tRNA|tRNA	2	150	75	0	0	0	0	0	1	1
tRNA-Tyr-TAT|tRNA|tRNA	5	234	46	0	0	0	0	0	1	1
tRNA-Arg-CGA|tRNA|tRNA	8	541	67	0	0	0	0	0	0.999	1
LTR65|LTR|ERV1	459	125198	272	1	152	60	0.93	0	1	1
CCCGAAn|Simple_repeat|Simple_repeat	11	840	76	1	15	0	2.71	0	1	1
MER85|DNA|PiggyBac	905	110337	121	1	76	53	0.36	0	1	1
MER92B|LTR|ERV1	893	263640	295	1	144	127	0.13	0	1	1
tRNA-Leu-TTG|tRNA|tRNA	26	2019	77	1	94	0	4.54	0	1	1
CGGTn|Simple_repeat|Simple_repeat	2	102	51	0	0	0	0	0	1	1
CAATGn|Simple_repeat|Simple_repeat	14	924	66	0	0	0	0	0	0.998	1
MER34D|LTR|ERV1	250	87541	350	2	130	42	1.13	0	1	1
tRNA-His-CAY_|tRNA|tRNA	45	2670	59	1	72	1	4.28	0	1	1
MER68-int|LTR|ERVL	376	153428	408	1	157	74	0.75	0	1	1
Tigger12c|DNA|TcMar-Tigger	1263	210814	166	1	107	102	0.05	0	1	1
ACTTGn|Simple_repeat|Simple_repeat	7	936	133	0	0	0	0	0	0.998	1
CGATn|Simple_repeat|Simple_repeat	7	247	35	0	0	0	0	0	1	1
CAAATn|Simple_repeat|Simple_repeat	46	1261	27	0	0	0	0	0	0.997	1
tRNA-SeCe-TGA|tRNA|tRNA	3	226	75	0	0	0	0	0	1	1
AGTAGn|Simple_repeat|Simple_repeat	15	1087	72	0	0	0	0	0	0.998	1
TTAGGCn|Simple_repeat|Simple_repeat	10	1073	107	0	0	0	0	0	0.998	1
MER92C|LTR|ERV1	332	53759	161	1	158	26	1.8	0	1	1
MER83A-int|LTR|ERV1	107	62287	582	1	161	30	1.68	0	1	1
ACCTGn|Simple_repeat|Simple_repeat	9	1377	153	0	0	0	0	0	0.997	1
TCCn|Simple_repeat|Simple_repeat	1199	65848	54	1	65	31	0.74	0	1	1
AluYd8|SINE|Alu	225	50931	226	1	156	24	1.87	0	1	1
LTR47A|LTR|ERVL	906	230178	254	1	144	111	0.26	0	1	1
CAGCGn|Simple_repeat|Simple_repeat	6	684	114	0	0	0	0	0	0.999	1
CATGTn|Simple_repeat|Simple_repeat	25	1688	67	0	0	0	0	0	0.996	1
CGGTGn|Simple_repeat|Simple_repeat	13	1793	137	0	0	0	0	0	0.996	1
tRNA-Gln-CAG|tRNA|tRNA	80	4143	51	2	72	2	3.58	0	1	1
tRNA-Gly-GGY|tRNA|tRNA	37	1983	53	0	0	0	0	0	0.995	1
TTCGGn|Simple_repeat|Simple_repeat	2	88	44	0	0	0	0	0	1	1
CCCTAn|Simple_repeat|Simple_repeat	10	345	34	0	0	0	0	0	1	1
LTR7A|LTR|ERV1	15	2055	137	0	0	0	0	0	0.995	1
tRNA-Lys-AAA|tRNA|tRNA	47	3136	66	2	137	1	4.92	0	1	1
HY5|scRNA|scRNA	22	1373	62	0	0	0	0	0	0.997	1
LTR18B|LTR|ERVL	401	161409	402	1	154	78	0.68	0	1	1
CCGGGn|Simple_repeat|Simple_repeat	45	1347	29	0	0	0	0	0	0.997	1
CheshMITE|DNA|hAT-Charlie	1	74	74	0	0	0	0	0	1	1
LTR14|LTR|ERVK	97	46581	480	1	150	22	1.92	0	1	1
CAAGCn|Simple_repeat|Simple_repeat	19	1179	62	0	0	0	0	0	0.997	1
TCCCGn|Simple_repeat|Simple_repeat	17	623	36	0	0	0	0	0	0.999	1
CAGAGn|Simple_repeat|Simple_repeat	22	2031	92	0	0	0	0	0	0.995	1
TCGn|Simple_repeat|Simple_repeat	21	970	46	0	0	0	0	0	0.998	1
LTR81C|LTR|Gypsy	727	174141	239	1	99	84	0.16	0	1	1
MER4D0|LTR|ERV1	433	163842	378	1	144	79	0.6	0	1	1
tRNA-Arg-CGY_|tRNA|tRNA	40	2156	53	2	146	1	4.98	0	1	1
U14|snRNA|snRNA	7	553	79	0	0	0	0	0	0.999	1
LTR?|LTR?	122	21736	178	1	194	10	2.97	0	1	1
CGAAAn|Simple_repeat|Simple_repeat	7	244	34	0	0	0	0	0	1	1
CAGTTn|Simple_repeat|Simple_repeat	18	613	34	0	0	0	0	0	0.999	1
Kanga1|DNA|TcMar-Tc2	817	181583	222	1	133	87	0.42	0	1	1
CGCTGn|Simple_repeat|Simple_repeat	9	673	74	0	0	0	0	0	0.999	1
U8|snRNA|snRNA	29	3288	113	1	99	1	4.6	0	1	1
Eulor7|DNA?|DNA?	11	1345	122	0	0	0	0	0	0.997	1
CTGGGGn|Simple_repeat|Simple_repeat	527	42826	81	1	55	20	1.01	0	1	1
Charlie22a|DNA|hAT-Charlie	1113	189364	170	1	105	91	0.14	0	1	1
LTR10C|LTR|ERV1	518	239210	461	1	123	115	0.07	0	1	1
tRNA-Ser-TCY|tRNA|tRNA	15	1030	68	1	76	0	4.33	0	1	1
7SLRNA|srpRNA|srpRNA	1481	265652	179	2	164	128	0.25	0	1	1
TACTGn|Simple_repeat|Simple_repeat	23	1732	75	0	0	0	0	0	0.996	1
LTR22A|LTR|ERVK	189	76156	402	1	133	36	1.31	0	1	1
ACATGn|Simple_repeat|Simple_repeat	23	1757	76	0	0	0	0	0	0.996	1
CACGAn|Simple_repeat|Simple_repeat	3	387	129	0	0	0	0	0	1	1
CAACGn|Simple_repeat|Simple_repeat	1	50	50	0	0	0	0	0	1	1
CATGCn|Simple_repeat|Simple_repeat	21	1446	68	0	0	0	0	0	0.997	1
tRNA-Thr-ACA|tRNA|tRNA	25	1244	49	0	0	0	0	0	0.997	1
srpRNA|srpRNA	1481	265652	179	2	164	128	0.25	0	1	1
TACGGn|Simple_repeat|Simple_repeat	1	233	233	0	0	0	0	0	1	1
CTAGTn|Simple_repeat|Simple_repeat	15	1407	93	0	0	0	0	0	0.997	1
tRNA-Ala-GCY|tRNA|tRNA	28	1951	69	2	106	0	4.66	0	1	1
tRNA-Thr-ACG_|tRNA|tRNA	12	694	57	0	0	0	0	0	0.999	1
SINE|SINE	962	160607	166	1	80	77	0.04	0	1	1
CAGACn|Simple_repeat|Simple_repeat	7	616	88	0	0	0	0	0	0.999	1
CTCTGn|Simple_repeat|Simple_repeat	38	2069	54	0	0	1	0	0	0.995	1
LFSINE_Vert|SINE|SINE	962	160607	166	1	80	77	0.04	0	1	1
TAGGGn|Simple_repeat|Simple_repeat	5	212	42	1	30	0	3.4	0	1	1
CAGATn|Simple_repeat|Simple_repeat	3	71	23	0	0	0	0	0	1	1
AluYk12|SINE|Alu	224	39299	175	1	134	19	1.95	0	1	1
GATTGn|Simple_repeat|Simple_repeat	14	788	56	0	0	0	0	0	0.998	1
polypurine|Low_complexity|Low_complexity	1357	60825	44	1	31	29	0.07	0	1	1
CAAAGn|Simple_repeat|Simple_repeat	53	1678	31	0	0	0	0	0	0.996	1
ATTTGn|Simple_repeat|Simple_repeat	35	911	26	0	0	0	0	0	0.998	1
tRNA-Glu-GAG|tRNA|tRNA	19	922	48	0	0	0	0	0	0.998	1
TTTCGn|Simple_repeat|Simple_repeat	6	171	28	0	0	0	0	0	1	1
GCATGn|Simple_repeat|Simple_repeat	17	1085	63	0	0	0	0	0	0.998	1
LTR42|LTR|ERVL	309	109644	354	1	70	53	0.28	0	1	1
tRNA-Ser-AGY|tRNA|tRNA	14	998	71	1	82	0	4.41	0	1	1
Arthur1C|DNA|hAT-Tip100	715	103314	144	1	96	50	0.65	0	1	1
srpRNA	1481	265652	179	2	164	128	0.25	0	1	1
TTCCGn|Simple_repeat|Simple_repeat	4	138	34	0	0	0	0	0	1	1
MLT1-int|LTR|ERVL-MaLR	227	62629	275	1	92	30	1.12	0	1	1
MER47C|DNA|TcMar-Tigger	767	57537	75	1	68	27	0.92	0	1	1
CAAGGn|Simple_repeat|Simple_repeat	27	1265	46	0	0	0	0	0	0.997	1
CCGTAn|Simple_repeat|Simple_repeat	1	87	87	0	0	0	0	0	1	1
CATCGn|Simple_repeat|Simple_repeat	2	270	135	0	0	0	0	0	1	1
tRNA-Ser-TCAm|tRNA|tRNA	31	2008	64	0	0	0	0	0	0.995	1
CGTAAn|Simple_repeat|Simple_repeat	3	245	81	0	0	0	0	0	1	1
CTTAGn|Simple_repeat|Simple_repeat	2	364	182	0	0	0	0	0	1	1
MLT1M-int|LTR|ERVL-MaLR	1	877	877	0	0	0	0	0	0.998	1
CACTGn|Simple_repeat|Simple_repeat	17	1391	81	0	0	0	0	0	0.997	1
HERV-Fc1_LTR2|LTR|ERV1	3	1279	426	0	0	0	0	0	0.997	1
PrimLTR79|LTR|ERV1	141	33901	240	1	150	16	2.24	0	1	1
ACCGn|Simple_repeat|Simple_repeat	2	98	49	0	0	0	0	0	1	1
CTAGGn|Simple_repeat|Simple_repeat	6	681	113	0	0	0	0	0	0.999	1
ACGTGn|Simple_repeat|Simple_repeat	8	754	94	0	0	0	0	0	0.999	1
CTCGGn|Simple_repeat|Simple_repeat	20	1398	69	0	0	0	0	0	0.997	1
Helitron1Na_Mam|RC|Helitron	324	81681	252	1	153	39	1.37	0	1	1
LTR5|LTR|ERVK	20	4567	228	1	152	2	4.33	0	1	1
CCGGAn|Simple_repeat|Simple_repeat	2	333	166	0	0	0	0	0	1	1
CGAAn|Simple_repeat|Simple_repeat	10	328	32	0	0	0	0	0	1	1
TCTCCCn|Simple_repeat|Simple_repeat	424	24014	56	1	33	11	1.1	0	1	1
MER61B|LTR|ERV1	431	138642	321	1	88	67	0.27	0	1	1
LTR27|LTR|ERV1	412	224585	545	1	163	108	0.41	0	1	1
ATAAGn|Simple_repeat|Simple_repeat	34	2104	61	0	0	1	0	0	0.995	1
MER57D|LTR|ERV1	458	127722	278	1	142	61	0.84	0	1	1
LTR19B|LTR|ERV1	281	120771	429	1	150	58	0.95	0	1	1
CCGAGn|Simple_repeat|Simple_repeat	18	972	54	0	0	0	0	0	0.998	1
CGATAn|Simple_repeat|Simple_repeat	5	288	57	0	0	0	0	0	1	1
CTTAAn|Simple_repeat|Simple_repeat	11	714	64	0	0	0	0	0	0.999	1
CGATGn|Simple_repeat|Simple_repeat	2	47	23	0	0	0	0	0	1	1
CTCCGn|Simple_repeat|Simple_repeat	10	1220	122	0	0	0	0	0	0.997	1
tRNA-Val-GTA|tRNA|tRNA	12	768	64	0	0	0	0	0	0.999	1
TTCGn|Simple_repeat|Simple_repeat	15	811	54	0	0	0	0	0	0.998	1
TAAAGn|Simple_repeat|Simple_repeat	34	2076	61	0	0	1	0	0	0.995	1
tRNA-Thr-ACG|tRNA|tRNA	3	179	59	0	0	0	0	0	1	1
CCGAAn|Simple_repeat|Simple_repeat	1	50	50	0	0	0	0	0	1	1
tRNA-Ala-GCY_|tRNA|tRNA	82	5761	70	1	18	2	2.2	0	1	1
U4|snRNA|snRNA	161	14883	92	1	131	7	2.93	0	1	1
LTR52|LTR|ERVL	1081	283965	262	1	144	137	0.05	0	1	1
MER97a|DNA|hAT-Tip100	277	102789	371	1	158	49	1.17	0	1	1
CAGGTn|Simple_repeat|Simple_repeat	11	1528	138	0	0	0	0	0	0.997	1
MER70B|LTR|ERVL	479	153587	320	1	117	74	0.46	0	1	1
PRIMA4_LTR|LTR|ERV1	360	143884	399	1	102	69	0.39	0	1	1
tRNA-Leu-TTAm|tRNA|tRNA	27	1895	70	0	0	0	0	0	0.996	1
TTAAGn|Simple_repeat|Simple_repeat	5	376	75	0	0	0	0	0	1	1
LTR26E|LTR|ERV1	304	119466	392	2	159	57	1.03	0	1	1
Tigger11a|DNA|TcMar-Tigger	432	97602	225	2	140	47	1.09	0	1	1
Tigger16a|DNA|TcMar-Tigger	707	103989	147	1	122	50	0.89	0	1	1
TTACGn|Simple_repeat|Simple_repeat	5	347	69	0	0	0	0	0	1	1
CGAn|Simple_repeat|Simple_repeat	15	939	62	0	0	0	0	0	0.998	1
TCTCGn|Simple_repeat|Simple_repeat	8	443	55	0	0	0	0	0	0.999	1
CTTCGn|Simple_repeat|Simple_repeat	1	36	36	0	0	0	0	0	1	1
CAAGAn|Simple_repeat|Simple_repeat	22	799	36	0	0	0	0	0	0.998	1
L1P4b|LINE|L1	152	144897	953	1	78	70	0.11	0	1	1
CATTGn|Simple_repeat|Simple_repeat	19	680	35	0	0	0	0	0	0.999	1
MER75A|DNA|PiggyBac	92	6591	71	1	68	3	3.12	0	1	1
LTR2C|LTR|ERV1	295	88428	299	1	83	42	0.68	0	1	1
tRNA-Pro-CCY|tRNA|tRNA	17	1122	66	0	0	0	0	0	0.998	1
AACTGn|Simple_repeat|Simple_repeat	11	330	30	0	0	0	0	0	1	1
CACTTn|Simple_repeat|Simple_repeat	10	1051	105	0	0	0	0	0	0.998	1
TCCGGn|Simple_repeat|Simple_repeat	2	205	102	0	0	0	0	0	1	1
AmnSINE1|SINE|Deu	1116	157569	141	2	127	76	0.51	0	1	1
CGGGn|Simple_repeat|Simple_repeat	65	2076	31	0	0	1	0	0	0.995	1
CCCGGn|Simple_repeat|Simple_repeat	56	1816	32	0	0	0	0	0	0.996	1
MER61A|LTR|ERV1	812	246291	303	1	151	119	0.24	0	1	1
tRNA-Met|tRNA|tRNA	50	2916	58	0	0	1	0	0.01	0.993	1
Gn|Simple_repeat|Simple_repeat	81	2858	35	0	0	1	0	0.01	0.993	1
UCON1|Unknown|Unknown	29	3319	114	0	0	1	0	0.01	0.992	1
AluYc5|SINE|Alu	45	5261	116	0	0	2	-0.69	0.01	0.987	1
TAGTGn|Simple_repeat|Simple_repeat	30	4539	151	0	0	2	-0.69	0.01	0.989	1
TTTAGn|Simple_repeat|Simple_repeat	75	2701	36	0	0	1	0	0.01	0.994	1
CAACTn|Simple_repeat|Simple_repeat	25	3522	140	0	0	1	0	0.01	0.992	1
tRNA-Asp-GAY|tRNA|tRNA	49	2645	53	0	0	1	0	0.01	0.994	1
Eulor6A|DNA?|DNA?	30	3989	132	0	0	1	0	0.01	0.99	1
CGGAn|Simple_repeat|Simple_repeat	47	3888	82	0	0	1	0	0.01	0.991	1
AGCTGn|Simple_repeat|Simple_repeat	25	2217	88	0	0	1	0	0.01	0.995	1
CAGTGn|Simple_repeat|Simple_repeat	33	2956	89	0	0	1	0	0.01	0.993	1
CTAAAn|Simple_repeat|Simple_repeat	63	2294	36	0	0	1	0	0.01	0.995	1
tRNA-Ala-GCA|tRNA|tRNA	40	2734	68	0	0	1	0	0.01	0.994	1
CACTAn|Simple_repeat|Simple_repeat	41	5230	127	0	0	2	-0.69	0.01	0.987	1
GGTTGn|Simple_repeat|Simple_repeat	24	3220	134	0	0	1	0	0.01	0.992	1
CTTAn|Simple_repeat|Simple_repeat	76	3279	43	0	0	1	0	0.01	0.992	1
Eulor3|DNA?|DNA?	36	5333	148	0	0	2	-0.69	0.01	0.987	1
MER133B|DNA?|DNA?	41	3189	77	0	0	1	0	0.01	0.992	1
CCTCGn|Simple_repeat|Simple_repeat	27	2169	80	0	0	1	0	0.01	0.995	1
UCON12|Unknown|Unknown	45	5793	128	0	0	2	-0.69	0.01	0.986	1
tRNA-Ile-ATT|tRNA|tRNA	53	2808	52	0	0	1	0	0.01	0.993	1
Cn|Simple_repeat|Simple_repeat	105	2869	27	0	0	1	0	0.01	0.993	1
UCON22|Unknown|Unknown	35	4369	124	0	0	2	-0.69	0.01	0.989	1
CAGAAn|Simple_repeat|Simple_repeat	61	2569	42	0	0	1	0	0.01	0.994	1
UCON12A|Unknown|Unknown	26	3850	148	0	0	1	0	0.01	0.991	1
HERV-Fc1_LTR1|LTR|ERV1	17	5906	347	0	0	2	-0.69	0.01	0.986	1
tRNA-Phe-TTY|tRNA|tRNA	87	5379	61	0	0	2	-0.69	0.01	0.987	1
CAATTn|Simple_repeat|Simple_repeat	127	5620	44	0	0	2	-0.69	0.01	0.987	1
CAACCn|Simple_repeat|Simple_repeat	20	2287	114	0	0	1	0	0.01	0.995	1
HSAT6|Satellite|Satellite	17	3948	232	0	0	1	0	0.01	0.99	1
MER133A|DNA?|DNA?	54	4121	76	0	0	1	0	0.01	0.99	1
CTAGn|Simple_repeat|Simple_repeat	59	4104	69	0	0	1	0	0.01	0.99	1
TCCTGn|Simple_repeat|Simple_repeat	63	5036	79	0	0	2	-0.69	0.01	0.988	1
CAGGGn|Simple_repeat|Simple_repeat	124	4090	32	0	0	1	0	0.01	0.99	1
CACGCn|Simple_repeat|Simple_repeat	27	3506	129	0	0	1	0	0.01	0.992	1
GCCTGn|Simple_repeat|Simple_repeat	41	2820	68	0	0	1	0	0.01	0.993	1
tRNA-Asn-AAC|tRNA|tRNA	46	3247	70	0	0	1	0	0.01	0.992	1
Eulor5B|DNA?|DNA?	43	4815	111	0	0	2	-0.69	0.01	0.988	1
Eulor2C|DNA?|DNA?	38	4519	118	0	0	2	-0.69	0.01	0.989	1
GTATGn|Simple_repeat|Simple_repeat	26	2225	85	0	0	1	0	0.01	0.995	1
UCON19|Unknown|Unknown	28	4860	173	0	0	2	-0.69	0.01	0.988	1
CAGTn|Simple_repeat|Simple_repeat	49	6043	123	0	0	2	-0.69	0.01	0.986	1
CTAAn|Simple_repeat|Simple_repeat	78	3457	44	0	0	1	0	0.01	0.992	1
MER136|DNA|DNA	28	4829	172	0	0	2	-0.69	0.01	0.988	1
tRNA-Gln-CAA_|tRNA|tRNA	34	2361	69	0	0	1	0	0.01	0.994	1
SAR|Satellite|Satellite	1	4774	4774	0	0	2	-0.69	0.01	0.988	1
CTACTn|Simple_repeat|Simple_repeat	28	3001	107	0	0	1	0	0.01	0.993	1
CACATn|Simple_repeat|Simple_repeat	51	4753	93	0	0	2	-0.69	0.01	0.988	1
TTCTGn|Simple_repeat|Simple_repeat	74	3713	50	0	0	1	0	0.01	0.991	1
UCON24|Unknown|Unknown	22	3323	151	0	0	1	0	0.01	0.992	1
tRNA-Met-i|tRNA|tRNA	40	2427	60	0	0	1	0	0.01	0.994	1
CAGGAn|Simple_repeat|Simple_repeat	50	3826	76	0	0	1	0	0.01	0.991	1
CTATGn|Simple_repeat|Simple_repeat	32	3235	101	0	0	1	0	0.01	0.992	1
UCON21|DNA?|DNA?	28	3706	132	0	0	1	0	0.01	0.991	1
MER132|DNA|TcMar	37	4149	112	0	0	2	-0.69	0.01	0.99	1
CAGGCn|Simple_repeat|Simple_repeat	52	4137	79	0	0	2	-0.69	0.01	0.99	1
TTAGn|Simple_repeat|Simple_repeat	79	5691	72	0	0	2	-0.69	0.01	0.986	1
CATACn|Simple_repeat|Simple_repeat	29	3418	117	0	0	1	0	0.01	0.992	1
HERV-Fc1_LTR3|LTR|ERV1	5	2357	471	0	0	1	0	0.01	0.994	1
Eulor10|DNA?|DNA?	34	4559	134	0	0	2	-0.69	0.01	0.989	1
TTCGGGn|Simple_repeat|Simple_repeat	29	4622	159	0	0	2	-0.69	0.01	0.989	1
tRNA-Gly-GGG|tRNA|tRNA	46	2832	61	0	0	1	0	0.01	0.993	1
CCCTGn|Simple_repeat|Simple_repeat	149	5748	38	0	0	2	-0.69	0.01	0.986	1
X7D_LINE|LINE|CR1	56	4281	76	0	0	2	-0.69	0.01	0.99	1
TAATGn|Simple_repeat|Simple_repeat	46	2654	57	0	0	1	0	0.01	0.994	1
UCON23|DNA?|DNA?	31	3756	121	0	0	1	0	0.01	0.991	1
tRNA-Leu-CTY|tRNA|tRNA	30	2264	75	0	0	1	0	0.01	0.995	1
AATTGn|Simple_repeat|Simple_repeat	96	4169	43	0	0	2	-0.69	0.01	0.99	1
tRNA-Val-GTG|tRNA|tRNA	38	2280	60	0	0	1	0	0.01	0.995	1
UCON25|Unknown|Unknown	43	3674	85	0	0	1	0	0.01	0.991	1
tRNA-Met_|tRNA|tRNA	48	2422	50	0	0	1	0	0.01	0.994	1
ATGTGn|Simple_repeat|Simple_repeat	33	2921	88	0	0	1	0	0.01	0.993	1
TAAGn|Simple_repeat|Simple_repeat	74	2868	38	0	0	1	0	0.01	0.993	1
UCON16|Unknown|Unknown	37	5092	137	0	0	2	-0.69	0.01	0.988	1
CTTGn|Simple_repeat|Simple_repeat	141	4656	33	0	0	2	-0.69	0.01	0.989	1
Eulor6C|DNA?|DNA?	22	2589	117	0	0	1	0	0.01	0.994	1
TTGTGn|Simple_repeat|Simple_repeat	62	5818	93	0	0	2	-0.69	0.01	0.986	1
TCCGn|Simple_repeat|Simple_repeat	67	4909	73	0	0	2	-0.69	0.01	0.988	1
HERV1_LTRb|LTR|ERV1	10	4604	460	0	0	2	-0.69	0.01	0.989	1
GCGTGn|Simple_repeat|Simple_repeat	27	2981	110	0	0	1	0	0.01	0.993	1
ACTGn|Simple_repeat|Simple_repeat	51	2870	56	0	0	1	0	0.01	0.993	1
CTGTGn|Simple_repeat|Simple_repeat	54	4866	90	0	0	2	-0.69	0.01	0.988	1
tRNA-Ile-ATA|tRNA|tRNA	66	2870	43	0	0	1	0	0.01	0.993	1
CCTATn|Simple_repeat|Simple_repeat	37	4798	129	0	0	2	-0.69	0.01	0.988	1
Eulor6E|DNA?|DNA?	31	4296	138	0	0	2	-0.69	0.01	0.99	1
CACCGn|Simple_repeat|Simple_repeat	20	4022	201	0	0	1	0	0.01	0.99	1
tRNA-Gly-GGA|tRNA|tRNA	108	4547	42	0	0	2	-0.69	0.01	0.989	1
Eulor9B|DNA|DNA	25	2888	115	0	0	1	0	0.01	0.993	1
SUBTEL_sa|Satellite|Satellite	34	2949	86	0	0	1	0	0.01	0.993	1
UCON18|Unknown|Unknown	18	3067	170	0	0	1	0	0.01	0.993	1
CATAGn|Simple_repeat|Simple_repeat	29	2591	89	0	0	1	0	0.01	0.994	1
CAGTAn|Simple_repeat|Simple_repeat	22	2420	110	0	0	1	0	0.01	0.994	1
CGAATn|Simple_repeat|Simple_repeat	34	3032	89	0	0	1	0	0.01	0.993	1
tRNA-Glu-GAA|tRNA|tRNA	95	5989	63	0	0	2	-0.69	0.01	0.986	1
CAAGn|Simple_repeat|Simple_repeat	159	5728	36	0	0	2	-0.69	0.01	0.986	1
CTTTAn|Simple_repeat|Simple_repeat	32	2181	68	0	0	1	0	0.01	0.995	1
GTCTGn|Simple_repeat|Simple_repeat	24	4768	198	0	0	2	-0.69	0.01	0.988	1
CATTAn|Simple_repeat|Simple_repeat	65	3873	59	0	0	1	0	0.01	0.991	1
CGAGGn|Simple_repeat|Simple_repeat	26	2559	98	0	0	1	0	0.01	0.994	1
TTCTCCn|Simple_repeat|Simple_repeat	166	8880	53	0	0	4	-1.39	0.02	0.978	1
CAATAn|Simple_repeat|Simple_repeat	117	7007	59	0	0	3	-1.1	0.02	0.983	1
CGCGGn|Simple_repeat|Simple_repeat	99	9222	93	0	0	4	-1.39	0.02	0.977	1
CACAAn|Simple_repeat|Simple_repeat	65	6225	95	0	0	3	-1.1	0.02	0.985	1
CGGGGGn|Simple_repeat|Simple_repeat	189	6598	34	0	0	3	-1.1	0.02	0.984	1
CCCCCAn|Simple_repeat|Simple_repeat	302	9127	30	0	0	4	-1.39	0.02	0.978	1
CACAGn|Simple_repeat|Simple_repeat	70	7786	111	0	0	3	-1.1	0.02	0.981	1
MER123|DNA|DNA	41	6548	159	0	0	3	-1.1	0.02	0.984	1
TTATGn|Simple_repeat|Simple_repeat	146	9995	68	0	0	4	-1.39	0.02	0.976	1
GGAGAAn|Simple_repeat|Simple_repeat	169	8374	49	0	0	4	-1.39	0.02	0.98	1
Eulor9C|DNA|DNA	107	9388	87	0	0	4	-1.39	0.02	0.977	1
AGGTGn|Simple_repeat|Simple_repeat	63	9806	155	0	0	4	-1.39	0.02	0.976	1
CCCCCTn|Simple_repeat|Simple_repeat	160	6756	42	0	0	3	-1.1	0.02	0.984	1
UCON9|Unknown|Unknown	49	8689	177	0	0	4	-1.39	0.02	0.979	1
TTCTCn|Simple_repeat|Simple_repeat	145	8273	57	0	0	4	-1.39	0.02	0.98	1
Eulor12|DNA?|DNA?	60	6417	106	0	0	3	-1.1	0.02	0.985	1
CATAAn|Simple_repeat|Simple_repeat	120	8389	69	0	0	4	-1.39	0.02	0.98	1
GGATGn|Simple_repeat|Simple_repeat	81	9818	121	0	0	4	-1.39	0.02	0.976	1
TGGGGGn|Simple_repeat|Simple_repeat	325	9321	28	0	0	4	-1.39	0.02	0.977	1
CAAACn|Simple_repeat|Simple_repeat	249	7417	29	0	0	3	-1.1	0.02	0.982	1
LINE|L1?	84	6700	79	0	0	3	-1.1	0.02	0.984	1
UCON17|Unknown|Unknown	33	6112	185	0	0	2	-0.69	0.02	0.985	1
Eulor2A|DNA?|DNA?	67	9734	145	0	0	4	-1.39	0.02	0.977	1
MER134|DNA?|DNA?	67	8620	128	0	0	4	-1.39	0.02	0.979	1
UCON20|Unknown|Unknown	44	9450	214	0	0	4	-1.39	0.02	0.977	1
CCGCGn|Simple_repeat|Simple_repeat	92	8530	92	0	0	4	-1.39	0.02	0.979	1
Charlie12|DNA|hAT-Charlie	22	7777	353	0	0	3	-1.1	0.02	0.981	1
X5B_LINE|LINE|CR1	99	7841	79	0	0	3	-1.1	0.02	0.981	1
HERV1_LTRd|LTR|ERV1	16	6703	418	0	0	3	-1.1	0.02	0.984	1
CGn|Simple_repeat|Simple_repeat	161	8551	53	0	0	4	-1.39	0.02	0.979	1
AGGGGGn|Simple_repeat|Simple_repeat	179	6764	37	0	0	3	-1.1	0.02	0.984	1
UCON15|Unknown|Unknown	44	6855	155	0	0	3	-1.1	0.02	0.984	1
CCCCCGn|Simple_repeat|Simple_repeat	178	6347	35	0	0	3	-1.1	0.02	0.985	1
CAGCTn|Simple_repeat|Simple_repeat	55	7285	132	0	0	3	-1.1	0.02	0.982	1
MLT1E-int|LTR|ERVL-MaLR	18	6257	347	0	0	3	-1.1	0.02	0.985	1
Eulor4|Unknown|Unknown	31	6393	206	0	0	3	-1.1	0.02	0.985	1
Eulor2B|DNA?|DNA?	57	9004	157	0	0	4	-1.39	0.02	0.978	1
GTTTGn|Simple_repeat|Simple_repeat	247	8107	32	0	0	3	-1.1	0.02	0.98	1
UCON11|Unknown|Unknown	45	8979	199	0	0	4	-1.39	0.02	0.978	1
GAGAAn|Simple_repeat|Simple_repeat	152	9590	63	0	0	4	-1.39	0.02	0.977	1
TATTGn|Simple_repeat|Simple_repeat	154	9803	63	0	0	4	-1.39	0.02	0.976	1
tRNA-Glu-GAG_|tRNA|tRNA	96	6371	66	0	0	3	-1.1	0.02	0.985	1
X9_LINE|LINE|L1?	84	6700	79	0	0	3	-1.1	0.02	0.984	1
Eulor11|DNA|DNA	81	11781	145	0	0	5	-1.61	0.03	0.971	1
AATAGn|Simple_repeat|Simple_repeat	159	10277	64	0	0	4	-1.39	0.03	0.975	1
CATCCn|Simple_repeat|Simple_repeat	100	12265	122	0	0	5	-1.61	0.03	0.97	1
HY4|scRNA|scRNA	162	12930	79	0	0	6	-1.79	0.03	0.969	1
ATATGn|Simple_repeat|Simple_repeat	130	11657	89	0	0	5	-1.61	0.03	0.972	1
UCON28c|Unknown|Unknown	65	12833	197	0	0	6	-1.79	0.03	0.969	1
UCON13|LINE?|Penelope?	51	10397	203	0	0	5	-1.61	0.03	0.975	1
CATCTn|Simple_repeat|Simple_repeat	92	11838	128	0	0	5	-1.61	0.03	0.971	1
L1P|LINE|L1	159	14228	89	0	0	6	-1.79	0.03	0.966	1
CAGGn|Simple_repeat|Simple_repeat	236	13449	56	0	0	6	-1.79	0.03	0.968	1
TTTAAn|Simple_repeat|Simple_repeat	470	13758	29	0	0	6	-1.79	0.03	0.967	1
UCON5|Unknown|Unknown	102	13839	135	0	0	6	-1.79	0.03	0.967	1
GGAGAn|Simple_repeat|Simple_repeat	223	12365	55	0	0	5	-1.61	0.03	0.97	1
LINE?|Penelope?	51	10397	203	0	0	5	-1.61	0.03	0.975	1
Eulor6B|DNA?|DNA?	59	10306	174	0	0	4	-1.39	0.03	0.975	1
LINE?	51	10397	203	0	0	5	-1.61	0.03	0.975	1
HERV-Fc2-int|LTR|ERV1	3	12088	4029	0	0	5	-1.61	0.03	0.971	1
Eulor6D|DNA?|DNA?	74	11959	161	0	0	5	-1.61	0.03	0.971	1
TCTCCn|Simple_repeat|Simple_repeat	218	13386	61	0	0	6	-1.79	0.03	0.968	1
UCON6|Unknown|Unknown	85	13124	154	0	0	6	-1.79	0.03	0.969	1
UCON10|Unknown|Unknown	64	11988	187	0	0	5	-1.61	0.03	0.971	1
HERV1_LTRa|LTR|ERV1	27	11796	436	0	0	5	-1.61	0.03	0.971	1
AGATGn|Simple_repeat|Simple_repeat	93	11372	122	0	0	5	-1.61	0.03	0.972	1
X2_LINE|LINE|CR1	65	10658	163	0	0	5	-1.61	0.03	0.974	1
U7|snRNA|snRNA	247	13257	53	0	0	6	-1.79	0.03	0.968	1
UCON14|DNA?|DNA?	98	10433	106	0	0	5	-1.61	0.03	0.975	1
CCCCAAn|Simple_repeat|Simple_repeat	104	13380	128	0	0	6	-1.79	0.03	0.968	1
HERV1_LTRe|LTR|ERV1	31	10345	333	0	0	5	-1.61	0.03	0.975	1
CTATTn|Simple_repeat|Simple_repeat	193	12926	66	0	0	6	-1.79	0.03	0.969	1
Eulor1|DNA|DNA	86	12799	148	0	0	6	-1.79	0.03	0.969	1
CATTCn|Simple_repeat|Simple_repeat	142	12915	90	0	0	6	-1.79	0.03	0.969	1
Eulor5A|DNA?|DNA?	127	18061	142	0	0	8	-2.08	0.04	0.956	1
U13|snRNA|snRNA	177	17402	98	0	0	8	-2.08	0.04	0.958	1
CCTGn|Simple_repeat|Simple_repeat	261	15912	60	0	0	7	-1.95	0.04	0.962	1
GGCTGn|Simple_repeat|Simple_repeat	227	17050	75	0	0	8	-2.08	0.04	0.959	1
UCON28b|Unknown|Unknown	77	14371	186	0	0	6	-1.79	0.04	0.965	1
TTTCCn|Simple_repeat|Simple_repeat	250	15260	61	0	0	7	-1.95	0.04	0.963	1
UCON31|Unknown|Unknown	110	17655	160	0	0	8	-2.08	0.04	0.957	1
MER9B|LTR|ERVK	39	17080	437	0	0	8	-2.08	0.04	0.959	1
CATATn|Simple_repeat|Simple_repeat	131	15303	116	0	0	7	-1.95	0.04	0.963	1
X5A_LINE|LINE|CR1	137	15444	112	0	0	7	-1.95	0.04	0.963	1
DNA|Merlin	57	17672	310	0	0	8	-2.08	0.04	0.957	1
Tigger1a_Mars|DNA|TcMar-Tigger	44	15868	360	0	0	7	-1.95	0.04	0.962	1
Merlin1_HS|DNA|Merlin	57	17672	310	0	0	8	-2.08	0.04	0.957	1
CCAAn|Simple_repeat|Simple_repeat	323	17342	53	0	0	8	-2.08	0.04	0.958	1
GAATGn|Simple_repeat|Simple_repeat	173	17448	100	0	0	8	-2.08	0.04	0.958	1
Unknown?	97	18224	187	0	0	8	-2.08	0.04	0.956	1
MLT1E1-int|LTR|ERVL-MaLR	45	16531	367	0	0	8	-2.08	0.04	0.96	1
Eulor9A|DNA|DNA	123	15635	127	0	0	7	-1.95	0.04	0.962	1
MER125|DNA|DNA	140	16564	118	0	0	8	-2.08	0.04	0.96	1
HERV1_LTRc|LTR|ERV1	34	14417	424	0	0	6	-1.79	0.04	0.965	1
CCTTGn|Simple_repeat|Simple_repeat	59	17880	303	0	0	8	-2.08	0.04	0.957	1
TTAAAn|Simple_repeat|Simple_repeat	523	15333	29	0	0	7	-1.95	0.04	0.963	1
UCON4|Unknown|Unknown	123	16928	137	0	0	8	-2.08	0.04	0.959	1
MER130|Unknown?|Unknown?	97	18224	187	0	0	8	-2.08	0.04	0.956	1
UCON7|DNA?|DNA?	127	17483	137	0	0	8	-2.08	0.04	0.958	1
TAGGn|Simple_repeat|Simple_repeat	212	14421	68	0	0	6	-1.79	0.04	0.965	1
Unknown?|Unknown?	97	18224	187	0	0	8	-2.08	0.04	0.956	1
CCTAn|Simple_repeat|Simple_repeat	207	15305	73	0	0	7	-1.95	0.04	0.963	1
GGAAAn|Simple_repeat|Simple_repeat	254	17393	68	0	0	8	-2.08	0.04	0.958	1
UCON8|Unknown|Unknown	99	15187	153	0	0	7	-1.95	0.04	0.963	1
CACTCn|Simple_repeat|Simple_repeat	99	14606	147	0	0	7	-1.95	0.04	0.965	1
Tigger2b|DNA|TcMar-Tigger	110	17001	154	0	0	8	-2.08	0.04	0.959	1
LTR21B|LTR|ERV1	60	20620	343	0	0	9	-2.2	0.05	0.95	1
ATTGn|Simple_repeat|Simple_repeat	690	19470	28	0	0	9	-2.2	0.05	0.953	1
AmnSINE2|SINE|Deu	149	20337	136	0	0	9	-2.2	0.05	0.951	1
X1_LINE|LINE|CR1	85	21590	254	0	0	10	-2.3	0.05	0.948	1
SSU-rRNA_Hsa|rRNA|rRNA	80	22236	277	0	0	10	-2.3	0.05	0.947	1
MLT1N2-int|LTR|ERVL-MaLR	76	19867	261	0	0	9	-2.2	0.05	0.952	1
TTTTTAn|Simple_repeat|Simple_repeat	702	21302	30	0	0	10	-2.3	0.05	0.949	1
CAATn|Simple_repeat|Simple_repeat	669	18609	27	0	0	9	-2.2	0.05	0.955	1
MER57E2|LTR|ERV1	76	20832	274	0	0	10	-2.3	0.05	0.95	1
TTGGn|Simple_repeat|Simple_repeat	328	19388	59	0	0	9	-2.2	0.05	0.954	1
HSATI|Satellite|Satellite	45	19885	441	0	0	9	-2.2	0.05	0.952	1
UCON27|Unknown|Unknown	103	22133	214	0	0	10	-2.3	0.05	0.947	1
MER6C|DNA|TcMar-Tigger	159	21759	136	0	0	10	-2.3	0.05	0.948	1
L1P4c|LINE|L1	45	19808	440	0	0	9	-2.2	0.05	0.952	1
MER75B|DNA|PiggyBac	113	19132	169	0	0	9	-2.2	0.05	0.954	1
GGGAGAn|Simple_repeat|Simple_repeat	420	22341	53	0	0	10	-2.3	0.05	0.947	1
GGGAAn|Simple_repeat|Simple_repeat	303	22890	75	0	0	11	-2.4	0.06	0.945	1
Charlie4|DNA|hAT-Charlie	121	23670	195	0	0	11	-2.4	0.06	0.944	1
UCON28a|Unknown|Unknown	129	24335	188	0	0	11	-2.4	0.06	0.942	1
TAAAAAn|Simple_repeat|Simple_repeat	753	22893	30	0	0	11	-2.4	0.06	0.945	1
CACACn|Simple_repeat|Simple_repeat	151	22564	149	0	0	10	-2.3	0.06	0.946	1
CAGCCn|Simple_repeat|Simple_repeat	257	25259	98	0	0	12	-2.48	0.06	0.94	1
TTCCCn|Simple_repeat|Simple_repeat	303	22385	73	0	0	10	-2.3	0.06	0.946	1
U1|snRNA|snRNA	205	25768	125	0	0	12	-2.48	0.06	0.939	1
CTATAn|Simple_repeat|Simple_repeat	233	24702	106	0	0	11	-2.4	0.06	0.941	1
TATAGn|Simple_repeat|Simple_repeat	192	22976	119	0	0	11	-2.4	0.06	0.945	1
HERV-Fc1-int|LTR|ERV1	7	25523	3646	0	0	12	-2.48	0.06	0.939	1
CACGn|Simple_repeat|Simple_repeat	287	26082	90	0	0	12	-2.48	0.06	0.938	1
Ricksha_a|DNA|MuDR	63	23211	368	0	0	11	-2.4	0.06	0.944	1
GTGTGn|Simple_repeat|Simple_repeat	173	29320	169	0	0	14	-2.64	0.07	0.93	1
GAGTGn|Simple_repeat|Simple_repeat	181	28116	155	0	0	13	-2.56	0.07	0.933	1
MLT1L-int|LTR|ERVL-MaLR	108	27433	254	0	0	13	-2.56	0.07	0.935	1
DNA1_Mam|DNA|TcMar	171	28964	169	0	0	14	-2.64	0.07	0.931	1
U13_|snRNA|snRNA	307	30308	98	0	0	14	-2.64	0.07	0.928	1
LTR58|LTR|ERV1	76	27033	355	0	0	13	-2.56	0.07	0.936	1
TCTGn|Simple_repeat|Simple_repeat	520	28251	54	0	0	13	-2.56	0.07	0.933	1
MER126|DNA|DNA	213	28852	135	0	0	13	-2.56	0.07	0.931	1
UCON26|Unknown|Unknown	206	29477	143	0	0	14	-2.64	0.07	0.93	1
Eulor8|DNA|TcMar?	143	28316	198	0	0	13	-2.56	0.07	0.933	1
CGTGn|Simple_repeat|Simple_repeat	341	29659	86	0	0	14	-2.64	0.07	0.929	1
MER30B|DNA|hAT-Charlie	227	32310	142	0	0	15	-2.71	0.08	0.924	1
CCCTAGn|Simple_repeat|Simple_repeat	208	32561	156	0	0	15	-2.71	0.08	0.923	1
LSAU|Satellite|Satellite	129	34404	266	0	0	16	-2.77	0.08	0.919	1
CAGAn|Simple_repeat|Simple_repeat	551	34214	62	0	0	16	-2.77	0.08	0.919	1
LTR10B|LTR|ERV1	79	33939	429	0	0	16	-2.77	0.08	0.92	1
MLT1E3-int|LTR|ERVL-MaLR	83	32400	390	0	0	15	-2.71	0.08	0.923	1
CTAGGGn|Simple_repeat|Simple_repeat	205	31094	151	0	0	15	-2.71	0.08	0.926	1
HSAT5|Satellite|Satellite	260	32740	125	0	0	15	-2.71	0.08	0.922	1
MER127|DNA|TcMar-Tigger	211	35319	167	0	0	17	-2.83	0.09	0.917	1
LTR21A|LTR|ERV1	93	37976	408	0	0	18	-2.89	0.09	0.911	1
LTR3B|LTR|ERVK	92	35977	391	0	0	17	-2.83	0.09	0.915	1
MER50C|LTR|ERV1	118	34888	295	0	0	16	-2.77	0.09	0.917	1
LTR38-int|LTR|ERV1	123	38002	308	0	0	18	-2.89	0.09	0.911	1
MER83B|LTR|ERV1	144	36619	254	0	0	17	-2.83	0.09	0.914	1
CTAn|Simple_repeat|Simple_repeat	547	35724	65	0	0	17	-2.83	0.09	0.916	1
D20S16|Satellite|Satellite	254	37738	148	0	0	18	-2.89	0.09	0.911	1
MER88|LTR|ERVL	113	35858	317	0	0	17	-2.83	0.09	0.916	1
LTR3|LTR|ERVK	93	36170	388	0	0	17	-2.83	0.09	0.915	1
CACCCn|Simple_repeat|Simple_repeat	452	37148	82	0	0	17	-2.83	0.09	0.913	1
TAGn|Simple_repeat|Simple_repeat	580	34835	60	0	0	16	-2.77	0.09	0.918	1
MER51D|LTR|ERV1	155	37628	242	0	0	18	-2.89	0.09	0.912	1
GCTGn|Simple_repeat|Simple_repeat	168	36179	215	0	0	17	-2.83	0.09	0.915	1
LTR13_|LTR|ERVK	44	39608	900	0	0	19	-2.94	0.1	0.907	1
MER92A|LTR|ERV1	152	39679	261	0	0	19	-2.94	0.1	0.907	1
LTR75_1|LTR|ERV1	128	41191	321	0	0	19	-2.94	0.1	0.903	1
GGGTGn|Simple_repeat|Simple_repeat	439	39472	89	0	0	19	-2.94	0.1	0.907	1
CTGn|Simple_repeat|Simple_repeat	903	39105	43	0	0	18	-2.89	0.1	0.908	1
LTR59|LTR|ERV1	122	40804	334	0	0	19	-2.94	0.1	0.904	1
CATGn|Simple_repeat|Simple_repeat	401	40056	99	0	0	19	-2.94	0.1	0.906	1
Charlie11|DNA|hAT-Charlie	108	40501	375	0	0	19	-2.94	0.1	0.905	1
LTR35|LTR|ERV1	118	40444	342	0	0	19	-2.94	0.1	0.905	1
MER34C|LTR|ERV1	184	42213	229	0	0	20	-3	0.1	0.901	1
MER95|LTR|ERV	156	41075	263	0	0	19	-2.94	0.1	0.904	1
Charlie10b|DNA|hAT-Charlie	272	43230	158	0	0	20	-3	0.11	0.899	1
SINE?|SINE?	425	44654	105	0	0	21	-3.04	0.11	0.896	1
GGGGAn|Simple_repeat|Simple_repeat	725	42942	59	1	18	20	-0.11	0.11	0.899	1
ACRO1|Satellite|acro	61	45372	743	0	0	21	-3.04	0.11	0.894	1
MER83C|LTR|ERV1	154	45186	293	0	0	21	-3.04	0.11	0.895	1
MER131|SINE?|SINE?	425	44654	105	0	0	21	-3.04	0.11	0.896	1
MLT1K-int|LTR|ERVL-MaLR	199	44860	225	0	0	21	-3.04	0.11	0.895	1
MER65B|LTR|ERV1	206	45060	218	0	0	21	-3.04	0.11	0.895	1
AluYa8|SINE|Alu	338	43062	127	0	0	20	-3	0.11	0.899	1
SINE?	425	44654	105	0	0	21	-3.04	0.11	0.896	1
Satellite|acro	61	45372	743	0	0	21	-3.04	0.11	0.894	1
MER97d|DNA|hAT-Tip100	102	46349	454	0	0	22	-3.09	0.11	0.892	1
LTR14A|LTR|ERVK	131	42948	327	0	0	20	-3	0.11	0.899	1
MLT1E1A-int|LTR|ERVL-MaLR	88	43133	490	0	0	20	-3	0.11	0.899	1
UCON29|DNA|PiggyBac?	241	43875	182	0	0	21	-3.04	0.11	0.898	1
MER41G|LTR|ERV1	113	43609	385	0	0	21	-3.04	0.11	0.898	1
TCCCCn|Simple_repeat|Simple_repeat	737	45929	62	0	0	22	-3.09	0.11	0.893	1
DNA|PiggyBac?	241	43875	182	0	0	21	-3.04	0.11	0.898	1
HY1|scRNA|scRNA	444	43230	97	0	0	20	-3	0.11	0.899	1
MER57E3|LTR|ERV1	244	48920	200	0	0	23	-3.14	0.12	0.886	1
Tigger1a_Art|DNA|TcMar-Tigger	304	48800	160	0	0	23	-3.14	0.12	0.887	1
Charlie10a|DNA|hAT-Charlie	301	48218	160	0	0	23	-3.14	0.12	0.888	1
LTR4|LTR|ERV1	101	47401	469	0	0	22	-3.09	0.12	0.89	1
U2|snRNA|snRNA	1089	48196	44	0	0	23	-3.14	0.12	0.888	1
CATTTn|Simple_repeat|Simple_repeat	314	50595	161	0	0	24	-3.18	0.12	0.883	1
HY3|scRNA|scRNA	545	47195	86	0	0	22	-3.09	0.12	0.89	1
MER107|DNA|DNA	359	49314	137	0	0	23	-3.14	0.12	0.886	1
LTR22|LTR|ERVK	103	49288	478	0	0	23	-3.14	0.12	0.886	1
CCCCAGn|Simple_repeat|Simple_repeat	542	47935	88	0	0	23	-3.14	0.12	0.889	1
X6B_LINE|LINE|CR1	431	47045	109	0	0	22	-3.09	0.12	0.89	1
LTR10G|LTR|ERV1	119	51126	429	0	0	24	-3.18	0.13	0.882	1
LTR69|LTR|ERVL	142	53839	379	0	0	26	-3.26	0.13	0.876	1
LTR72|LTR|ERV1	153	54545	356	0	0	26	-3.26	0.13	0.874	1
MER57C1|LTR|ERV1	190	51000	268	0	0	24	-3.18	0.13	0.882	1
TTTTTGn|Simple_repeat|Simple_repeat	1796	53584	29	0	0	25	-3.22	0.13	0.876	1
GGAn|Simple_repeat|Simple_repeat	1089	54601	50	0	0	26	-3.26	0.13	0.874	1
AluYf5|SINE|Alu	180	52558	291	0	0	25	-3.22	0.13	0.878	1
LTR45|LTR|ERV1	177	52593	297	0	0	25	-3.22	0.13	0.878	1
CTCAn|Simple_repeat|Simple_repeat	487	52585	107	1	22	25	-0.13	0.13	0.878	1
LTR72B|LTR|ERV1	170	52711	310	0	0	25	-3.22	0.13	0.878	1
ATGGTGn|Simple_repeat|Simple_repeat	513	58467	113	0	0	28	-3.33	0.14	0.866	1
GAAAAn|Simple_repeat|Simple_repeat	1552	55554	35	1	1	26	-3.26	0.14	0.872	1
CAGCn|Simple_repeat|Simple_repeat	169	54959	325	0	0	26	-3.26	0.14	0.873	1
MER94B|DNA|hAT-Blackjack	622	55069	88	0	0	26	-3.26	0.14	0.873	1
CAAAAAn|Simple_repeat|Simple_repeat	1837	56171	30	1	10	27	-0.99	0.14	0.871	1
TTTTCn|Simple_repeat|Simple_repeat	1533	56279	36	0	0	27	-3.3	0.14	0.87	1
LTR39-int|LTR|ERV1	162	58243	359	0	0	28	-3.33	0.14	0.866	1
polypyrimidine|Low_complexity|Low_complexity	1305	57531	44	0	0	27	-3.3	0.14	0.868	1
CACCATn|Simple_repeat|Simple_repeat	515	61886	120	0	0	29	-3.37	0.15	0.859	1
LTR35B|LTR|ERV1	207	60501	292	0	0	29	-3.37	0.15	0.861	1
LTR16D1|LTR|ERVL	205	60350	294	0	0	29	-3.37	0.15	0.862	1
MLT1E2-int|LTR|ERVL-MaLR	133	61202	460	0	0	29	-3.37	0.15	0.86	1
LTR75B|LTR|ERVL	206	62325	302	0	0	30	-3.4	0.15	0.858	1
TTCn|Simple_repeat|Simple_repeat	756	62002	82	0	0	30	-3.4	0.15	0.858	1
GAAn|Simple_repeat|Simple_repeat	798	62794	78	0	0	30	-3.4	0.15	0.856	1
FordPrefect_a|DNA|hAT-Tip100	282	60885	215	0	0	29	-3.37	0.15	0.861	1
MER97b|DNA|hAT-Tip100	182	61545	338	0	0	29	-3.37	0.15	0.859	1
ALINE|LINE|RTE	276	58969	213	0	0	28	-3.33	0.15	0.865	1
LTR77|LTR|ERV1	148	63055	426	0	0	30	-3.4	0.16	0.856	1
MER87|LTR|ERV1	227	66189	291	0	0	32	-3.47	0.16	0.849	1
Helitron2Na_Mam|RC|Helitron?	436	65265	149	0	0	31	-3.43	0.16	0.851	1
AAATGn|Simple_repeat|Simple_repeat	372	65613	176	0	0	31	-3.43	0.16	0.851	1
MamRep1894|DNA|hAT	686	66097	96	0	0	32	-3.47	0.16	0.849	1
LTR3A|LTR|ERVK	163	65346	400	0	0	31	-3.43	0.16	0.851	1
RC|Helitron?	436	65265	149	0	0	31	-3.43	0.16	0.851	1
LTR86B2|LTR|ERVL	269	64482	239	0	0	31	-3.43	0.16	0.853	1
LTR71A|LTR|ERV1	166	64184	386	0	0	31	-3.43	0.16	0.854	1
TGAGn|Simple_repeat|Simple_repeat	535	65613	122	0	0	31	-3.43	0.16	0.851	1
CCCAn|Simple_repeat|Simple_repeat	510	64763	126	0	0	31	-3.43	0.16	0.852	1
LTR61|LTR|ERV1	193	67643	350	0	0	32	-3.47	0.17	0.846	1
LTR44|LTR|ERV1	218	67536	309	0	0	32	-3.47	0.17	0.847	1
MER61F|LTR|ERV1	161	68780	427	0	0	33	-3.5	0.17	0.844	1
TGGGn|Simple_repeat|Simple_repeat	521	67760	130	0	0	32	-3.47	0.17	0.846	1
MER48|LTR|ERV1	193	69872	362	0	0	33	-3.5	0.17	0.842	1
GGGAn|Simple_repeat|Simple_repeat	1303	70101	53	0	0	33	-3.5	0.17	0.841	1
LTR90A|LTR|LTR	407	68173	167	0	0	33	-3.5	0.17	0.845	1
LTR14C|LTR|ERVK	137	70623	515	0	0	34	-3.53	0.17	0.84	1
LTR86B1|LTR|ERVL	298	68340	229	0	0	33	-3.5	0.17	0.845	1
LTR81|LTR|Gypsy	324	66943	206	0	0	32	-3.47	0.17	0.848	1
MER51E|LTR|ERV1	249	71963	289	0	0	34	-3.53	0.18	0.837	1
Ricksha_b|DNA|MuDR	120	72504	604	0	0	35	-3.56	0.18	0.836	1
X3_LINE|LINE|RTE-BovB	655	73851	112	0	0	35	-3.56	0.18	0.834	1
MSTB2-int|LTR|ERVL-MaLR	91	74731	821	0	0	36	-3.58	0.18	0.831	1
HERVL32-int|LTR|ERVL	115	71337	620	0	0	34	-3.53	0.18	0.839	1
LINE|RTE-BovB	655	73851	112	0	0	35	-3.56	0.18	0.834	1
CCGn|Simple_repeat|Simple_repeat	1237	74323	60	0	0	35	-3.56	0.18	0.832	1
MER74C|LTR|ERVL	233	73913	317	0	0	35	-3.56	0.18	0.833	1
TCCCn|Simple_repeat|Simple_repeat	1354	72491	53	0	0	35	-3.56	0.18	0.836	1
CGGn|Simple_repeat|Simple_repeat	1241	71601	57	0	0	34	-3.53	0.18	0.838	1
ORSL-2a|DNA|hAT-Tip100	364	71472	196	0	0	34	-3.53	0.18	0.838	1
CCCCGn|Simple_repeat|Simple_repeat	833	72835	87	0	0	35	-3.56	0.18	0.836	1
MER87B|LTR|ERV1	244	73698	302	0	0	35	-3.56	0.18	0.834	1
MER66D|LTR|ERV1	243	72428	298	0	0	35	-3.56	0.18	0.836	1
MER101B|LTR|ERV1	259	74617	288	0	0	36	-3.58	0.18	0.832	1
LTR86A2|LTR|ERVL	313	72381	231	0	0	35	-3.56	0.18	0.836	1
MER97c|DNA|hAT-Tip100	217	73434	338	0	0	35	-3.56	0.18	0.834	1
MER72B|LTR|ERV1	181	71539	395	0	0	34	-3.53	0.18	0.838	1
MERX|DNA|TcMar-Tigger	435	75953	174	0	0	36	-3.58	0.19	0.829	1
MLT1F1-int|LTR|ERVL-MaLR	161	78138	485	0	0	37	-3.61	0.19	0.825	1
MER135|DNA|DNA	819	75093	91	0	0	36	-3.58	0.19	0.831	1
X7C_LINE|LINE|CR1	622	74972	120	0	0	36	-3.58	0.19	0.831	1
LTR43B|LTR|ERV1	232	75600	325	0	0	36	-3.58	0.19	0.83	1
Tigger3d|DNA|TcMar-Tigger	600	76539	127	0	0	37	-3.61	0.19	0.828	1
LTR6B|LTR|ERV1	154	77434	502	1	6	37	-1.82	0.19	0.826	1
LTR60|LTR|ERV1	274	81404	297	1	19	39	-0.72	0.2	0.818	1
HERVK13-int|LTR|ERVK	68	81907	1204	0	0	39	-3.66	0.2	0.817	1
MER76-int|LTR|ERVL	150	80532	536	0	0	38	-3.64	0.2	0.82	1
LTR46|LTR|ERV1	259	79057	305	0	0	38	-3.64	0.2	0.823	1
LTR10D|LTR|ERV1	191	82608	432	0	0	40	-3.69	0.2	0.816	1
LTR86C|LTR|ERVL	285	80304	281	0	0	38	-3.64	0.2	0.82	1
LTR16D2|LTR|ERVL	281	81167	288	0	0	39	-3.66	0.2	0.818	1
LTR43-int|LTR|ERV1	150	82353	549	0	0	39	-3.66	0.2	0.816	1
LTR90B|LTR|LTR	538	82216	152	0	0	39	-3.66	0.2	0.816	1
HERVL66-int|LTR|ERVL	106	81076	764	0	0	39	-3.66	0.2	0.819	1
LSU-rRNA_Hsa|rRNA|rRNA	414	81326	196	0	0	39	-3.66	0.2	0.818	1
Tigger6b|DNA|TcMar-Tigger	295	80241	272	0	0	38	-3.64	0.2	0.82	1
Charlie26a|DNA|hAT-Charlie	515	80243	155	0	0	38	-3.64	0.2	0.82	1
Charlie14a|DNA|hAT-Charlie	524	85496	163	1	9	41	-1.52	0.21	0.81	1
Helitron1Nb_Mam|RC|Helitron	362	83838	231	0	0	40	-3.69	0.21	0.813	1
HERVK11D-int|LTR|ERVK	46	84925	1846	0	0	41	-3.71	0.21	0.811	1
CGGGGn|Simple_repeat|Simple_repeat	923	84035	91	0	0	40	-3.69	0.21	0.813	1
LTR3B_|LTR|ERVK	262	84577	322	0	0	40	-3.69	0.21	0.812	1
LTR38B|LTR|ERV1	229	86344	377	0	0	41	-3.71	0.21	0.808	1
LTR19C|LTR|ERV1	226	84648	374	0	0	40	-3.69	0.21	0.812	1
Charlie13b|DNA|hAT-Charlie	408	84065	206	0	0	40	-3.69	0.21	0.813	1
LTR57|LTR|ERVL	267	84137	315	0	0	40	-3.69	0.21	0.812	1
MLT1G-int|LTR|ERVL-MaLR	181	83910	463	0	0	40	-3.69	0.21	0.813	1
LTR73|LTR|ERV1	217	85003	391	0	0	41	-3.71	0.21	0.811	1
TAR1|Satellite|telo	161	89037	553	0	0	43	-3.76	0.22	0.803	1
LTR70|LTR|ERV1	144	88536	614	0	0	42	-3.74	0.22	0.804	1
LTR7Y|LTR|ERV1	249	90720	364	0	0	43	-3.76	0.22	0.8	1
5S|rRNA|rRNA	1275	90122	70	0	0	43	-3.76	0.22	0.801	1
LTR30|LTR|ERV1	145	88687	611	0	0	42	-3.74	0.22	0.803	1
MSR1|Satellite|Satellite	316	88132	278	0	0	42	-3.74	0.22	0.805	1
MER113B|DNA|hAT-Charlie	566	88736	156	0	0	42	-3.74	0.22	0.803	1
MLT2E|LTR|ERVL	391	92794	237	1	11	44	-1.39	0.23	0.795	1
LTR24|LTR|ERV1	308	92855	301	0	0	44	-3.78	0.23	0.795	1
MLT2B5|LTR|ERVL	330	92759	281	1	22	44	-0.69	0.23	0.795	1
MER84-int|LTR|ERV1	145	91912	633	0	0	44	-3.78	0.23	0.797	1
MER99|DNA|hAT?	296	96790	326	0	0	46	-3.83	0.24	0.788	1
LTR75|LTR|ERVL	291	96300	330	0	0	46	-3.83	0.24	0.788	1
MER5C1|DNA|hAT-Charlie	616	96630	156	0	0	46	-3.83	0.24	0.788	1
Kanga1b|DNA|TcMar-Tc2	376	96347	256	0	0	46	-3.83	0.24	0.788	1
AluYb9|SINE|Alu	327	95726	292	0	0	46	-3.83	0.24	0.789	1
LTR12E|LTR|ERV1	115	98372	855	0	0	47	-3.85	0.24	0.785	1
MER70C|LTR|ERVL	275	97406	354	0	0	47	-3.85	0.24	0.786	1
Tigger12|DNA|TcMar-Tigger	463	101683	219	0	0	49	-3.89	0.25	0.778	1
GSATX|Satellite|centr	56	102651	1833	0	0	49	-3.89	0.25	0.776	1
LTR31|LTR|ERV1	241	99677	413	0	0	48	-3.87	0.25	0.782	1
TAAAAn|Simple_repeat|Simple_repeat	2691	102507	38	0	0	49	-3.89	0.25	0.777	1
MER84|LTR|ERV1	363	102099	281	2	41	49	-0.18	0.25	0.777	1
LTR71B|LTR|ERV1	238	99662	418	0	0	48	-3.87	0.25	0.782	1
LTR46-int|LTR|ERV1	77	105005	1363	0	0	50	-3.91	0.26	0.772	1
MLT1G3-int|LTR|ERVL-MaLR	240	104436	435	0	0	50	-3.91	0.26	0.773	1
MER105|DNA|DNA	722	104093	144	0	0	50	-3.91	0.26	0.773	1
TTTTAn|Simple_repeat|Simple_repeat	2807	104307	37	0	0	50	-3.91	0.26	0.773	1
CATn|Simple_repeat|Simple_repeat	2069	104796	50	0	0	50	-3.91	0.26	0.772	1
LTR66|LTR|ERVL	377	105794	280	0	0	51	-3.93	0.26	0.77	1
L1M|LINE|L1	996	106309	106	0	0	51	-3.93	0.26	0.769	1
ATGn|Simple_repeat|Simple_repeat	2050	108572	52	0	0	52	-3.95	0.27	0.765	1
LTR1C|LTR|ERV1	248	110991	447	0	0	53	-3.97	0.27	0.76	1
HERV1_I-int|LTR|ERV1	49	110541	2255	0	0	53	-3.97	0.27	0.761	1
LTR64|LTR|ERV1	372	109354	293	0	0	52	-3.95	0.27	0.764	1
MER101|LTR|ERV1	367	109478	298	0	0	53	-3.97	0.27	0.763	1
X7B_LINE|LINE|CR1	946	114726	121	0	0	55	-4.01	0.28	0.753	1
MamRep564|Unknown|Unknown	795	112641	141	0	0	54	-3.99	0.28	0.757	1
Tigger12A|DNA|TcMar-Tigger	684	113938	166	0	0	55	-4.01	0.28	0.755	1
MER6B|DNA|TcMar-Tigger	679	113415	167	0	0	54	-3.99	0.28	0.756	1
MER66A|LTR|ERV1	328	113343	345	0	0	54	-3.99	0.28	0.756	1
MER73|LTR|ERVL	280	111762	399	0	0	54	-3.99	0.28	0.759	1
MER65D|LTR|ERV1	474	119169	251	0	0	57	-4.04	0.29	0.745	1
L1P5|LINE|L1	696	118949	170	0	0	57	-4.04	0.29	0.746	1
RNA	729	119470	163	0	0	57	-4.04	0.29	0.745	1
X7A_LINE|LINE|CR1	927	117009	126	0	0	56	-4.03	0.29	0.749	1
RNA|RNA	729	119470	163	0	0	57	-4.04	0.29	0.745	1
7SK|RNA|RNA	729	119470	163	0	0	57	-4.04	0.29	0.745	1
Charlie6|DNA|hAT-Charlie	260	122948	472	0	0	59	-4.08	0.3	0.738	1
MLT-int|LTR|ERVL-MaLR	353	123116	348	0	0	59	-4.08	0.3	0.738	1
CAGAGAn|Simple_repeat|Simple_repeat	1130	119922	106	1	5	58	-2.45	0.3	0.744	1
LTR38|LTR|ERV1	310	120018	387	1	52	58	-0.11	0.3	0.743	1
L1M2a1|LINE|L1	124	122781	990	0	0	59	-4.08	0.3	0.738	1
LINE|Dong-R4	556	120051	215	0	0	58	-4.06	0.3	0.743	1
MER124|DNA?|DNA?	746	121991	163	0	0	59	-4.08	0.3	0.74	1
MER57F|LTR|ERV1	431	123247	285	0	0	59	-4.08	0.3	0.738	1
Mam_R4|LINE|Dong-R4	556	120051	215	0	0	58	-4.06	0.3	0.743	1
MER67A|LTR|ERV1	479	121303	253	0	0	58	-4.06	0.3	0.741	1
LTR10E|LTR|ERV1	291	122600	421	0	0	59	-4.08	0.3	0.739	1
LTR7C|LTR|ERV1	318	125268	393	0	0	60	-4.09	0.31	0.734	1
Kanga1d|DNA|TcMar-Tc2	666	126005	189	0	0	61	-4.11	0.31	0.733	1
scRNA|scRNA	1340	125438	93	1	45	60	-0.29	0.31	0.734	1
LTR25|LTR|ERV1	282	124566	441	0	0	60	-4.09	0.31	0.735	1
MER61E|LTR|ERV1	335	127079	379	0	0	61	-4.11	0.31	0.731	1
LTR80A|LTR|ERVL	393	127326	323	1	27	61	-0.82	0.31	0.73	1
scRNA	1340	125438	93	1	45	60	-0.29	0.31	0.734	1
CCAn|Simple_repeat|Simple_repeat	1222	129359	105	0	0	62	-4.13	0.32	0.727	1
TCTCTGn|Simple_repeat|Simple_repeat	1207	131635	109	0	0	63	-4.14	0.32	0.723	1
LTR86A1|LTR|ERVL	525	130098	247	0	0	63	-4.14	0.32	0.725	1
LTR52-int|LTR|ERVL	268	133720	498	0	0	64	-4.16	0.33	0.719	1
MER106A|DNA|hAT-Charlie	747	135135	180	0	0	65	-4.17	0.33	0.716	1
LTR6A|LTR|ERV1	288	132385	459	0	0	64	-4.16	0.33	0.721	1
TGGn|Simple_repeat|Simple_repeat	1231	132682	107	0	0	64	-4.16	0.33	0.721	1
MER57E1|LTR|ERV1	501	132560	264	0	0	64	-4.16	0.33	0.721	1
MLT1F2-int|LTR|ERVL-MaLR	300	133865	446	0	0	64	-4.16	0.33	0.719	1
L1MEa|LINE|L1	378	133774	353	0	0	64	-4.16	0.33	0.719	1
MER57C2|LTR|ERV1	467	137169	293	0	0	66	-4.19	0.34	0.713	1
MER41E|LTR|ERV1	359	135912	378	0	0	65	-4.17	0.34	0.715	1
MST-int|LTR|ERVL-MaLR	359	135731	378	0	0	65	-4.17	0.34	0.715	1
LTR47B|LTR|ERVL	413	137845	333	0	0	66	-4.19	0.34	0.711	1
LTR24B|LTR|ERV1	468	137067	292	0	0	66	-4.19	0.34	0.713	1
L1P4d|LINE|L1	160	138944	868	0	0	67	-4.2	0.34	0.71	1
LTR45B|LTR|ERV1	444	141534	318	0	0	68	-4.22	0.35	0.705	1
MER106B|DNA|hAT-Charlie	827	142142	171	0	0	68	-4.22	0.35	0.704	1
CAAAn|Simple_repeat|Simple_repeat	5140	142134	27	1	20	68	-1.22	0.35	0.704	1
Tigger16b|DNA|TcMar-Tigger	1051	140998	134	0	0	68	-4.22	0.35	0.706	1
LTR26B|LTR|ERV1	459	143100	311	0	0	69	-4.23	0.35	0.702	1
LTR10A|LTR|ERV1	313	139973	447	0	0	67	-4.2	0.35	0.708	1
PABL_B|LTR|ERV1	377	142120	376	0	0	68	-4.22	0.35	0.704	1
AluYc3|SINE|Alu	570	142019	249	0	0	68	-4.22	0.35	0.704	1
MER41D|LTR|ERV1	475	141630	298	0	0	68	-4.22	0.35	0.705	1
MER96|DNA|hAT	1275	140968	110	0	0	68	-4.22	0.35	0.706	1
MamGypLTR1d|LTR|Gypsy	751	140274	186	0	0	67	-4.2	0.35	0.707	1
LTR2B|LTR|ERV1	326	147229	451	0	0	71	-4.26	0.36	0.695	1
L1P4e|LINE|L1	201	147413	733	0	0	71	-4.26	0.36	0.695	1
MER68B|LTR|ERVL	450	146011	324	0	0	70	-4.25	0.36	0.697	1
TTTGn|Simple_repeat|Simple_repeat	5230	144972	27	2	53	70	-0.28	0.36	0.699	1
MLT1H2-int|LTR|ERVL-MaLR	350	144365	412	0	0	69	-4.23	0.36	0.7	1
Zaphod2|DNA|hAT-Tip100	735	145526	197	0	0	70	-4.25	0.36	0.698	1
MLT1G1-int|LTR|ERVL-MaLR	307	143947	468	0	0	69	-4.23	0.36	0.701	1
MER9a2|LTR|ERVK	309	143861	465	0	0	69	-4.23	0.36	0.701	1
U6|snRNA|snRNA	1711	149218	87	1	29	72	-0.91	0.37	0.692	1
LTR43|LTR|ERV1	401	151218	377	0	0	73	-4.29	0.37	0.688	1
MER83B-int|LTR|ERV1	260	149078	573	0	0	72	-4.28	0.37	0.692	1
MER58D|DNA|hAT-Charlie	1154	149844	129	0	0	72	-4.28	0.37	0.691	1
MSTC-int|LTR|ERVL-MaLR	203	151185	744	0	0	73	-4.29	0.37	0.688	1
MER83|LTR|ERV1	465	151630	326	0	0	73	-4.29	0.37	0.688	1
HERVFH21-int|LTR|ERV1	118	150951	1279	0	0	73	-4.29	0.37	0.689	1
LTR13A|LTR|ERVK	188	149517	795	0	0	72	-4.28	0.37	0.691	1
LTR55|LTR|ERV	407	148122	363	0	0	71	-4.26	0.37	0.694	1
RC	2236	451685	202	2	208	218	-0.05	0.37	0.693	1
CAAAAn|Simple_repeat|Simple_repeat	5476	153297	27	1	29	74	-0.94	0.38	0.685	1
LTR88a|LTR|Gypsy?	917	154845	168	0	0	74	-4.3	0.38	0.682	1
L5|LINE|RTE	738	154413	209	1	60	74	-0.21	0.38	0.683	1
ORSL-2b|DNA|hAT-Tip100	715	154592	216	0	0	74	-4.3	0.38	0.683	1
Kanga1c|DNA|TcMar-Tc2	827	154474	186	0	0	74	-4.3	0.38	0.683	1
MamGypLTR2b|LTR|Gypsy	892	158692	177	0	0	76	-4.33	0.39	0.676	1
CAAn|Simple_repeat|Simple_repeat	5500	156718	28	0	0	75	-4.32	0.39	0.679	1
LTR19-int|LTR|ERV1	201	158219	787	0	0	76	-4.33	0.39	0.676	1
HERV15-int|LTR|ERV1	93	157504	1693	0	0	76	-4.33	0.39	0.678	1
TTTTGn|Simple_repeat|Simple_repeat	5644	157462	27	1	20	76	-1.34	0.39	0.678	1
LTR80B|LTR|ERVL	511	158099	309	0	0	76	-4.33	0.39	0.677	1
Arthur1A|DNA|hAT-Tip100	1154	156553	135	1	50	75	-0.41	0.39	0.679	1
LTR19A|LTR|ERV1	448	158358	353	0	0	76	-4.33	0.39	0.676	1
MER91B|DNA|hAT-Tip100	1607	162703	101	1	76	78	-0.03	0.4	0.669	1
AluYg6|SINE|Alu	797	160831	201	0	0	77	-4.34	0.4	0.672	1
L1M2b|LINE|L1	240	161950	674	1	26	78	-1.1	0.4	0.67	1
TTGn|Simple_repeat|Simple_repeat	5725	163927	28	1	20	79	-1.37	0.4	0.667	1
LTR14B|LTR|ERVK	363	167446	461	0	0	81	-4.39	0.41	0.661	1
MER70-int|LTR|ERVL	258	166079	643	0	0	80	-4.38	0.41	0.663	1
LTR16B2|LTR|ERVL	1620	487863	301	2	197	236	-0.18	0.41	0.661	1
MER110A|LTR|ERV1	636	164399	258	0	0	79	-4.37	0.41	0.666	1
MER34-int|LTR|ERV1	396	168022	424	0	0	81	-4.39	0.42	0.66	1
MER45R|DNA|hAT-Tip100	622	168790	271	0	0	81	-4.39	0.42	0.659	1
MER34C2|LTR|ERV1	562	167973	298	0	0	81	-4.39	0.42	0.66	1
THE1-int|LTR|ERVL-MaLR	653	170252	260	1	20	82	-1.41	0.42	0.657	1
REP522|Satellite|telo	244	173651	711	0	0	84	-4.43	0.43	0.651	1
LTR23|LTR|ERV1	849	173636	204	0	0	84	-4.43	0.43	0.651	1
LTR51|LTR|ERV1	418	172463	412	0	0	83	-4.42	0.43	0.653	1
MLT1H1-int|LTR|ERVL-MaLR	430	175049	407	0	0	84	-4.43	0.43	0.649	1
MER54B|LTR|ERVL	434	172199	396	0	0	83	-4.42	0.43	0.654	1
MER121|DNA|TcMar?	925	172154	186	0	0	83	-4.42	0.43	0.654	1
Charlie13a|DNA|hAT-Charlie	555	177642	320	1	61	86	-0.34	0.44	0.645	1
LTR83|LTR|ERVL	731	179910	246	0	0	87	-4.47	0.44	0.641	1
Looper|DNA|PiggyBac	535	181091	338	0	0	87	-4.47	0.45	0.64	1
MER75|DNA|PiggyBac	475	180927	380	0	0	87	-4.47	0.45	0.64	1
TTCAn|Simple_repeat|Simple_repeat	4631	182580	39	1	3	88	-3.38	0.45	0.637	1
Tigger14a|DNA|TcMar-Tigger	1297	181951	140	0	0	88	-4.48	0.45	0.638	1
Kanga11a|DNA|TcMar-Tc2	885	183112	206	0	0	88	-4.48	0.45	0.636	1
MER110-int|LTR|ERV1	388	184225	474	0	0	89	-4.49	0.45	0.635	1
TGAAn|Simple_repeat|Simple_repeat	4700	182903	38	1	68	88	-0.26	0.45	0.636	1
L1M3e|LINE|L1	810	515502	636	1	238	249	-0.05	0.45	0.636	1
LTR36|LTR|ERV1	489	184842	378	0	0	89	-4.49	0.46	0.633	1
MSTB1-int|LTR|ERVL-MaLR	258	184271	714	0	0	89	-4.49	0.46	0.634	1
MADE2|DNA|TcMar-Mariner	2667	186777	70	0	0	90	-4.5	0.46	0.631	1
LTR10F|LTR|ERV1	447	185751	415	1	37	89	-0.88	0.46	0.632	1
PABL_B-int|LTR|ERV1	233	187785	805	0	0	90	-4.5	0.46	0.629	1
LTR|ERV	579	190990	329	0	0	92	-4.52	0.47	0.624	1
Charlie17a|DNA|hAT-Charlie	1465	188949	128	1	50	91	-0.6	0.47	0.627	1
MER110|LTR|ERV1	781	188784	241	0	0	91	-4.51	0.47	0.627	1
Ricksha_0|DNA|MuDR	404	193394	478	0	0	93	-4.53	0.48	0.62	1
rRNA	1769	193684	109	0	0	93	-4.53	0.48	0.62	1
MER11D|LTR|ERVK	260	193391	743	0	0	93	-4.53	0.48	0.62	1
Tigger9a|DNA|TcMar-Tigger	1027	196163	191	0	0	94	-4.54	0.48	0.616	1
LTR40c|LTR|ERVL	602	195289	324	0	0	94	-4.54	0.48	0.617	1
rRNA|rRNA	1769	193684	109	0	0	93	-4.53	0.48	0.62	1
TAAAn|Simple_repeat|Simple_repeat	6190	195772	31	0	0	94	-4.54	0.48	0.617	1
MamGypLTR3|LTR|Gypsy	955	198503	207	0	0	96	-4.56	0.49	0.613	1
MLT1F-int|LTR|ERVL-MaLR	512	196730	384	0	0	95	-4.55	0.49	0.615	1
ORSL|DNA|hAT-Tip100	1214	198516	163	0	0	96	-4.56	0.49	0.613	1
GSATII|Satellite|centr	190	197843	1041	0	0	95	-4.55	0.49	0.613	1
MLT1J1-int|LTR|ERVL-MaLR	496	197844	398	0	0	95	-4.55	0.49	0.613	1
TTTAn|Simple_repeat|Simple_repeat	6388	203249	31	0	0	98	-4.58	0.5	0.605	1
LTR87|LTR|ERVL?	699	200591	286	0	0	97	-4.57	0.5	0.609	1
LTR16B|LTR|ERVL	692	206146	297	0	0	99	-4.6	0.51	0.601	1
MSTD-int|LTR|ERVL-MaLR	738	559369	757	1	210	270	-0.25	0.51	0.598	1
MER70A|LTR|ERVL	535	206041	385	0	0	99	-4.6	0.51	0.601	1
MamRep4096|DNA|hAT?	1272	210414	165	1	38	101	-0.98	0.52	0.595	1
MLT1C-int|LTR|ERVL-MaLR	461	208671	452	0	0	101	-4.62	0.52	0.597	1
Charlie21a|DNA|hAT-Charlie	743	209168	281	0	0	101	-4.62	0.52	0.596	1
LTR81A|LTR|Gypsy	971	211840	218	0	0	102	-4.62	0.52	0.593	1
MLT1B-int|LTR|ERVL-MaLR	556	211732	380	0	0	102	-4.62	0.52	0.593	1
Charlie20a|DNA|hAT-Charlie	878	209785	238	0	0	101	-4.62	0.52	0.596	1
MER101-int|LTR|ERV1	1263	560463	443	2	269	271	-0.01	0.52	0.597	1
Tigger8|DNA|TcMar-Tigger	938	214222	228	0	0	103	-4.63	0.53	0.589	1
Charlie8|DNA|hAT-Charlie	2932	569168	194	2	216	275	-0.24	0.53	0.59	1
HERVH48-int|LTR|ERV1	118	213845	1812	0	0	103	-4.63	0.53	0.59	1
Kanga1a|DNA|TcMar-Tc2	844	214477	254	1	70	103	-0.39	0.53	0.589	1
MER34B|LTR|ERV1	669	214629	320	0	0	103	-4.63	0.53	0.588	1
LTR57-int|LTR|ERVL	437	217754	498	0	0	105	-4.65	0.54	0.584	1
HAL1-3A_ME|LINE|L1	1922	217490	113	0	0	105	-4.65	0.54	0.584	1
MER102c|DNA|hAT-Charlie	3481	575329	165	1	202	278	-0.32	0.54	0.584	1
MamGypLTR2c|LTR|Gypsy	1054	217961	206	0	0	105	-4.65	0.54	0.584	1
Charlie9|DNA|hAT-Charlie	1354	221987	163	0	0	107	-4.67	0.55	0.578	1
MER34A1|LTR|ERV1	768	223496	291	0	0	108	-4.68	0.55	0.576	1
MER90|LTR|ERV1	702	223821	318	0	0	108	-4.68	0.55	0.575	1
Helitron3Na_Mam|RC|Helitron	1114	221023	198	1	55	107	-0.67	0.55	0.579	1
Tigger9b|DNA|TcMar-Tigger	764	227867	298	0	0	110	-4.7	0.56	0.57	1
MLT1J2-int|LTR|ERVL-MaLR	593	227168	383	0	0	110	-4.7	0.56	0.57	1
LTR89|LTR|ERVL?	1155	225984	195	0	0	109	-4.69	0.56	0.572	1
HUERS-P2-int|LTR|ERV1	254	225844	889	1	64	109	-0.53	0.56	0.572	1
SINE|tRNA	1668	230443	138	1	33	111	-1.21	0.57	0.566	1
MamSINE1|SINE|tRNA	1668	230443	138	1	33	111	-1.21	0.57	0.566	1
MER34B-int|LTR|ERV1	676	230989	341	0	0	111	-4.71	0.57	0.565	1
MER44D|DNA|TcMar-Tigger	752	229925	305	0	0	111	-4.71	0.57	0.567	1
Tigger10|DNA|TcMar-Tigger	1024	235696	230	0	0	114	-4.74	0.58	0.559	1
HSAT4|Satellite|centr	99	236582	2389	0	0	114	-4.74	0.58	0.557	1
LTR85c|LTR|Gypsy?	1186	236295	199	0	0	114	-4.74	0.58	0.558	1
LTR53|LTR|ERVL	667	240008	359	0	0	116	-4.75	0.59	0.553	1
GSAT|Satellite|centr	67	239523	3574	0	0	115	-4.74	0.59	0.553	1
Charlie23a|DNA|hAT-Charlie	1486	240802	162	1	8	116	-2.67	0.59	0.552	1
HERV4_I-int|LTR|ERV1	331	243439	735	0	0	117	-4.76	0.6	0.548	1
Charlie7a|DNA|hAT-Charlie	1596	242778	152	1	35	117	-1.21	0.6	0.549	1
LTR54B|LTR|ERV1	846	241941	285	0	0	117	-4.76	0.6	0.55	1
HAL1-2a_MD|LINE|L1	1488	245145	164	0	0	118	-4.77	0.61	0.546	1
MamGypLTR1a|LTR|Gypsy	1091	246724	226	0	0	119	-4.78	0.61	0.544	1
Zaphod3|DNA|hAT-Tip100	1240	245165	197	0	0	118	-4.77	0.61	0.546	1
MamGypLTR1c|LTR|Gypsy	1139	245437	215	0	0	118	-4.77	0.61	0.545	1
MER5C|DNA|hAT-Charlie	1344	248640	185	0	0	120	-4.79	0.61	0.541	1
LTR33C|LTR|ERVL	926	247645	267	0	0	119	-4.78	0.61	0.542	1
GGAAn|Simple_repeat|Simple_repeat	3251	249388	76	0	0	120	-4.79	0.62	0.54	1
LTR12F|LTR|ERV1	636	251235	395	0	0	121	-4.8	0.62	0.538	1
LTR5A|LTR|ERVK	265	250250	944	0	0	121	-4.8	0.62	0.539	1
MER113A|DNA|hAT-Charlie	1597	251637	157	1	41	121	-1.08	0.62	0.537	1
MER2B|DNA|TcMar-Tigger	1599	250191	156	1	47	121	-0.95	0.62	0.539	1
TTCCn|Simple_repeat|Simple_repeat	3211	249975	77	0	0	121	-4.8	0.62	0.539	1
LTR85b|LTR|Gypsy?	1175	252417	214	0	0	122	-4.8	0.62	0.536	1
L1MEg2|LINE|L1	788	254452	322	0	0	123	-4.81	0.63	0.533	1
HERVL74-int|LTR|ERVL	599	254899	425	0	0	123	-4.81	0.63	0.533	1
MamGypLTR1b|LTR|Gypsy	1214	253952	209	1	31	122	-1.37	0.63	0.534	1
LTR27B|LTR|ERV1	573	257055	448	0	0	124	-4.82	0.64	0.53	1
TATGn|Simple_repeat|Simple_repeat	3839	257948	67	0	0	124	-4.82	0.64	0.529	1
MER41C|LTR|ERV1	844	263311	311	0	0	127	-4.84	0.65	0.522	1
LTR81B|LTR|Gypsy	1159	263962	227	0	0	127	-4.84	0.65	0.521	1
LTR16E2|LTR|ERVL	2316	651927	281	1	237	315	-0.28	0.65	0.521	1
LTR16E1|LTR|ERVL	2475	650094	262	2	293	314	-0.07	0.65	0.523	1
MER47B|DNA|TcMar-Tigger	903	264761	293	0	0	128	-4.85	0.65	0.52	1
Satellite|telo	405	262685	648	0	0	127	-4.84	0.65	0.523	1
MER112|DNA|hAT-Charlie	4375	660511	150	3	197	319	-0.48	0.66	0.515	1
CATAn|Simple_repeat|Simple_repeat	3838	266202	69	0	0	128	-4.85	0.66	0.518	1
LTR16D|LTR|ERVL	1108	265198	239	2	83	128	-0.43	0.66	0.519	1
MLT1E3|LTR|ERVL-MaLR	2038	666773	327	2	300	322	-0.07	0.67	0.51	1
DNA?|DNA?	1881	270225	143	0	0	130	-4.87	0.67	0.513	1
DNA?	1881	270225	143	0	0	130	-4.87	0.67	0.513	1
Charlie19a|DNA|hAT-Charlie	1607	270190	168	0	0	130	-4.87	0.67	0.513	1
MER76|LTR|ERVL	718	273996	381	0	0	132	-4.88	0.68	0.508	1
MER63D|DNA|hAT-Blackjack	1727	277871	160	0	0	134	-4.9	0.69	0.503	1
ERV3-16A3_LTR|LTR|ERVL	1080	277437	256	0	0	134	-4.9	0.69	0.504	1
LTR41B|LTR|ERVL	993	284649	286	0	0	137	-4.92	0.7	0.495	1
HSATII|Satellite|Satellite	399	283697	711	0	0	137	-4.92	0.7	0.496	1
Charlie24|DNA|hAT-Charlie	1328	283639	213	0	0	137	-4.92	0.7	0.496	1
MamRep1161|DNA|TcMar	1742	283930	162	2	74	137	-0.62	0.7	0.496	1
TTATAn|Simple_repeat|Simple_repeat	2333	286098	122	0	0	138	-4.93	0.71	0.493	1
Charlie3|DNA|hAT-Charlie	342	285571	835	0	0	138	-4.93	0.71	0.494	1
L1M3de|LINE|L1	462	291433	630	0	0	141	-4.95	0.72	0.487	1
LTR88b|LTR|Gypsy?	1645	292909	178	0	0	141	-4.95	0.72	0.485	1
L1MEg1|LINE|L1	936	295253	315	0	0	142	-4.96	0.73	0.482	1
MER57B2|LTR|ERV1	1104	299695	271	0	0	145	-4.98	0.74	0.477	1
L1M3d|LINE|L1	539	300358	557	0	0	145	-4.98	0.74	0.476	1
Charlie16a|DNA|hAT-Charlie	1980	298910	150	2	119	144	-0.19	0.74	0.478	1
MLT1D-int|LTR|ERVL-MaLR	639	298953	467	0	0	144	-4.97	0.74	0.478	1
MLT1I-int|LTR|ERVL-MaLR	800	297766	372	0	0	144	-4.97	0.74	0.479	1
FordPrefect|DNA|hAT-Tip100	602	301310	500	0	0	145	-4.98	0.74	0.475	1
MER57B1|LTR|ERV1	1013	304253	300	1	32	147	-1.52	0.75	0.472	1
MER104|DNA|TcMar-Tc2	2204	303403	137	0	0	146	-4.98	0.75	0.473	1
LTR12_|LTR|ERV1	555	301701	543	0	0	146	-4.98	0.75	0.475	1
TAAn|Simple_repeat|Simple_repeat	8468	303000	35	0	0	146	-4.98	0.75	0.473	1
TTAn|Simple_repeat|Simple_repeat	8510	303390	35	1	42	146	-1.25	0.75	0.473	1
LOR1a|LTR|ERV1	807	303648	376	1	144	147	-0.02	0.75	0.472	1
MER52C|LTR|ERV1	375	305711	815	0	0	148	-5	0.76	0.47	1
LTR12B|LTR|ERV1	211	306072	1450	0	0	148	-5	0.76	0.469	1
LTR7B|LTR|ERV1	848	306574	361	1	43	148	-1.24	0.76	0.469	1
MER54A|LTR|ERVL	678	307591	453	0	0	148	-5	0.76	0.468	1
MLT1H-int|LTR|ERVL-MaLR	804	312540	388	1	144	151	-0.05	0.77	0.462	1
MER119|DNA|hAT-Charlie	1206	312270	258	1	84	151	-0.59	0.77	0.462	1
HERVI-int|LTR|ERV1	144	310294	2154	0	0	150	-5.01	0.77	0.465	1
MER5A1|DNA|hAT-Charlie	15933	1983612	124	10	895	960	-0.07	0.78	0.458	1
AluSx1|SINE|Alu	110831	32218944	290	153	15356	15602	-0.02	0.78	0.458	1
DNA|TcMar	1950	317043	162	2	74	153	-0.73	0.78	0.457	1
L1M3a|LINE|L1	637	315068	494	0	0	152	-5.02	0.78	0.459	1
Charlie10|DNA|hAT-Charlie	1128	315880	280	0	0	152	-5.02	0.78	0.458	1
MER4B-int|LTR|ERV1	1470	738345	502	2	253	357	-0.34	0.79	0.456	1
MER72|LTR|ERV1	782	325266	415	1	144	157	-0.09	0.8	0.448	1
MER89-int|LTR|ERV1	702	322855	459	1	132	156	-0.17	0.8	0.45	1
MER50B|LTR|ERV1	692	322464	465	1	118	156	-0.28	0.8	0.451	1
MamRep1527|LTR|LTR	1261	322913	256	0	0	156	-5.05	0.8	0.45	1
Tigger5|DNA|TcMar-Tigger	2632	325594	123	0	0	157	-5.06	0.8	0.447	1
MLT2C2|LTR|ERVL	1323	323914	244	1	104	156	-0.41	0.8	0.449	1
LTR40b|LTR|ERVL	1148	322129	280	0	0	155	-5.04	0.8	0.451	1
MER96B|DNA|hAT	2142	327357	152	2	139	158	-0.13	0.81	0.445	1
SATR2|Satellite|Satellite	262	326890	1247	0	0	158	-5.06	0.81	0.446	1
LTR16A1|LTR|ERVL	2808	752853	268	3	261	364	-0.33	0.81	0.445	1
DNA|DNA	2744	337330	122	0	0	163	-5.09	0.83	0.434	1
LTR5B|LTR|ERVK	431	341323	791	1	106	165	-0.44	0.84	0.43	1
MER102b|DNA|hAT-Charlie	4077	772392	189	2	328	374	-0.13	0.84	0.431	1
MER4E|LTR|ERV1	737	342059	464	0	0	165	-5.11	0.85	0.429	1
PRIMA41-int|LTR|ERV1	440	343527	780	0	0	166	-5.11	0.85	0.428	1
MER5B|DNA|hAT-Charlie	24927	2892961	116	20	1249	1400	-0.11	0.85	0.428	1
MER41-int|LTR|ERV1	1717	1204595	701	3	543	583	-0.07	0.85	0.429	1
MER81|DNA|hAT-Blackjack	3669	345927	94	0	0	167	-5.12	0.85	0.426	1
PRIMA4-int|LTR|ERV1	696	349387	501	1	30	169	-1.73	0.86	0.422	1
LTR33B|LTR|ERVL	1588	349407	220	1	10	169	-2.83	0.86	0.422	1
MER34|LTR|ERV1	1328	353242	265	0	0	171	-5.14	0.87	0.418	1
CR1_Mam|LINE|CR1	1730	351078	202	0	0	170	-5.14	0.87	0.42	1
MLT1A1-int|LTR|ERVL-MaLR	455	352361	774	1	139	170	-0.2	0.87	0.419	1
L1M2c|LINE|L1	432	355682	823	0	0	172	-5.15	0.88	0.415	1
HERVE_a-int|LTR|ERV1	194	357840	1844	1	20	173	-2.16	0.88	0.413	1
LTR85a|LTR|Gypsy?	1903	357860	188	0	0	173	-5.15	0.88	0.413	1
MER63C|DNA|hAT-Blackjack	891	357564	401	1	92	173	-0.63	0.88	0.413	1
DNA|TcMar-Tc2	8156	1671203	204	3	617	809	-0.27	0.89	0.409	1
AluYf4|SINE|Alu	1379	359449	260	0	0	174	-5.16	0.89	0.412	1
MER8|DNA|TcMar-Tigger	1947	361001	185	1	67	174	-0.95	0.89	0.41	1
LTR48B|LTR|ERV1	1021	362020	354	0	0	175	-5.16	0.89	0.409	1
MER58C|DNA|hAT-Charlie	2613	358715	137	2	59	173	-1.08	0.89	0.412	1
CATTCn|Satellite|Satellite	1096	362991	331	0	0	175	-5.16	0.9	0.408	1
MamRep434|DNA|TcMar-Tigger	2151	363611	169	1	104	176	-0.53	0.9	0.407	1
LTR32|LTR|ERVL	1309	363301	277	0	0	175	-5.16	0.9	0.408	1
SST1|Satellite|centr	612	367817	601	0	0	178	-5.18	0.91	0.403	1
DNA|hAT	12573	1683040	133	6	690	815	-0.17	0.91	0.403	1
MER6A|DNA|TcMar-Tigger	1020	369870	362	0	0	179	-5.19	0.91	0.401	1
MER6|DNA|TcMar-Tigger	847	368420	434	0	0	178	-5.18	0.91	0.402	1
Tn|Simple_repeat|Simple_repeat	13587	372173	27	3	69	180	-0.96	0.92	0.399	1
MER57A1|LTR|ERV1	1061	371837	350	0	0	180	-5.19	0.92	0.399	1
LOR1b|LTR|ERV1	1103	373816	338	0	0	181	-5.2	0.92	0.397	1
Cheshire|DNA|hAT-Charlie	1015	371805	366	0	0	180	-5.19	0.92	0.399	1
An|Simple_repeat|Simple_repeat	13606	372666	27	3	56	180	-1.17	0.92	0.398	1
HERVK11-int|LTR|ERVK	294	374223	1272	1	144	181	-0.23	0.92	0.397	1
HERV35I-int|LTR|ERV1	557	371006	666	0	0	179	-5.19	0.92	0.4	1
HERVK3-int|LTR|ERVK	332	374572	1128	0	0	181	-5.2	0.93	0.396	1
TCn|Simple_repeat|Simple_repeat	9616	375732	39	3	83	181	-0.78	0.93	0.395	1
MSTB-int|LTR|ERVL-MaLR	877	827456	943	1	196	400	-0.71	0.93	0.394	1
MER51-int|LTR|ERV1	558	376736	675	2	146	182	-0.22	0.93	0.394	1
GAn|Simple_repeat|Simple_repeat	9543	376421	39	0	0	182	-5.2	0.93	0.395	1
HERVS71-int|LTR|ERV1	175	378591	2163	1	144	183	-0.24	0.94	0.392	1
SVA_C|Other|Other	300	380388	1267	1	149	184	-0.21	0.94	0.391	1
Tigger6a|DNA|TcMar-Tigger	775	381318	492	0	0	184	-5.21	0.94	0.39	1
LTR16B1|LTR|ERVL	1192	383729	321	0	0	185	-5.22	0.95	0.388	1
LTR13|LTR|ERVK	491	393932	802	1	65	190	-1.07	0.97	0.378	1
MER51A|LTR|ERV1	957	398130	416	0	0	192	-5.26	0.98	0.374	1
Charlie25|DNA|hAT-Charlie	1078	395447	366	1	53	191	-1.28	0.98	0.376	1
MER90a|LTR|ERV1	1247	402640	322	1	132	194	-0.39	0.99	0.37	1
HERVL18-int|LTR|ERVL	542	404547	746	0	0	195	-5.27	1	0.368	1
LTR12D|LTR|ERV1	489	410010	838	0	0	198	-5.29	1.01	0.363	1
L1M3b|LINE|L1	557	407437	731	0	0	197	-5.28	1.01	0.365	1
Charlie18a|DNA|hAT-Charlie	2483	410034	165	1	47	198	-1.44	1.01	0.363	1
MER44C|DNA|TcMar-Tigger	854	414602	485	0	0	200	-5.3	1.02	0.359	1
MamRep137|DNA|TcMar?	2356	422239	179	0	0	204	-5.32	1.04	0.352	1
L3b|LINE|CR1	6912	895973	129	7	371	433	-0.15	1.05	0.351	1
MER89|LTR|ERV1	1391	424716	305	1	76	205	-0.99	1.05	0.35	1
TTTCn|Simple_repeat|Simple_repeat	4189	423737	101	1	9	205	-3.13	1.05	0.351	1
LTR|ERVL?	1854	426575	230	0	0	206	-5.33	1.05	0.349	1
MLT2B1|LTR|ERVL	4480	1357652	303	2	423	657	-0.44	1.05	0.349	1
GAAAn|Simple_repeat|Simple_repeat	4135	424922	102	0	0	205	-5.32	1.05	0.35	1
CATATAn|Simple_repeat|Simple_repeat	5282	430535	81	0	0	208	-5.34	1.06	0.345	1
Charlie15a|DNA|hAT-Charlie	3418	429259	125	1	66	207	-1.14	1.06	0.346	1
MER31A|LTR|ERV1	1351	432941	320	1	146	209	-0.36	1.07	0.343	1
GAATGn|Satellite|Satellite	1362	433250	318	0	0	209	-5.34	1.07	0.343	1
LTR9|LTR|ERV1	2011	911166	453	2	254	441	-0.55	1.07	0.342	1
MER66B|LTR|ERV1	1435	431922	300	0	0	209	-5.34	1.07	0.344	1
MLT1J-int|LTR|ERVL-MaLR	1443	434948	301	0	0	210	-5.35	1.07	0.341	1
MER4A|LTR|ERV1	1131	432373	382	0	0	209	-5.34	1.07	0.344	1
LTR37A|LTR|ERV1	1967	438497	222	0	0	212	-5.36	1.08	0.338	1
TATATGn|Simple_repeat|Simple_repeat	5403	440287	81	0	0	213	-5.36	1.09	0.337	1
HUERS-P1-int|LTR|ERV1	505	445258	881	0	0	215	-5.37	1.1	0.333	1
MER91A|DNA|hAT-Tip100	3635	446183	122	1	9	216	-3.18	1.1	0.332	1
MER39B|LTR|ERV1	1179	449432	381	0	0	217	-5.38	1.11	0.329	1
LTR37B|LTR|ERV1	2034	450892	221	0	0	218	-5.38	1.11	0.328	1
LTR33A_|LTR|ERVL	1659	450766	271	0	0	218	-5.38	1.11	0.328	1
MLT1M|LTR|ERVL-MaLR	2956	453681	153	1	62	219	-1.26	1.12	0.326	1
MER63B|DNA|hAT-Blackjack	2399	452951	188	1	9	219	-3.19	1.12	0.327	1
ERVL-int|LTR|ERVL	790	455518	576	1	22	220	-2.3	1.13	0.324	1
MER31B|LTR|ERV1	1487	457100	307	0	0	221	-5.4	1.13	0.323	1
TCTAn|Simple_repeat|Simple_repeat	5652	463190	81	0	0	224	-5.41	1.14	0.318	1
HSMAR1|DNA|TcMar-Mariner	733	466662	636	0	0	225	-5.42	1.15	0.316	1
MER45A|DNA|hAT-Tip100	3465	474357	136	0	0	229	-5.43	1.17	0.31	1
TAGAn|Simple_repeat|Simple_repeat	5628	473874	84	0	0	229	-5.43	1.17	0.31	1
LTR|LTR	2206	473302	214	0	0	229	-5.43	1.17	0.311	1
MADE1|DNA|TcMar-Mariner	7823	479121	61	0	0	232	-5.45	1.18	0.306	1
Tigger3|DNA|TcMar-Tigger	1215	477803	393	0	0	231	-5.44	1.18	0.307	1
L1MDb|LINE|L1	1084	478796	441	1	67	231	-1.24	1.18	0.306	1
MER45B|DNA|hAT-Tip100	1315	482448	366	0	0	233	-5.45	1.19	0.304	1
L1M2a|LINE|L1	534	479976	898	0	0	232	-5.45	1.19	0.306	1
MLT1F1|LTR|ERVL-MaLR	3279	983739	300	3	381	476	-0.22	1.2	0.302	1
LTR17|LTR|ERV1	839	485902	579	0	0	235	-5.46	1.2	0.301	1
HERVK-int|LTR|ERVK	255	486863	1909	1	15	235	-2.75	1.2	0.3	1
MER77|LTR|ERVL	1295	490100	378	0	0	237	-5.47	1.21	0.298	1
L1PA15-16|LINE|L1	1410	1473424	1044	3	432	713	-0.5	1.22	0.296	1
LTR41|LTR|ERVL	1736	494411	284	1	77	239	-1.13	1.22	0.295	1
DNA|PiggyBac	2120	498044	234	2	144	241	-0.51	1.23	0.292	1
MER102a|DNA|hAT-Charlie	2851	498040	174	4	186	241	-0.26	1.23	0.292	1
MER77B|LTR|ERVL	1258	499245	396	1	153	241	-0.45	1.23	0.291	1
MER94|DNA|hAT-Blackjack	4798	502778	104	3	98	243	-0.91	1.24	0.289	1
MER66-int|LTR|ERV1	747	504204	674	1	44	244	-1.71	1.25	0.288	1
LTR16A2|LTR|ERVL	1842	507727	275	0	0	245	-5.5	1.25	0.285	1
MER52-int|LTR|ERV1	492	515334	1047	0	0	249	-5.52	1.27	0.28	1
LTR12|LTR|ERV1	774	519870	671	0	0	251	-5.53	1.28	0.277	1
G-rich|Low_complexity|Low_complexity	9798	1030885	105	4	285	499	-0.56	1.28	0.278	1
Charlie7|DNA|hAT-Charlie	3694	1032242	279	2	219	499	-0.82	1.28	0.277	1
TCCAn|Simple_repeat|Simple_repeat	3572	523927	146	0	0	253	-5.53	1.29	0.274	1
MLT1J1|LTR|ERVL-MaLR	4925	1033856	209	3	299	500	-0.51	1.29	0.276	1
HERVE-int|LTR|ERV1	256	526599	2057	0	0	255	-5.54	1.3	0.272	1
AluYk4|SINE|Alu	1869	531365	284	0	0	257	-5.55	1.31	0.269	1
Tigger3c|DNA|TcMar-Tigger	2369	528434	223	0	0	255	-5.54	1.31	0.271	1
L1ME5|LINE|L1	3448	1052715	305	3	293	509	-0.55	1.32	0.267	1
MER65-int|LTR|ERV1	959	532478	555	0	0	257	-5.55	1.32	0.268	1
CT-rich|Low_complexity|Low_complexity	15589	1539059	98	7	555	745	-0.29	1.32	0.268	1
AluSx3|SINE|Alu	29614	8273265	279	32	3395	4006	-0.17	1.33	0.264	1
CER|Satellite|Satellite	72	542460	7534	0	0	262	-5.57	1.34	0.262	1
MER49|LTR|ERV1	1369	540916	395	1	79	261	-1.2	1.34	0.263	1
MER1B|DNA|hAT-Charlie	5372	1560795	290	3	397	755	-0.64	1.35	0.26	1
MLT1A0-int|LTR|ERVL-MaLR	926	545173	588	1	146	264	-0.59	1.35	0.26	1
LTR49-int|LTR|ERV1	2178	1068179	490	3	299	517	-0.55	1.35	0.26	1
MER61-int|LTR|ERV1	1153	1075793	933	2	308	520	-0.52	1.36	0.256	1
MER68|LTR|ERVL	1500	551991	367	0	0	267	-5.59	1.36	0.256	1
MLT1N2|LTR|ERVL-MaLR	5884	1078542	183	3	302	522	-0.55	1.37	0.255	1
MER21-int|LTR|ERVL	1092	554452	507	0	0	268	-5.59	1.37	0.254	1
LTR25-int|LTR|ERV1	589	560323	951	1	112	271	-0.88	1.38	0.25	1
HERVK22-int|LTR|ERVK	427	568443	1331	1	150	275	-0.61	1.4	0.245	1
MER50|LTR|ERV1	2572	1097362	426	2	350	531	-0.42	1.4	0.247	1
MER44A|DNA|TcMar-Tigger	2349	571425	243	0	0	276	-5.62	1.41	0.244	1
TGGAn|Simple_repeat|Simple_repeat	3824	569070	148	1	138	275	-0.69	1.41	0.245	1
MLT1F2|LTR|ERVL-MaLR	6036	2085191	345	6	636	1009	-0.46	1.41	0.244	1
Tigger2b_Pri|DNA|TcMar-Tigger	2052	569986	277	1	29	276	-2.25	1.41	0.244	1
MLT1E1A|LTR|ERVL-MaLR	3362	1107651	329	3	344	536	-0.44	1.42	0.242	1
Charlie5|DNA|hAT-Charlie	2556	575899	225	0	0	278	-5.63	1.42	0.241	1
L1M3f|LINE|L1	702	578437	823	1	81	280	-1.24	1.43	0.239	1
MER52D|LTR|ERV1	653	576925	883	0	0	279	-5.63	1.43	0.24	1
MER46C|DNA|TcMar-Tigger	2816	581229	206	0	0	281	-5.64	1.44	0.238	1
MER117|DNA|hAT-Charlie	4496	589124	131	2	66	285	-1.46	1.46	0.233	1
MARNA|DNA|TcMar-Mariner	3350	592559	176	1	38	286	-2.02	1.46	0.231	1
Arthur1B|DNA|hAT-Tip100	2316	597935	258	0	0	289	-5.67	1.48	0.228	1
MER63A|DNA|hAT-Blackjack	3517	606018	172	1	189	293	-0.44	1.5	0.224	1
Tigger4b|DNA|TcMar-Tigger	2521	608947	241	2	160	294	-0.61	1.5	0.222	1
MLT2F|LTR|ERVL	1917	611182	318	1	36	295	-2.1	1.51	0.221	1
HERVIP10F-int|LTR|ERV1	473	620440	1311	0	0	300	-5.7	1.53	0.216	0.998746
L1M3c|LINE|L1	1101	623774	566	0	0	302	-5.71	1.54	0.214	0.995741
DNA|TcMar?	3424	622709	181	0	0	301	-5.71	1.54	0.215	0.997248
Charlie1|DNA|hAT-Charlie	1923	627745	326	0	0	303	-5.71	1.55	0.212	0.989557
Charlie2a|DNA|hAT-Charlie	2069	630362	304	2	98	305	-1.14	1.56	0.211	0.988016
Tigger4a|DNA|TcMar-Tigger	3491	637386	182	0	0	308	-5.73	1.57	0.207	0.975479
L1MEb|LINE|L1	1819	636691	350	0	0	308	-5.73	1.57	0.207	0.975479
L1P4a|LINE|L1	589	640302	1087	0	0	310	-5.74	1.58	0.206	0.975479
MER44B|DNA|TcMar-Tigger	2131	651653	305	0	0	315	-5.75	1.61	0.2	0.954693
Charlie1b|DNA|hAT-Charlie	3045	654717	215	2	37	317	-2.15	1.62	0.198	0.948214
LTR40a|LTR|ERVL	1965	662414	337	1	41	320	-2.05	1.64	0.195	0.939951
MIRc|SINE|MIR	103492	13169433	127	76	5458	6377	-0.16	1.66	0.189	0.917023
Zaphod|DNA|hAT-Tip100	2119	673001	317	0	0	325	-5.78	1.66	0.19	0.918852
Charlie4z|DNA|hAT-Charlie	5951	679713	114	1	183	329	-0.59	1.68	0.186	0.905446
MLT2B2|LTR|ERVL	2209	688280	311	0	0	333	-5.81	1.7	0.183	0.896761
MLT2B4|LTR|ERVL	4587	1263881	275	2	314	612	-0.67	1.71	0.181	0.892893
MER4B|LTR|ERV1	1732	699750	404	1	144	338	-0.85	1.73	0.177	0.88104
MER115|DNA|hAT-Tip100	2635	702294	266	0	0	340	-5.83	1.74	0.176	0.88104
LTR50|LTR|ERVL	2620	721653	275	2	121	349	-1.06	1.78	0.168	0.84863
LTR1B|LTR|ERV1	1174	722321	615	0	0	349	-5.86	1.79	0.168	0.84863
MER21A|LTR|ERVL	1921	731303	380	1	160	354	-0.79	1.81	0.164	0.837024
L1MEd|LINE|L1	10741	3366512	313	8	1000	1630	-0.49	1.81	0.164	0.837024
AluSc8|SINE|Alu	21943	6201661	282	24	2220	3003	-0.3	1.81	0.164	0.837024
LTR78B|LTR|ERV1	3281	733806	223	0	0	355	-5.87	1.81	0.163	0.837024
MER53|DNA|hAT	5865	733467	125	1	133	355	-0.98	1.81	0.163	0.837024
LTR67B|LTR|ERVL	3717	734052	197	3	175	355	-0.71	1.81	0.163	0.837024
Tigger7|DNA|TcMar-Tigger	3117	742386	238	1	144	359	-0.91	1.83	0.16	0.837024
MER47A|DNA|TcMar-Tigger	3020	758566	251	0	0	367	-5.91	1.87	0.153	0.811781
LTR33|LTR|ERVL	9260	2421912	261	6	694	1172	-0.52	1.88	0.152	0.811781
MER30|DNA|hAT-Charlie	4151	759517	182	2	64	367	-1.75	1.88	0.153	0.811781
Arthur1|DNA|hAT-Tip100	2331	758723	325	0	0	367	-5.91	1.88	0.153	0.811781
Tigger4|DNA|TcMar-Tigger	1455	769715	529	1	6	372	-4.13	1.9	0.149	0.805037
MER113|DNA|hAT-Charlie	3820	777857	203	2	82	376	-1.52	1.92	0.146	0.794649
MER103C|DNA|hAT-Charlie	8944	1376208	153	2	295	666	-0.81	1.92	0.147	0.797151
MER31-int|LTR|ERV1	2057	781781	380	1	35	378	-2.38	1.93	0.145	0.79213
SVA_F|Other|Other	1025	785330	766	1	144	380	-0.97	1.94	0.144	0.789591
MLT1F|LTR|ERVL-MaLR	4297	1388430	323	2	268	672	-0.92	1.94	0.143	0.787034
HERV16-int|LTR|ERVL	1878	789918	420	2	47	382	-2.1	1.95	0.142	0.784457
MER4A1|LTR|ERV1	2236	791501	353	1	2	383	-5.25	1.96	0.141	0.781861
LTR78|LTR|ERV1	4819	1397841	290	2	321	676	-0.74	1.96	0.141	0.781861
AluYb8|SINE|Alu	2854	799521	280	2	72	387	-1.68	1.98	0.139	0.779563
LTR79|LTR|ERVL	4054	807151	199	4	125	390	-1.14	1.99	0.136	0.765649
Harlequin-int|LTR|ERV1	545	810028	1486	0	0	392	-5.97	2	0.135	0.762931
MIR|SINE|MIR	175606	27344568	155	129	11427	13242	-0.15	2.02	0.132	0.754519
L1M4c|LINE|L1	6189	3534042	571	5	997	1711	-0.54	2.02	0.133	0.754519
Charlie4a|DNA|hAT-Charlie	3483	816198	234	2	114	395	-1.24	2.02	0.133	0.754519
BLACKJACK|DNA|hAT-Blackjack	2132	821883	385	0	0	398	-5.99	2.03	0.131	0.751848
MLT1G3|LTR|ERVL-MaLR	2709	842372	310	0	0	407	-6.01	2.08	0.125	0.723039
MLT1L|LTR|ERVL-MaLR	12074	2570191	212	4	639	1244	-0.67	2.1	0.122	0.708465
Tigger13a|DNA|TcMar-Tigger	3118	865765	277	0	0	419	-6.04	2.14	0.118	0.690675
HERV17-int|LTR|ERV1	877	867500	989	0	0	420	-6.04	2.14	0.117	0.68755
MamRep605|Unknown|Unknown	4430	868759	196	4	136	420	-1.13	2.15	0.117	0.68755
L1PA12|LINE|L1	1781	1497784	840	1	196	725	-1.31	2.15	0.116	0.687149
LTR1|LTR|ERV1	1448	872663	602	0	0	422	-6.05	2.16	0.116	0.687149
HERVH-int|LTR|ERV1	5909	5621296	951	11	1794	2722	-0.42	2.17	0.114	0.680769
MLT1G|LTR|ERVL-MaLR	2854	886340	310	0	0	429	-6.06	2.19	0.112	0.674286
MLT1J2|LTR|ERVL-MaLR	6925	1534327	221	3	276	743	-0.99	2.23	0.108	0.655556
MER2|DNA|TcMar-Tigger	9269	2108077	227	7	505	1020	-0.7	2.23	0.108	0.655556
SATR1|Satellite|Satellite	544	915694	1683	1	144	443	-1.12	2.26	0.104	0.636515
L1PB|LINE|L1	1777	920195	517	0	0	445	-6.1	2.27	0.103	0.633021
MER57A-int|LTR|ERV1	1898	931591	490	0	0	451	-6.11	2.3	0.1	0.619748
Tigger15a|DNA|TcMar-Tigger	5062	933213	184	1	64	451	-1.95	2.31	0.0996	0.619748
Charlie2b|DNA|hAT-Charlie	3689	961122	260	1	3	465	-5.04	2.38	0.093	0.586218
MER20B|DNA|hAT-Charlie	4154	967344	232	2	194	468	-0.88	2.39	0.0916	0.579871
MER41A|LTR|ERV1	2550	973186	381	1	144	471	-1.19	2.41	0.0902	0.57347
HERVK9-int|LTR|ERVK	669	994907	1487	0	0	481	-6.18	2.46	0.0855	0.548315
MLT1H2|LTR|ERVL-MaLR	4714	1005754	213	1	36	487	-2.6	2.49	0.0833	0.536539
Tigger2a|DNA|TcMar-Tigger	3336	1015573	304	1	67	491	-1.99	2.51	0.0813	0.525954
T-rich|Low_complexity|Low_complexity	14125	1022881	72	2	49	495	-2.31	2.53	0.0798	0.518524
A-rich|Low_complexity|Low_complexity	14123	1035639	73	1	13	501	-3.65	2.56	0.0774	0.505155
AluSg7|SINE|Alu	8418	2308926	274	7	573	1118	-0.67	2.57	0.0764	0.500844
LTR|Gypsy	10892	2320300	213	4	433	1123	-0.95	2.59	0.0749	0.493203
MLT2A1|LTR|ERVL	3780	1052038	278	1	132	509	-1.35	2.6	0.0743	0.491446
MER41B|LTR|ERV1	2852	1061444	372	0	0	514	-6.24	2.62	0.0726	0.482365
THE1A-int|LTR|ERVL-MaLR	1464	1743997	1191	2	331	844	-0.94	2.64	0.0713	0.478034
MER39|LTR|ERV1	3337	1079451	323	1	63	522	-2.11	2.67	0.0694	0.469564
MLT1I|LTR|ERVL-MaLR	11089	2367722	213	4	449	1146	-0.94	2.68	0.0689	0.468329
L1ME3E|LINE|L1	5085	1766416	347	3	295	855	-1.06	2.69	0.0682	0.467766
HSMAR2|DNA|TcMar-Mariner	1775	1088048	612	1	30	526	-2.86	2.69	0.0679	0.467766
MLT2D|LTR|ERVL	4525	1091722	241	1	35	528	-2.71	2.7	0.0673	0.466045
L1MCb|LINE|L1	2139	1115620	521	1	191	540	-1.04	2.76	0.0635	0.443892
MER82|DNA|TcMar-Tigger	3278	1123875	342	2	51	544	-2.37	2.78	0.0622	0.438971
MLT1H1|LTR|ERVL-MaLR	3640	1128056	309	1	190	546	-1.06	2.79	0.0615	0.438225
MLT1K|LTR|ERVL-MaLR	18173	4108396	226	10	1011	1989	-0.68	2.79	0.0614	0.438225
HERV9-int|LTR|ERV1	1035	1820567	1759	2	302	881	-1.07	2.8	0.0611	0.438225
AluYa5|SINE|Alu	3918	1149122	293	1	81	556	-1.93	2.84	0.0584	0.422255
L1PA10|LINE|L1	7176	6734929	938	11	1968	3261	-0.51	2.85	0.0577	0.419249
MSTA|LTR|ERVL-MaLR	19782	6234104	315	17	1781	3018	-0.53	2.86	0.0575	0.419249
MLT1G1|LTR|ERVL-MaLR	3592	1162255	323	1	54	562	-2.34	2.87	0.0566	0.415348
HAL1|LINE|L1	27308	9276365	339	24	3028	4492	-0.39	2.93	0.0533	0.393087
MLT2B3|LTR|ERVL	3313	1217862	367	2	191	589	-1.13	3.01	0.0493	0.369124
HAL1b|LINE|L1	4826	1229873	254	1	43	595	-2.63	3.04	0.0479	0.360472
MER52A|LTR|ERV1	1827	1941429	1062	2	203	940	-1.53	3.04	0.0478	0.360472
THE1D-int|LTR|ERVL-MaLR	1878	1990544	1059	2	374	963	-0.95	3.14	0.0432	0.330155
Unknown|Unknown	7036	1272836	180	5	179	616	-1.24	3.15	0.043	0.330155
L1MC5|LINE|L1	20842	5433394	260	16	1564	2631	-0.52	3.15	0.043	0.330155
Unknown	7036	1272836	180	5	179	616	-1.24	3.15	0.043	0.330155
L1P1|LINE|L1	3138	2714509	865	3	526	1314	-0.92	3.3	0.0368	0.288723
THE1A|LTR|ERVL-MaLR	4233	1356795	320	0	0	657	-6.49	3.35	0.035	0.27607
MLT1H|LTR|ERVL-MaLR	10094	2744795	271	5	584	1329	-0.82	3.36	0.0348	0.275968
AluSc|SINE|Alu	34517	9739290	282	34	2974	4716	-0.46	3.41	0.0332	0.264703
MER58B|DNA|hAT-Charlie	7017	1395255	198	2	96	675	-1.95	3.45	0.0318	0.254918
MER1A|DNA|hAT-Charlie	3238	1399337	432	2	101	677	-1.9	3.46	0.0315	0.253893
BSR_Beta|Satellite|Satellite	1984	1426939	719	0	0	691	-6.54	3.53	0.0294	0.239586
L1MCc|LINE|L1	3416	1446748	423	1	140	700	-1.61	3.58	0.028	0.230726
LTR|Gypsy?	7869	1457497	185	1	124	705	-1.74	3.6	0.0272	0.225393
L1M7|LINE|L1	4402	1502707	341	1	29	727	-3.22	3.71	0.0244	0.204489
Tigger3a|DNA|TcMar-Tigger	5329	1524981	286	0	0	738	-6.6	3.77	0.0231	0.1947
L1PB2|LINE|L1	2866	2292144	799	2	226	1110	-1.59	3.77	0.0231	0.1947
L1MEg|LINE|L1	18127	6970957	384	14	1910	3375	-0.57	3.77	0.0231	0.1947
GA-rich|Low_complexity|Low_complexity	15696	1526457	97	1	37	739	-2.99	3.77	0.023	0.1947
MIRb|SINE|MIR	225155	33633662	149	148	12814	16287	-0.24	3.79	0.0226	0.1947
MER3|DNA|hAT-Charlie	10944	1546477	141	3	107	748	-1.94	3.82	0.0219	0.190015
MLT2A2|LTR|ERVL	3898	1557333	399	1	15	754	-3.92	3.85	0.0213	0.185902
AluSx4|SINE|Alu	5782	1570600	271	3	110	760	-1.93	3.88	0.0206	0.180863
MLT1J|LTR|ERVL-MaLR	15270	3702840	242	8	763	1793	-0.85	3.96	0.019	0.167814
MER58A|DNA|hAT-Charlie	13498	2400763	177	4	318	1162	-1.3	4	0.0183	0.162605
Tigger2|DNA|TcMar-Tigger	2730	1622494	594	0	0	785	-6.67	4.01	0.0181	0.161803
L1P4|LINE|L1	3733	1631745	437	0	0	790	-6.67	4.03	0.0177	0.160091
L1ME3F|LINE|L1	4947	1630577	329	1	179	789	-1.48	4.03	0.0178	0.160091
HERVL-int|LTR|ERVL	2276	3779694	1660	3	652	1830	-1.03	4.1	0.0166	0.151142
L1ME3D|LINE|L1	4557	1669243	366	1	62	808	-2.57	4.13	0.0161	0.1475
ERV3-16A3_I-int|LTR|ERVL	6468	3872477	598	4	600	1875	-1.14	4.26	0.0141	0.130802
L1MA10|LINE|L1	5105	1735286	339	0	0	840	-6.73	4.29	0.0137	0.127896
L1MD3|LINE|L1	5304	1789973	337	2	99	866	-2.17	4.42	0.012	0.114935
L1MA5A|LINE|L1	3421	1801169	526	1	42	872	-3.03	4.45	0.0116	0.11183
MIR3|SINE|MIR	90841	10203992	112	50	2904	4941	-0.53	4.51	0.011	0.106743
MER33|DNA|hAT-Charlie	9588	1868641	194	3	127	904	-1.96	4.62	0.00986	0.0982669
MSTB|LTR|ERVL-MaLR	8562	2727858	318	4	288	1321	-1.52	4.7	0.00912	0.0915102
L1MCa|LINE|L1	7619	4157996	545	6	728	2013	-1.02	4.78	0.0084	0.0854483
THE1C-int|LTR|ERVL-MaLR	1818	1994122	1096	1	178	965	-1.69	4.93	0.00723	0.0745752
L1M6|LINE|L1	6891	2009519	291	2	82	973	-2.47	4.97	0.00696	0.0722958
MLT1B|LTR|ERVL-MaLR	18004	4928614	273	9	861	2386	-1.02	5.01	0.00666	0.0701679
L1MB4|LINE|L1	9293	3669458	394	3	554	1776	-1.16	5.14	0.00588	0.0623957
L1ME3B|LINE|L1	8456	2943650	348	2	300	1425	-1.56	5.16	0.00572	0.0611377
MER20|DNA|hAT-Charlie	16773	2982371	177	6	328	1444	-1.48	5.25	0.00525	0.0565237
L1P2|LINE|L1	1538	2163291	1406	1	183	1047	-1.74	5.35	0.00476	0.0523955
Charlie1a|DNA|hAT-Charlie	5811	2200284	378	2	145	1065	-1.99	5.44	0.00434	0.0484962
L1M4b|LINE|L1	6534	3161610	483	4	345	1531	-1.49	5.64	0.00355	0.0399714
L1M3|LINE|L1	6850	2354336	343	1	44	1140	-3.25	5.82	0.00297	0.0336981
L1MC2|LINE|L1	6440	3262227	506	8	262	1579	-1.8	5.86	0.00285	0.0325872
MLT1C|LTR|ERVL-MaLR	19824	6091872	307	11	1153	2950	-0.94	5.93	0.00267	0.0307676
L1ME3|LINE|L1	9404	3354041	356	3	211	1624	-2.04	6.06	0.00232	0.0269449
L1ME2z|LINE|L1	7670	2458587	320	1	144	1190	-2.11	6.08	0.00229	0.0268075
L1M4|LINE|L1	18305	6864009	374	10	1298	3323	-0.94	6.17	0.00209	0.0248609
DNA|hAT-Blackjack	19755	3419386	173	6	388	1655	-1.45	6.21	0.00201	0.0241037
L4|LINE|RTE	16860	3449215	204	4	233	1670	-1.97	6.28	0.00188	0.0227295
L1MEe|LINE|L1	11918	4243054	356	3	406	2054	-1.62	6.3	0.00184	0.0224298
THE1B-int|LTR|ERVL-MaLR	4230	4976304	1176	4	621	2409	-1.36	6.32	0.00181	0.0222479
L1P3|LINE|L1	3414	2602063	762	1	170	1260	-2	6.43	0.00161	0.0199559
ERVL-B4-int|LTR|ERVL	3883	2613463	673	1	81	1265	-2.75	6.46	0.00156	0.0195
L1MD|LINE|L1	8844	2692384	304	2	130	1303	-2.3	6.66	0.00128	0.0161368
LINE|RTE	17874	3662597	204	5	293	1773	-1.8	6.75	0.00117	0.0148772
SINE|MIR	595094	84288123	141	389	32559	40817	-0.23	6.77	0.00115	0.01475
DNA|TcMar-Mariner	16348	2813167	172	2	68	1362	-3	6.96	0.000953	0.0125507
L1PB3|LINE|L1	3621	2817365	778	0	0	1364	-7.22	6.97	0.000943	0.0125309
L1MA5|LINE|L1	4487	2846649	634	2	74	1378	-2.92	7.04	0.000877	0.0117598
L1PA14|LINE|L1	3070	2898183	944	0	0	1403	-7.25	7.17	0.000772	0.0104468
MSTA-int|LTR|ERVL-MaLR	3159	2965554	938	1	144	1436	-2.3	7.33	0.000653	0.00891829
TGn|Simple_repeat|Simple_repeat	55020	2978413	54	5	150	1442	-2.26	7.36	0.000633	0.00872593
ERVL-E-int|LTR|ERVL	8926	3937921	441	2	292	1906	-1.88	7.37	0.000633	0.00872593
CAn|Simple_repeat|Simple_repeat	54869	2990196	54	2	68	1448	-3.06	7.39	0.000615	0.00863929
L1MB5|LINE|L1	9871	3950799	400	3	314	1913	-1.81	7.39	0.000615	0.00863929
L1MC|LINE|L1	11966	3005609	251	1	49	1455	-3.39	7.43	0.000592	0.00847767
L1PB4|LINE|L1	7511	4082175	543	2	196	1976	-2.31	7.69	0.000458	0.00668861
LINE|CR1	61303	10874081	177	31	2156	5265	-0.89	7.71	0.00045	0.0066375
L1PA17|LINE|L1	4866	3174338	652	0	0	1537	-7.34	7.85	0.00039	0.00593041
Tigger3b|DNA|TcMar-Tigger	6523	3180761	487	2	33	1540	-3.84	7.87	0.000384	0.0059
L1MB1|LINE|L1	6244	3243877	519	2	172	1570	-2.21	8.02	0.000328	0.00509263
L1MD2|LINE|L1	11111	5075996	456	4	444	2458	-1.71	8.03	0.000326	0.00509263
L1MA6|LINE|L1	5468	3266851	597	0	0	1582	-7.37	8.08	0.00031	0.00497011
L1HS|LINE|L1	1544	3366381	2180	0	0	1630	-7.4	8.33	0.000242	0.00392253
L2|LINE|L2	56785	15443623	271	34	3625	7478	-0.72	8.44	0.000215	0.00352361
L1PA8|LINE|L1	8128	6862827	844	4	873	3323	-1.34	8.58	0.000188	0.00311573
L1MB2|LINE|L1	9101	3640891	400	2	112	1763	-2.76	9	0.000123	0.00208534
LTR12C|LTR|ERV1	2740	3652902	1333	1	61	1768	-3.37	9.03	0.000119	0.00204099
L3|LINE|CR1	45015	8561872	190	18	1285	4146	-1.17	9.14	0.000108	0.00187412
Tigger1|DNA|TcMar-Tigger	12109	9255621	764	9	1565	4482	-1.05	9.17	0.000104	0.00182619
L1MC4|LINE|L1	29614	9449284	319	12	1397	4575	-1.19	9.51	7.39e-05	0.00131328
DNA|hAT-Tip100	30669	6651763	216	7	659	3221	-1.59	9.66	6.37e-05	0.00115997
L1MDa|LINE|L1	7281	3967390	544	1	101	1921	-2.95	9.81	5.47e-05	0.00100853
L1ME3C|LINE|L1	12603	4059280	322	3	152	1965	-2.56	10.04	4.36e-05	0.000814051
L1PA11|LINE|L1	4184	4061118	970	2	157	1966	-2.53	10.05	4.34e-05	0.000814051
L2b|LINE|L2	97936	18333940	187	46	4154	8878	-0.76	10.07	4.23e-05	0.000810292
L1MA7|LINE|L1	8668	4086664	471	2	162	1979	-2.5	10.11	4.07e-05	0.000789901
L1MD1|LINE|L1	6949	4088108	588	2	4	1979	-6.2	10.11	4.06e-05	0.000789901
L1MA4A|LINE|L1	6285	5148562	819	2	260	2493	-2.26	10.12	4.04e-05	0.000789901
L1MA1|LINE|L1	4320	4264635	987	0	0	2065	-7.63	10.55	2.62e-05	0.000529384
Satellite|Satellite	6775	4507199	665	1	144	2182	-2.72	11.15	1.44e-05	0.000295
L1ME2|LINE|L1	13012	5645173	433	4	353	2733	-2.05	11.26	1.29e-05	0.000267993
L1PB1|LINE|L1	13496	13108975	971	12	2267	6348	-1.03	11.29	1.25e-05	0.0002655
LTR|ERVL	160346	56907530	354	132	18065	27558	-0.42	11.99	6.22e-06	0.000134919
L1ME3A|LINE|L1	16094	5961922	370	3	290	2887	-2.3	12	6.17e-06	0.000134919
L1MB8|LINE|L1	16628	7088619	426	7	551	3432	-1.83	12.39	4.15e-06	9.27462e-05
L1MB7|LINE|L1	23194	10326098	445	12	1367	5000	-1.3	12.44	3.94e-06	8.94077e-05
L1M2|LINE|L1	9137	5171365	565	0	0	2504	-7.83	12.8	2.77e-06	6.48532e-05
L1MA8|LINE|L1	11205	5528423	493	2	32	2677	-4.43	13.68	1.15e-06	2.78074e-05
L1MEf|LINE|L1	14274	6718183	470	2	234	3253	-2.63	13.76	1.06e-06	2.60583e-05
L1MC1|LINE|L1	13137	7727798	588	5	427	3742	-2.17	13.81	1e-06	2.5e-05
L1M1|LINE|L1	9536	8690432	911	6	660	4208	-1.85	13.96	8.68e-07	2.20741e-05
L1ME4a|LINE|L1	43230	9597111	222	10	841	4647	-1.71	14.09	7.58e-07	1.96149e-05
L1PA15|LINE|L1	8445	7963853	943	4	574	3856	-1.9	14.34	5.9e-07	1.55402e-05
L1MEc|LINE|L1	18795	8948882	476	5	760	4333	-1.74	14.51	4.97e-07	1.33286e-05
L1MC3|LINE|L1	13388	7172131	535	4	390	3473	-2.19	14.82	3.66e-07	9.99722e-06
L1MA4|LINE|L1	10053	6197685	616	1	38	3001	-4.37	15.34	2.18e-07	6.06698e-06
L1PREC2|LINE|L1	7865	6248245	794	1	36	3025	-4.43	15.46	1.92e-07	5.44615e-06
Simple_repeat	417913	25825518	61	60	5408	12506	-0.84	15.77	1.42e-07	4.10686e-06
Simple_repeat|Simple_repeat	417913	25825518	61	60	5408	12506	-0.84	15.77	1.42e-07	4.10686e-06
TAn|Simple_repeat|Simple_repeat	67235	6397160	95	1	14	3097	-5.4	15.83	1.33e-07	4.00357e-06
Low_complexity	371543	16697279	44	56	2477	8085	-1.18	16.36	7.82e-08	2.40302e-06
Low_complexity|Low_complexity	371543	16697279	44	56	2477	8085	-1.18	16.36	7.82e-08	2.40302e-06
L1MB3|LINE|L1	17364	6865928	395	3	124	3324	-3.29	17	4.16e-08	1.33391e-06
L1MA2|LINE|L1	7514	7258171	965	2	102	3514	-3.54	17.97	1.57e-08	5.38547e-07
L1PA2|LINE|L1	4917	9638143	1960	3	522	4667	-2.19	18.13	1.33e-08	4.67083e-07
L1MA3|LINE|L1	9032	8585217	950	3	315	4157	-2.58	18.16	1.3e-08	4.67083e-07
THE1B|LTR|ERVL-MaLR	22433	7357106	327	0	0	3562	-8.18	18.21	1.23e-08	4.53562e-07
ALR_Alpha|Satellite|centr	1301	7445035	5722	0	0	3605	-8.19	18.43	9.89e-09	3.83888e-07
L1PA13|LINE|L1	9093	7582375	833	0	0	3671	-8.21	18.77	7.04e-09	2.80649e-07
AT_rich|Low_complexity|Low_complexity	276292	8895457	32	17	344	4307	-2.53	18.89	6.25e-09	2.56076e-07
L1MC4a|LINE|L1	27749	8898741	320	6	245	4309	-2.87	18.9	6.2e-09	2.56076e-07
L1MA9|LINE|L1	16751	7900573	471	1	13	3825	-5.68	19.56	3.19e-09	1.3839e-07
L1M5|LINE|L1	64374	17092715	265	24	1962	8277	-1.44	19.75	2.64e-09	1.18e-07
L2c|LINE|L2	140653	28034808	199	54	5008	13576	-1	21.09	6.93e-10	3.29734e-08
Satellite|centr	2325	8588450	3693	0	0	4159	-8.33	21.27	5.8e-10	2.85167e-08
L1PA16|LINE|L1	14051	11070065	787	2	249	5360	-3.07	24.08	3.48e-11	1.83321e-09
DNA|hAT-Charlie	254646	45158331	177	129	9340	21868	-0.85	26.69	2.57e-12	1.5163e-10
L1PA6|LINE|L1	5977	11221615	1877	0	0	5434	-8.6	27.81	8.38e-13	5.15021e-11
L1ME1|LINE|L1	31734	15180905	478	6	776	7351	-2.25	28.47	4.32e-13	2.77043e-11
L1PA3|LINE|L1	10645	19184384	1802	8	1339	9290	-1.94	30.87	3.9e-14	2.61477e-12
L2a|LINE|L2	171064	42718369	249	81	7459	20686	-1.02	31.51	2.08e-14	1.46095e-12
Satellite	9566	13403580	1401	1	144	6490	-3.81	33.23	3.69e-15	2.86461e-13
L1PA4|LINE|L1	11921	18742625	1572	6	920	9076	-2.29	34.24	1.34e-15	1.16265e-13
L1PA5|LINE|L1	11338	16056378	1416	2	313	7775	-3.21	36.12	2.05e-16	1.88984e-14
AluY|SINE|Alu	120617	35018805	290	64	4347	16958	-1.36	37.01	8.44e-17	8.29933e-15
DNA|TcMar-Tigger	104026	34206611	328	34	3279	16565	-1.62	44.48	4.82e-20	5.46885e-18
L1PA7|LINE|L1	13043	19789369	1517	1	156	9583	-4.12	49.14	4.54e-22	6.08773e-20
LINE|L2	466438	104503650	224	214	20242	50607	-0.92	65.84	2.55e-29	4.17917e-27
DNA	461751	98620797	213	198	16232	47758	-1.08	77.85	1.55e-34	2.85781e-32
LINE|L1	951780	517265864	543	366	43358	250493	-1.75	812.45	0	0
LINE	1498690	636485569	424	612	66044	308227	-1.54	925.21	0	0
