# Supplementary material for: Comprehensive characterization of the embryonic factor LEUTX
Source: iScience. 2023 Feb 9;26(3):106172. doi: 10.1016/j.isci.2023.106172 (PMC9978639; doi:10.1016/j.isci.2023.106172)
Supplement: Table S10. STRT DE Gene FoldChanges tabled per timepoint related to Figure 3 — Log2FoldChanges for each detected differentially expressed gene listed in each timepoint. [file mmc11.xlsx]

## Sheet: STRT_DEGene_Foldchanges
Gene	MeanLogFC if in more than one timepoint	24 h (logFC)	48 h (logFC)	72 h (logFC)	Category	KnownPluripotencyFactor	Mazid2022_HubGenes	Mazid2022_8clc	TS2022_8clclMarkers	Yoshihara et al. 2022
LEUTX	15.9304	14.8442	17.3673	15.5799	InAll	0	1	0	1	1
DNMT3L	15.488	#N/A	15.8776	15.0984	48_and_72	0	1	0	0	0
CA4	13.1293	8.75104	15.7355	14.9013	InAll	0	0	0	0	0
VMO1	12.9306	9.28201	15.1042	14.4056	InAll	0	1	0	0	0
CRX	11.7941	#N/A	12.7436	10.8446	48_and_72	0	0	0	0	0
DPPA3	11.4941	#N/A	11.329	11.6592	48_and_72	1	1	1	1	1
NCR3	10.6975	7.36292	12.2951	12.4345	InAll	0	0	0	0	0
CST4	10.623	5.61277	13.5699	12.6862	InAll	1	0	0	0	0
TLE2	10.5423	12.3805	10.5702	8.67615	InAll	0	1	0	0	0
AIPL1	10.2716	6.5809	12.7011	11.5328	InAll	0	0	0	0	0
GSTA1	10.2082	#N/A	10.4533	9.96311	48_and_72	1	0	0	0	0
CST1	10.0106	4.91885	12.8597	12.2532	InAll	0	0	0	0	0
THRB	9.82669	#N/A	9.07163	10.5818	48_and_72	0	0	0	0	0
AMHR2	9.58999	7.78456	11.593	9.39242	InAll	0	0	0	0	0
TULP1	9.56648	#N/A	9.785	9.34796	48_and_72	0	0	0	0	0
KLK11	8.88265	#N/A	9.36318	8.40213	48_and_72	0	0	0	0	0
ACTA1	8.78111	#N/A	8.09827	9.46395	48_and_72	0	1	0	0	0
APOA2	8.09507	#N/A	8.4336	7.75654	48_and_72	0	0	0	0	0
DUSP13	8.07963	#N/A	7.22494	8.93431	48_and_72	0	0	0	0	0
BAMBI	7.97172	#N/A	7.63444	8.30901	48_and_72	1	1	0	1	0
GPBAR1	7.70888	#N/A	8.01611	7.40164	48_and_72	0	0	0	0	0
SAPCD1	7.7081	#N/A	8.1542	7.26199	48_and_72	0	0	0	0	0
MB	7.66907	#N/A	8.81013	6.52801	48_and_72	0	0	0	0	0
PGBD4	7.49448	#N/A	7.53727	7.45168	48_and_72	0	0	0	0	0
LEFTY2	7.46173	#N/A	7.72984	7.19363	48_and_72	0	1	0	0	0
CXCL14	7.40502	#N/A	7.40502	#N/A	48_only	0	0	0	0	0
NODAL	7.37853	6.51364	8.67561	6.94635	InAll	0	1	0	0	0
GNB3	7.26894	#N/A	7.27503	7.26285	48_and_72	0	0	0	0	0
EPSTI1	6.92613	#N/A	6.92613	#N/A	48_only	0	0	0	0	0
GALT	6.73272	#N/A	#N/A	6.73272	72_only	0	0	0	0	0
ACPP	6.16551	#N/A	5.80655	6.52446	48_and_72	0	0	0	0	0
NGFR	6.02055	#N/A	5.63159	6.4095	48_and_72	0	0	0	0	0
CD52	5.95648	3.55117	7.75205	6.56621	InAll	0	1	0	0	0
LBX2	5.73535	#N/A	5.73535	#N/A	48_only	0	0	0	0	0
SCGB3A2	5.68582	#N/A	#N/A	5.68582	72_only	0	1	0	0	0
CALCA	5.67141	#N/A	5.67141	#N/A	48_only	0	0	0	0	0
FOLR1	5.65622	3.76413	7.20095	6.00357	InAll	0	0	0	0	0
CBR3	5.56118	4.50282	6.56467	5.61606	InAll	0	1	0	0	0
VPREB3	5.5553	5.03506	6.97727	4.65358	InAll	0	0	0	0	0
CNGA1	5.50751	#N/A	5.50751	#N/A	48_only	0	0	0	0	0
HLA-DRB5	5.46697	#N/A	5.30676	5.62718	48_and_72	0	0	0	0	0
UGT3A1	5.4167	3.34499	6.98384	5.92128	InAll	0	0	0	0	0
CFAP53	5.25999	#N/A	#N/A	5.25999	72_only	0	0	0	0	0
PTAFR	5.2364	#N/A	5.2364	#N/A	48_only	0	0	0	0	0
DLL3	5.21285	#N/A	5.41659	5.0091	48_and_72	0	1	0	0	0
PCP4L1	5.12892	4.89787	5.70017	4.78872	InAll	0	1	0	0	0
UBASH3B	5.0748	#N/A	4.90992	5.23968	48_and_72	0	0	0	0	0
CHRFAM7A	5.0144	#N/A	5.0144	#N/A	48_only	0	0	0	0	0
OSBPL6	4.97734	#N/A	4.4795	5.47519	48_and_72	0	0	0	0	0
SLC1A1	4.86804	#N/A	4.86804	#N/A	48_only	0	1	0	0	0
PRAP1	4.80875	#N/A	4.80875	#N/A	48_only	0	0	0	0	0
ASIC2	4.65985	#N/A	4.42642	4.89327	48_and_72	0	0	0	0	0
GRAMD2	4.60116	#N/A	4.87037	4.33194	48_and_72	0	0	0	0	0
LETM2	4.55907	#N/A	4.55907	#N/A	48_only	0	0	0	0	0
ZNF280A	4.47162	#N/A	4.47162	#N/A	48_only	0	1	1	1	0
SERPINB9	4.45735	#N/A	4.81434	4.10037	48_and_72	0	1	1	0	0
CPLX3	4.2509	#N/A	4.1683	4.33351	48_and_72	0	0	0	0	0
PCBP4	4.24276	2.7244	5.58868	4.41519	InAll	0	0	0	0	0
WLS	4.18874	#N/A	#N/A	4.18874	72_only	0	0	0	0	0
KLC3	4.17493	#N/A	#N/A	4.17493	72_only	0	0	0	0	0
NHS	4.12868	#N/A	3.95783	4.29954	48_and_72	0	0	0	0	0
SERPINE1	4.1191	#N/A	#N/A	4.1191	72_only	0	0	0	0	0
ZCCHC12	4.1094	3.61091	4.60789	#N/A	24_and_48	0	0	0	0	0
AZGP1	4.10044	#N/A	4.10044	#N/A	48_only	0	0	0	0	0
GRAMD1C	4.09175	#N/A	4.15808	4.02543	48_and_72	0	0	0	0	0
SPEF2	4.07397	#N/A	4.07397	#N/A	48_only	0	0	0	0	0
TNNT2	3.88369	#N/A	#N/A	3.88369	72_only	0	0	0	0	0
DEPTOR	3.79747	#N/A	4.28329	3.31165	48_and_72	0	1	0	0	0
CD302	3.71904	#N/A	3.71904	#N/A	48_only	0	0	0	0	0
AKR1C3	3.68454	3.2259	4.22699	3.60074	InAll	1	0	0	0	0
PRODH	3.6646	#N/A	3.51462	3.81458	48_and_72	0	1	0	0	0
GRHL1	3.661	#N/A	3.661	#N/A	48_only	0	0	0	0	0
ZEB1	3.61923	#N/A	3.61923	#N/A	48_only	0	0	0	0	0
LEFTY1	3.57667	3.25015	4.42045	3.05941	InAll	0	1	1	0	0
KLK10	3.56349	2.1083	4.94265	3.63953	InAll	0	0	0	0	0
ANKRD1	3.5464	#N/A	#N/A	3.5464	72_only	0	0	0	0	0
EFEMP2	3.50067	#N/A	3.49297	3.50837	48_and_72	0	0	0	0	0
ACTC1	3.45543	#N/A	3.0844	3.82647	48_and_72	0	1	0	0	0
TNNI1	3.40844	#N/A	3.34316	3.47372	48_and_72	0	0	0	0	0
IER3	3.34192	#N/A	3.13346	3.55037	48_and_72	0	0	0	1	1
SCML1	3.33748	#N/A	3.15302	3.52193	48_and_72	0	1	0	0	0
GPSM2	3.32804	#N/A	#N/A	3.32804	72_only	0	0	0	0	0
CEP104	3.32643	#N/A	#N/A	3.32643	72_only	0	0	0	0	0
PRUNE2	3.26925	#N/A	#N/A	3.26925	72_only	0	0	0	0	0
SETD7	3.24562	#N/A	3.24562	#N/A	48_only	0	0	0	0	0
TRIM14	3.20136	#N/A	#N/A	3.20136	72_only	0	1	0	0	0
C9orf129	3.20043	#N/A	#N/A	3.20043	72_only	0	0	0	0	0
GPR50	3.19795	#N/A	3.19795	#N/A	48_only	0	0	0	0	0
GLUD1	3.18723	#N/A	2.98295	3.39151	48_and_72	0	0	0	1	0
SEC14L2	3.17477	#N/A	3.17477	#N/A	48_only	0	0	0	0	0
SPINK2	3.15395	3.41556	3.43577	2.61052	InAll	0	0	1	0	0
CHODL	3.14964	#N/A	2.64965	3.64963	48_and_72	0	0	0	0	0
TRIM54	3.10251	#N/A	2.97867	3.22634	48_and_72	0	0	0	0	0
CHCHD10	3.09219	#N/A	#N/A	3.09219	72_only	0	0	0	0	0
MAP1LC3C	3.07553	#N/A	3.07553	#N/A	48_only	0	0	0	0	0
TMEM88	3.07393	1.911	3.57173	3.73906	InAll	0	0	0	0	0
NPY1R	2.96906	#N/A	2.96906	#N/A	48_only	0	0	0	0	0
ARRB1	2.90681	#N/A	3.22316	2.59046	48_and_72	0	0	0	0	0
ACTA2	2.90428	#N/A	#N/A	2.90428	72_only	0	0	0	0	0
TNFAIP8L1	2.85334	2.85334	#N/A	#N/A	24_only	0	0	0	0	0
ZNF106	2.85042	1.68318	3.66369	3.20439	InAll	0	0	0	0	0
PPM1N	2.82669	1.97817	3.73556	2.76635	InAll	0	0	0	0	0
ZNF487	2.8152	#N/A	#N/A	2.8152	72_only	0	1	0	1	0
TNNT1	2.80094	#N/A	2.67254	2.92933	48_and_72	0	0	1	0	0
TBC1D10A	2.7888	#N/A	#N/A	2.7888	72_only	0	0	0	0	0
RILPL2	2.78646	#N/A	2.78646	#N/A	48_only	0	0	0	0	0
CA2	2.77485	2.10022	3.43036	2.79396	InAll	0	1	1	1	1
SLC25A48	2.75212	#N/A	2.97562	2.52862	48_and_72	0	0	0	0	0
TP53I11	2.74849	#N/A	2.61508	2.8819	48_and_72	0	1	0	0	0
GALNT16	2.73812	2.73812	#N/A	#N/A	24_only	0	0	0	0	0
GAP43	2.7327	#N/A	#N/A	2.7327	72_only	0	0	1	0	0
NDN	2.67757	#N/A	2.24346	3.11167	48_and_72	0	0	0	0	0
HAAO	2.66122	#N/A	2.90691	2.41553	48_and_72	0	0	0	0	0
REEP6	2.6369	#N/A	2.78066	2.49313	48_and_72	0	0	0	0	0
ENO3	2.62642	#N/A	2.86812	2.38471	48_and_72	0	0	0	0	0
BMP4	2.60258	#N/A	#N/A	2.60258	72_only	0	0	0	0	0
ALX1	2.60236	#N/A	#N/A	2.60236	72_only	0	0	0	0	0
PHACTR2	2.60105	#N/A	1.95946	3.24263	48_and_72	0	1	0	0	0
CNRIP1	2.55106	#N/A	2.55938	2.54275	48_and_72	0	0	0	0	0
ATG4A	2.42398	#N/A	2.42398	#N/A	48_only	0	0	0	0	0
ZNF304	2.41812	#N/A	2.41812	#N/A	48_only	0	0	0	0	0
C15orf65	2.41741	#N/A	2.41741	#N/A	48_only	0	0	0	0	0
SERPINF1	2.41044	#N/A	2.43573	2.38514	48_and_72	0	0	0	0	0
IFIT5	2.39949	#N/A	2.39949	#N/A	48_only	0	0	0	0	0
KCTD15	2.3737	#N/A	#N/A	2.3737	72_only	0	0	0	0	0
FGF13	2.36432	#N/A	2.30586	2.42278	48_and_72	0	1	0	0	0
SULF1	2.3553	#N/A	2.73462	1.97597	48_and_72	0	0	0	0	0
RAB38	2.32076	1.2215	3.22421	2.51658	InAll	0	0	0	0	0
ME1	2.32034	#N/A	2.32034	#N/A	48_only	0	0	0	0	0
APOBEC3F	2.31525	#N/A	2.31525	#N/A	48_only	0	0	0	1	0
TSPAN9	2.30634	#N/A	2.50143	2.11125	48_and_72	0	0	0	0	0
SLC19A3	2.30621	#N/A	2.30621	#N/A	48_only	0	0	0	0	0
TLL2	2.3022	#N/A	2.2051	2.39929	48_and_72	0	0	0	0	0
TXNRD2	2.27321	#N/A	#N/A	2.27321	72_only	0	0	0	0	0
NEDD9	2.26681	#N/A	2.26681	#N/A	48_only	1	0	0	0	0
WDR76	2.26667	#N/A	#N/A	2.26667	72_only	0	0	0	0	0
MCUR1	2.25613	#N/A	#N/A	2.25613	72_only	0	0	0	0	0
SLC35F2	2.24236	#N/A	2.07246	2.41225	48_and_72	0	0	1	0	0
PPIC	2.23526	1.39611	2.84476	2.46491	InAll	0	0	0	0	0
CRABP2	2.21692	#N/A	2.39222	2.04162	48_and_72	0	0	0	0	0
ITGA5	2.21655	#N/A	2.41199	2.02111	48_and_72	0	0	0	0	0
TRIB3	2.21412	#N/A	#N/A	2.21412	72_only	0	0	0	0	0
TAGLN	2.19079	#N/A	#N/A	2.19079	72_only	0	1	0	0	0
SGK1	2.18929	#N/A	2.40546	1.97312	48_and_72	0	1	0	1	1
FBXO48	2.18021	#N/A	2.18021	#N/A	48_only	0	0	0	0	0
CD177	2.17676	#N/A	1.9955	2.35802	48_and_72	0	0	0	0	0
TRIM6	2.15706	#N/A	2.15706	#N/A	48_only	0	0	0	0	0
TRMT10A	2.14527	#N/A	2.14527	#N/A	48_only	0	0	0	0	0
ZNF557	2.14385	#N/A	#N/A	2.14385	72_only	0	1	0	0	0
KIFAP3	2.13089	#N/A	2.13089	#N/A	48_only	0	0	0	0	0
ADCK5	2.12764	#N/A	2.19355	2.06173	48_and_72	0	0	0	0	0
NXPE3	2.10492	#N/A	2.10492	#N/A	48_only	0	0	0	0	0
BST2	2.10026	#N/A	2.42513	1.77539	48_and_72	0	1	1	0	0
GPR160	2.09775	#N/A	2.19194	2.00357	48_and_72	0	0	0	0	0
SULT1A3	2.08968	#N/A	2.05441	2.12495	48_and_72	0	0	0	0	0
HYAL1	2.05783	#N/A	2.05783	#N/A	48_only	0	0	0	0	0
JOSD2	2.03838	#N/A	#N/A	2.03838	72_only	0	0	0	0	0
ATRX	2.02967	#N/A	2.02967	#N/A	48_only	0	0	0	0	0
TCN2	2.00494	#N/A	2.03676	1.97312	48_and_72	0	1	0	0	0
RHOT1	2.00142	#N/A	#N/A	2.00142	72_only	0	0	0	0	0
ZNF518B	1.99575	#N/A	1.99575	#N/A	48_only	0	0	0	0	0
CLK1	1.94666	#N/A	1.94666	#N/A	48_only	0	1	1	1	1
ARL4D	1.93282	1.29866	2.44503	2.05476	InAll	0	1	1	1	1
CD82	1.92843	#N/A	2.32515	1.53171	48_and_72	0	0	0	0	0
TMEM63A	1.92013	#N/A	#N/A	1.92013	72_only	0	0	0	0	0
C11orf52	1.91827	1.91827	#N/A	#N/A	24_only	0	0	0	0	0
ELF3	1.91592	2.15841	1.79176	1.79758	InAll	0	1	0	0	0
NNAT	1.91148	#N/A	2.24314	1.57981	48_and_72	0	0	0	0	1
ANXA2	1.90151	#N/A	1.66849	2.13453	48_and_72	0	1	0	0	1
WDSUB1	1.89415	#N/A	1.89415	#N/A	48_only	0	0	0	0	0
PPFIBP1	1.89243	#N/A	1.89243	#N/A	48_only	0	0	0	0	1
CLDN19	1.8749	#N/A	1.8749	#N/A	48_only	0	0	0	0	0
SRR	1.87452	#N/A	1.87452	#N/A	48_only	0	0	0	0	0
NRN1L	1.87317	#N/A	1.87317	#N/A	48_only	0	0	0	0	0
SERPINA5	1.87191	#N/A	1.87191	#N/A	48_only	0	0	0	0	0
SDCCAG8	1.86289	#N/A	1.86289	#N/A	48_only	0	0	0	0	0
LGALS1	1.86004	1.82819	2.26135	1.49058	InAll	0	1	1	0	0
RFESD	1.85863	#N/A	1.85863	#N/A	48_only	0	0	0	0	0
PIFO	1.85814	#N/A	1.85814	#N/A	48_only	0	0	0	0	0
CAP2	1.85232	#N/A	1.68379	2.02085	48_and_72	0	0	0	0	0
RGS10	1.85046	1.90251	1.79842	#N/A	24_and_48	0	0	0	0	0
SNCA	1.84699	#N/A	1.86803	1.82595	48_and_72	0	0	0	0	0
SULT1A4	1.84433	#N/A	1.84433	#N/A	48_only	0	0	0	0	0
FITM2	1.84327	#N/A	#N/A	1.84327	72_only	0	0	0	0	0
HSPB1	1.83916	0.542762	2.71036	2.26437	InAll	0	1	0	0	0
PYY	1.79344	#N/A	1.79344	#N/A	48_only	0	1	0	1	0
GNG2	1.78795	#N/A	1.92347	1.65243	48_and_72	0	0	0	0	0
CAB39L	1.78669	#N/A	1.78669	#N/A	48_only	0	0	0	0	0
CTSB	1.78464	1.44517	2.09446	1.81428	InAll	0	1	0	0	0
CLDN4	1.7696	1.7696	#N/A	#N/A	24_only	0	0	0	0	0
STAT2	1.75497	#N/A	1.75497	#N/A	48_only	0	0	0	0	0
POC5	1.73369	#N/A	1.73369	#N/A	48_only	0	0	0	0	0
ZMYM5	1.71143	#N/A	#N/A	1.71143	72_only	0	0	0	0	0
CTH	1.70932	#N/A	1.70932	#N/A	48_only	0	0	1	1	1
ACADSB	1.70532	#N/A	1.70532	#N/A	48_only	0	0	0	0	0
PHYHD1	1.70011	#N/A	1.71265	1.68757	48_and_72	0	0	0	0	0
ATP1A2	1.69227	#N/A	1.65232	1.73222	48_and_72	0	1	0	0	0
LYRM5	1.68881	#N/A	1.72965	1.64797	48_and_72	0	0	0	0	0
SRSF12	1.67747	#N/A	1.67747	#N/A	48_only	0	0	0	0	0
EPB41L5	1.67198	#N/A	1.67198	#N/A	48_only	0	1	0	0	0
ANXA3	1.65674	#N/A	1.64387	1.66961	48_and_72	0	1	0	0	0
GABARAPL1	1.6543	#N/A	1.6543	#N/A	48_only	0	0	0	0	0
PGAM2	1.6405	1.6405	#N/A	#N/A	24_only	0	0	0	0	0
GGT1	1.63853	#N/A	1.63853	#N/A	48_only	0	0	0	0	0
EMP3	1.63444	#N/A	1.60728	1.66159	48_and_72	0	0	1	0	0
CALCOCO2	1.63344	#N/A	1.63344	#N/A	48_only	0	0	0	0	0
ZNF101	1.62042	#N/A	1.65211	1.58874	48_and_72	0	0	0	0	0
HEY2	1.62032	#N/A	#N/A	1.62032	72_only	0	1	1	0	0
LMNB1	1.61272	#N/A	#N/A	1.61272	72_only	0	0	1	0	0
TAGLN2	1.59002	0.707815	2.25962	1.80264	InAll	0	1	0	0	0
PCOLCE	1.58937	#N/A	1.6983	1.48044	48_and_72	0	1	0	0	0
TMEM192	1.57021	#N/A	1.44405	1.69637	48_and_72	0	0	0	0	0
HLA-DQB1	1.56943	1.09518	1.93663	1.67646	InAll	0	1	0	0	0
HIST1H2BH	1.56461	#N/A	1.56219	1.56703	48_and_72	0	0	0	1	1
DHRS3	1.5582	#N/A	#N/A	1.5582	72_only	0	1	0	0	0
CAPG	1.55465	#N/A	1.55465	#N/A	48_only	0	1	1	0	0
ANXA4	1.55452	#N/A	1.73336	1.37568	48_and_72	0	1	0	0	0
SPARC	1.54966	#N/A	1.5516	1.54772	48_and_72	0	1	0	0	0
TRIP10	1.52049	#N/A	1.42382	1.61717	48_and_72	0	0	0	0	0
FAM114A2	1.51159	#N/A	1.34175	1.68144	48_and_72	0	0	0	0	0
ACYP1	1.4978	#N/A	1.4978	#N/A	48_only	0	0	0	0	0
CXADR	1.4668	#N/A	1.62218	1.31142	48_and_72	0	0	1	1	0
LMNA	1.46582	#N/A	#N/A	1.46582	72_only	0	1	0	1	1
ZNF770	1.46336	#N/A	1.46336	#N/A	48_only	0	0	0	0	0
MAP1B	1.4582	#N/A	1.49446	1.42194	48_and_72	0	0	0	0	0
HSPA1A	1.45529	#N/A	1.45529	#N/A	48_only	0	1	0	1	1
ZNF57	1.44876	#N/A	#N/A	1.44876	72_only	0	0	0	0	0
NSF	1.44855	#N/A	1.44855	#N/A	48_only	1	0	0	0	0
PBK	1.44158	#N/A	1.44158	#N/A	48_only	0	0	0	0	0
ZMYND8	1.42946	#N/A	1.42946	#N/A	48_only	0	0	0	0	0
SPRYD7	1.42894	1.43737	1.50869	1.34076	InAll	0	0	0	0	0
TMEM50B	1.41682	#N/A	1.41682	#N/A	48_only	0	0	0	0	0
ALAD	1.41474	#N/A	1.41786	1.41162	48_and_72	0	0	0	0	0
TRAPPC6B	1.41198	#N/A	1.41198	#N/A	48_only	0	0	0	0	1
CYSTM1	1.40575	1.02079	1.65763	1.53882	InAll	0	0	1	0	0
CRYM	1.40561	0.953758	2.28825	0.974812	InAll	0	0	0	0	0
NDRG2	1.4039	#N/A	1.80579	1.00201	48_and_72	0	0	0	0	0
STARD4	1.4006	#N/A	1.4006	#N/A	48_only	0	0	0	0	0
C15orf61	1.38968	#N/A	1.25686	1.52249	48_and_72	0	0	0	0	0
ANXA6	1.38967	#N/A	1.394	1.38534	48_and_72	0	1	0	0	0
GM2A	1.36273	#N/A	1.36273	#N/A	48_only	0	0	0	0	0
FABP7	1.3561	#N/A	1.27724	1.43497	48_and_72	0	0	0	0	0
S100A10	1.34872	#N/A	1.15084	1.54661	48_and_72	0	1	1	0	1
MFSD13A	1.34355	#N/A	1.34355	#N/A	48_only	0	0	0	1	0
CETN3	1.34103	#N/A	1.34103	#N/A	48_only	0	0	0	0	0
RTKN	1.33756	#N/A	1.35533	1.31978	48_and_72	0	1	0	0	0
ASH2L	1.33507	#N/A	1.45162	1.21851	48_and_72	0	1	0	0	0
MOCS2	1.33304	1.28662	1.55674	1.15575	InAll	0	0	0	0	0
STK3	1.33266	#N/A	1.33266	#N/A	48_only	0	0	0	0	0
SERPINE2	1.33224	#N/A	1.61078	1.0537	48_and_72	0	0	0	0	1
CPPED1	1.33132	#N/A	1.28287	1.37976	48_and_72	0	0	0	0	0
FLNB	1.32115	#N/A	1.23752	1.40478	48_and_72	0	0	0	0	0
HK2	1.31847	#N/A	1.31847	#N/A	48_only	0	1	1	1	1
OSTF1	1.31666	1.40761	1.2257	#N/A	24_and_48	0	0	0	0	0
ADAT1	1.31213	#N/A	1.31213	#N/A	48_only	0	0	0	0	0
RANGRF	1.30212	#N/A	1.36917	1.23508	48_and_72	0	0	0	0	0
PQLC3	1.2978	#N/A	1.2978	#N/A	48_only	0	0	0	0	0
NKIRAS1	1.29572	#N/A	1.29572	#N/A	48_only	0	0	0	0	0
B2M	1.28985	1.0168	1.6391	1.21366	InAll	0	0	0	0	0
SEC22A	1.28918	#N/A	1.37132	1.20704	48_and_72	0	0	0	0	0
FRA10AC1	1.28505	#N/A	1.28505	#N/A	48_only	0	0	0	0	0
RPAP2	1.28344	#N/A	1.28344	#N/A	48_only	0	0	0	0	0
NQO1	1.27586	#N/A	1.39927	1.15245	48_and_72	0	0	0	0	1
IDO1	1.27167	#N/A	#N/A	1.27167	72_only	0	1	0	0	0
HSPA1B	1.25792	#N/A	1.25792	#N/A	48_only	0	1	1	1	1
DDX6	1.25764	#N/A	1.20978	1.30551	48_and_72	0	0	0	0	0
NANOGP8	1.25755	#N/A	1.23718	1.27793	48_and_72	0	0	0	0	0
LBH	1.25712	#N/A	1.25712	#N/A	48_only	0	0	0	0	1
SERTAD3	1.25089	1.28333	1.25452	1.21482	InAll	0	1	0	1	0
TMEM38B	1.24925	#N/A	1.38875	1.10975	48_and_72	0	0	0	0	0
NEK3	1.24596	#N/A	#N/A	1.24596	72_only	0	0	0	0	0
SELENBP1	1.24498	#N/A	1.24498	#N/A	48_only	0	0	0	0	0
SLC35A5	1.2439	#N/A	1.2439	#N/A	48_only	0	0	0	0	0
KLF6	1.24194	#N/A	1.12928	1.35459	48_and_72	0	1	0	0	0
CTSL	1.22685	#N/A	1.22685	#N/A	48_only	0	1	0	0	0
LARP7	1.22506	1.25198	1.19813	#N/A	24_and_48	0	0	0	0	0
CTSK	1.22415	#N/A	1.22415	#N/A	48_only	0	1	0	0	0
MRPL40	1.21807	#N/A	1.17956	1.25659	48_and_72	0	0	0	0	0
PKM	1.21438	#N/A	1.3406	1.08817	48_and_72	0	1	0	0	0
HSD17B14	1.20714	#N/A	1.20714	#N/A	48_only	0	0	0	0	0
GALM	1.20258	#N/A	1.31901	1.08615	48_and_72	0	0	0	0	0
TMEM120A	1.19935	#N/A	1.44357	0.95513	48_and_72	0	0	0	0	0
TRMT11	1.19304	#N/A	1.19304	#N/A	48_only	0	0	0	1	0
NPEPPS	1.19221	#N/A	1.19221	#N/A	48_only	0	0	0	0	0
BPGM	1.19121	#N/A	1.19121	#N/A	48_only	0	0	0	0	0
SREK1	1.18937	#N/A	1.18937	#N/A	48_only	0	0	0	1	1
P4HA1	1.18682	#N/A	1.18682	#N/A	48_only	0	1	0	0	0
CRY1	1.18392	#N/A	1.18392	#N/A	48_only	0	0	0	0	0
AASS	1.18244	#N/A	1.29446	1.07042	48_and_72	0	1	0	0	0
HLA-DRB1	1.17874	#N/A	1.17874	#N/A	48_only	0	0	0	0	0
C14orf179	1.17335	#N/A	1.28765	1.05904	48_and_72	0	0	0	0	0
RNF170	1.16194	#N/A	1.16194	#N/A	48_only	0	0	0	0	0
POU5F1B	1.15311	#N/A	1.15311	#N/A	48_only	0	0	1	0	0
RNGTT	1.15265	#N/A	#N/A	1.15265	72_only	0	0	0	0	0
NEU1	1.14866	#N/A	1.14866	#N/A	48_only	0	0	0	0	0
SERTAD1	1.14472	#N/A	1.25406	1.03537	48_and_72	0	1	1	1	1
FAM127C	1.14446	#N/A	1.10917	1.17974	48_and_72	0	0	0	0	0
PNPLA3	1.14284	#N/A	1.18791	1.09776	48_and_72	0	0	0	0	0
HDAC1	1.14094	1.11794	1.40152	0.903337	InAll	0	0	0	0	0
TSC22D3	1.13665	#N/A	1.13665	#N/A	48_only	0	0	0	0	0
UMAD1	1.13496	#N/A	1.13496	#N/A	48_only	0	0	0	0	0
GCHFR	1.13265	1.0482	1.21709	#N/A	24_and_48	0	0	0	0	0
MGST2	1.13233	#N/A	1.13233	#N/A	48_only	0	0	0	0	0
WFDC2	1.12793	#N/A	1.12793	#N/A	48_only	0	0	1	0	0
FYTTD1	1.12235	#N/A	1.12235	#N/A	48_only	0	1	0	0	0
SMIM14	1.12088	#N/A	1.12088	#N/A	48_only	0	1	0	0	0
YPEL5	1.12057	0.995986	1.15852	1.2072	InAll	0	0	0	1	1
SURF6	1.11709	#N/A	#N/A	1.11709	72_only	0	0	0	0	0
PTGR1	1.11686	#N/A	1.11686	#N/A	48_only	0	0	0	1	0
CCDC167	1.11623	0.85108	1.2179	1.2797	InAll	0	0	0	0	0
SLC35F6	1.11261	#N/A	1.11261	#N/A	48_only	0	1	0	0	0
VSNL1	1.10931	#N/A	#N/A	1.10931	72_only	0	1	0	0	0
PIGP	1.1088	#N/A	1.24952	0.968069	48_and_72	0	0	0	0	0
CNTNAP2	1.10734	#N/A	1.22573	0.988949	48_and_72	0	1	0	0	0
UCP2	1.08328	#N/A	0.940698	1.22586	48_and_72	0	1	0	0	0
SAT1	1.0809	#N/A	1.0809	#N/A	48_only	0	0	0	0	1
CUL2	1.07978	#N/A	1.07978	#N/A	48_only	0	1	1	0	1
RABGGTB	1.07521	#N/A	1.07521	#N/A	48_only	0	0	0	0	0
ATP2B1	1.07081	#N/A	0.978628	1.16299	48_and_72	0	0	0	0	0
ANP32E	1.06713	#N/A	1.06713	#N/A	48_only	0	0	0	0	0
IMPDH1	1.05801	#N/A	1.05801	#N/A	48_only	0	0	1	1	1
RBM8A	1.05796	#N/A	1.03401	1.08191	48_and_72	0	1	1	0	1
SDC4	1.05562	#N/A	1.24724	0.864001	48_and_72	0	0	0	0	0
POLD4	1.05316	#N/A	1.05316	#N/A	48_only	0	0	0	0	0
CYB5D2	1.05287	#N/A	#N/A	1.05287	72_only	0	0	0	0	0
NEK2	1.04442	#N/A	1.04442	#N/A	48_only	0	0	0	0	1
ASRGL1	1.03941	#N/A	0.969492	1.10932	48_and_72	0	1	0	0	0
C7orf49	1.03902	#N/A	#N/A	1.03902	72_only	0	0	0	0	0
VPS36	1.03789	#N/A	1.03789	#N/A	48_only	0	0	0	0	0
HMMR	1.0338	#N/A	1.10939	0.958213	48_and_72	0	0	0	0	0
S100A13	1.03208	0.816262	1.50514	0.774842	InAll	0	1	0	1	0
GPX3	1.03008	0.77471	1.34612	0.96941	InAll	0	0	0	0	0
CREM	1.02726	#N/A	0.881873	1.17266	48_and_72	0	0	0	0	0
MSH2	1.02569	#N/A	1.25827	0.793114	48_and_72	0	0	0	0	0
VIM	1.02424	#N/A	#N/A	1.02424	72_only	0	1	1	0	0
EFCAB11	1.02321	#N/A	1.02321	#N/A	48_only	0	0	0	0	0
AIP	1.02228	#N/A	1.02228	#N/A	48_only	0	0	0	0	0
IDH3A	1.0191	#N/A	1.14226	0.895943	48_and_72	0	0	0	0	0
TMEM92	1.0143	#N/A	1.02227	1.00634	48_and_72	0	0	0	0	0
MKNK1	1.01316	#N/A	#N/A	1.01316	72_only	0	0	0	0	0
ANXA5	1.00199	#N/A	1.07773	0.926242	48_and_72	0	0	0	0	0
EEF1AKMT1	0.999361	#N/A	#N/A	0.999361	72_only	0	0	0	0	0
PMAIP1	0.998821	1.00038	1.29	0.70608	InAll	0	0	0	1	0
CHRNB1	0.998173	#N/A	0.998173	#N/A	48_only	0	0	0	0	0
PLA2G16	0.994975	#N/A	0.704064	1.28589	48_and_72	0	1	1	0	0
SDCBP	0.990496	#N/A	0.990496	#N/A	48_only	0	0	0	1	0
SLC25A14	0.989699	#N/A	#N/A	0.989699	72_only	0	0	0	0	0
SIRT2	0.98765	#N/A	0.98765	#N/A	48_only	0	0	0	0	0
GSTO1	0.984365	0.653652	1.22017	1.07928	InAll	0	0	0	0	0
ABHD10	0.976383	#N/A	0.976383	#N/A	48_only	0	0	0	0	0
SNAPC5	0.965732	#N/A	1.07322	0.858239	48_and_72	0	0	0	0	0
PPP1R11	0.961551	#N/A	0.935121	0.98798	48_and_72	0	0	0	0	0
CCDC43	0.959768	#N/A	0.959768	#N/A	48_only	0	0	0	0	0
PTS	0.958467	0.712322	0.958192	1.20489	InAll	0	0	0	0	0
LRRC42	0.956015	#N/A	0.956015	#N/A	48_only	0	0	0	0	0
RPS27L	0.950565	#N/A	0.857296	1.04383	48_and_72	0	1	0	0	0
RAB4A	0.946524	#N/A	#N/A	0.946524	72_only	0	0	0	0	0
ANP32B	0.944321	#N/A	1.02474	0.863897	48_and_72	0	0	0	0	0
CIB1	0.941823	#N/A	1.06566	0.817988	48_and_72	0	0	0	0	0
SPCS3	0.931797	0.639985	1.17721	0.978194	InAll	0	0	0	0	0
ATP6V1A	0.92915	#N/A	0.92915	#N/A	48_only	0	0	0	0	0
CEP63	0.929127	#N/A	0.937642	0.920612	48_and_72	0	0	0	0	0
COQ10B	0.92822	#N/A	0.977902	0.878539	48_and_72	0	0	0	0	0
MED7	0.92768	#N/A	#N/A	0.92768	72_only	0	0	0	0	0
SCG5	0.919587	#N/A	0.919587	#N/A	48_only	0	1	0	0	0
TAC3	0.918433	0.82814	1.23573	0.691426	InAll	0	0	0	0	0
PDCD6IP	0.918231	#N/A	0.918231	#N/A	48_only	0	0	0	0	0
C11orf74	0.908544	#N/A	0.908544	#N/A	48_only	0	0	0	0	0
GALK1	0.907083	#N/A	0.907083	#N/A	48_only	0	0	0	0	0
WASHC3	0.906834	#N/A	0.906834	#N/A	48_only	0	0	0	0	0
MED8	0.90055	#N/A	0.919718	0.881383	48_and_72	0	0	0	0	0
ZBTB8OS	0.900454	#N/A	0.915744	0.885163	48_and_72	0	0	0	0	0
IDE	0.899916	#N/A	0.899916	#N/A	48_only	0	0	0	0	0
PRR13	0.899797	#N/A	0.827086	0.972508	48_and_72	0	1	1	0	1
HSD17B7	0.898447	#N/A	0.898447	#N/A	48_only	0	1	0	0	0
BBX	0.896983	#N/A	0.896983	#N/A	48_only	0	0	0	0	0
GNG10	0.890835	0.766482	1.01199	0.894038	InAll	0	0	0	0	0
FAM204A	0.889803	#N/A	0.826096	0.95351	48_and_72	0	0	0	0	0
SEC22B	0.888913	#N/A	0.842287	0.93554	48_and_72	0	0	0	0	0
DDX50	0.888708	#N/A	0.888708	#N/A	48_only	0	0	0	0	0
BLVRB	0.887921	#N/A	0.887921	#N/A	48_only	0	0	0	0	0
APOC1	0.887008	#N/A	0.950794	0.823222	48_and_72	0	0	0	0	0
SAR1B	0.885756	#N/A	#N/A	0.885756	72_only	0	0	0	0	0
SNRNP27	0.884659	#N/A	0.825032	0.944287	48_and_72	0	0	0	0	0
TIMM17A	0.88099	#N/A	0.794115	0.967866	48_and_72	0	0	0	0	0
EIF1AD	0.879287	#N/A	#N/A	0.879287	72_only	0	1	0	1	1
ORC6	0.879252	#N/A	0.879252	#N/A	48_only	0	0	1	0	1
HHLA3	0.878768	0.878768	#N/A	#N/A	24_only	0	0	0	0	0
NDUFAF1	0.878283	#N/A	#N/A	0.878283	72_only	0	0	0	0	0
SBDS	0.876748	#N/A	0.876748	#N/A	48_only	0	1	0	0	1
IAH1	0.870756	#N/A	0.870756	#N/A	48_only	0	0	0	0	0
BEX5	0.870239	0.765648	0.974829	#N/A	24_and_48	0	0	0	0	0
DCTN5	0.868643	#N/A	#N/A	0.868643	72_only	0	1	0	0	0
PERP	0.865329	#N/A	0.905117	0.825541	48_and_72	0	0	1	0	0
SVBP	0.863578	0.861334	1.0386	0.690799	InAll	0	0	0	0	0
TROAP	0.859154	#N/A	#N/A	0.859154	72_only	0	0	0	0	0
PLOD1	0.856457	#N/A	0.987779	0.725135	48_and_72	0	0	0	0	0
CCDC94	0.855086	#N/A	#N/A	0.855086	72_only	0	0	0	0	0
EDEM2	0.850737	#N/A	0.923135	0.778338	48_and_72	0	0	0	0	0
UBXN4	0.846417	#N/A	0.846417	#N/A	48_only	0	0	0	0	0
ATP6V1E1	0.842033	#N/A	#N/A	0.842033	72_only	0	0	0	0	0
DCTN3	0.840756	#N/A	0.898348	0.783164	48_and_72	0	0	0	0	0
RP11-884K10.5	0.840491	#N/A	0.840491	#N/A	48_only	0	0	0	0	0
F11R	0.839245	#N/A	0.980338	0.698151	48_and_72	1	1	1	0	1
M6PR	0.839206	#N/A	0.903027	0.775385	48_and_72	0	0	0	0	0
CLDND1	0.83825	0.799077	0.931105	0.784567	InAll	0	0	0	0	0
C4orf27	0.836471	#N/A	1.01385	0.659087	48_and_72	0	0	0	0	0
TMEM53	0.836192	#N/A	0.836192	#N/A	48_only	0	0	0	0	0
ALDH6A1	0.835513	#N/A	0.835513	#N/A	48_only	0	0	0	0	0
BBS7	0.833836	#N/A	0.833836	#N/A	48_only	0	0	0	0	0
C15orf57	0.832618	#N/A	0.832618	#N/A	48_only	0	0	0	0	0
C11orf71	0.829003	#N/A	0.829003	#N/A	48_only	0	0	0	0	0
DHX8	0.828121	#N/A	0.828121	#N/A	48_only	0	0	0	0	1
DNAJB1	0.827654	#N/A	#N/A	0.827654	72_only	0	1	0	1	1
CD59	0.824765	#N/A	0.96238	0.68715	48_and_72	0	0	0	0	0
PDCL3	0.822536	#N/A	0.836946	0.808126	48_and_72	0	1	1	1	1
NDFIP2	0.822406	#N/A	0.822406	#N/A	48_only	0	0	0	0	0
SPTSSA	0.821205	#N/A	0.835149	0.80726	48_and_72	0	0	0	0	0
MYADM	0.814385	#N/A	0.814385	#N/A	48_only	0	0	0	0	0
SSBP2	0.812432	#N/A	0.812432	#N/A	48_only	0	0	0	0	0
ECHDC1	0.806514	#N/A	#N/A	0.806514	72_only	0	0	0	0	0
ALDH3A2	0.805616	#N/A	0.805616	#N/A	48_only	0	0	0	0	0
ERCC3	0.802398	#N/A	0.802398	#N/A	48_only	0	0	0	0	0
MCCC1	0.796715	#N/A	0.796715	#N/A	48_only	0	0	0	0	0
UBE2T	0.796691	0.490323	1.07875	0.820997	InAll	0	0	0	0	0
CFAP36	0.792739	#N/A	0.792739	#N/A	48_only	0	0	0	0	0
NRSN2	0.792736	#N/A	0.675941	0.909531	48_and_72	0	1	0	0	0
TIPRL	0.790514	#N/A	0.790514	#N/A	48_only	0	0	0	0	0
KPNA1	0.789117	#N/A	0.836086	0.742148	48_and_72	0	0	0	0	0
HYPK	0.788584	#N/A	#N/A	0.788584	72_only	0	0	0	0	0
MLLT11	0.780141	0.56625	1.00425	0.769924	InAll	0	0	0	0	0
MPI	0.78001	#N/A	0.78001	#N/A	48_only	0	0	0	0	0
SEC23B	0.776035	#N/A	0.776035	#N/A	48_only	0	0	0	0	0
CLIC1	0.775484	0.384411	1.01287	0.929174	InAll	0	0	0	0	0
CD164	0.769578	#N/A	0.769578	#N/A	48_only	0	0	0	0	0
SLC26A6	0.766351	#N/A	#N/A	0.766351	72_only	0	0	0	0	0
TFPT	0.758129	#N/A	#N/A	0.758129	72_only	0	0	0	0	0
CD63	0.758077	#N/A	0.82834	0.687815	48_and_72	0	0	0	0	0
PLIN2	0.755097	#N/A	#N/A	0.755097	72_only	0	0	0	0	1
KIFC1	0.752168	#N/A	0.752168	#N/A	48_only	0	0	0	0	0
LMAN1	0.750316	#N/A	0.750316	#N/A	48_only	0	0	0	0	0
SH3BGRL3	0.748593	#N/A	0.792174	0.705012	48_and_72	0	0	0	0	0
ARCN1	0.748012	#N/A	0.748012	#N/A	48_only	0	0	0	0	0
WRB	0.745847	0.664059	0.827635	#N/A	24_and_48	0	0	0	0	0
FERMT2	0.742019	#N/A	#N/A	0.742019	72_only	0	0	0	1	1
RAB25	0.741881	0.649083	0.834679	#N/A	24_and_48	0	1	0	0	0
TOP1	0.739498	#N/A	0.773394	0.705602	48_and_72	0	0	0	0	1
POLR2G	0.738964	#N/A	0.6881	0.789828	48_and_72	0	0	0	0	0
PRPSAP1	0.738117	#N/A	0.738117	#N/A	48_only	0	0	0	0	0
SCAMP2	0.736521	#N/A	#N/A	0.736521	72_only	0	0	0	0	0
DDA1	0.734236	#N/A	0.738645	0.729827	48_and_72	0	0	0	1	1
PDLIM7	0.731287	#N/A	0.656777	0.805798	48_and_72	0	0	0	0	0
HIF1A	0.728373	#N/A	0.728373	#N/A	48_only	0	0	0	0	0
COX7B	0.728219	#N/A	0.778758	0.67768	48_and_72	0	1	0	0	0
ATP5E	0.725154	#N/A	0.717225	0.733084	48_and_72	0	0	0	0	0
C18orf32	0.723675	#N/A	0.723675	#N/A	48_only	0	0	0	0	0
2022-09-07	0.722758	#N/A	0.722758	#N/A	48_only	0	0	0	0	0
NDUFB3	0.722335	0.532478	0.91611	0.718418	InAll	1	0	0	0	0
YIF1B	0.72205	#N/A	0.729657	0.714443	48_and_72	0	1	0	0	0
TIMP1	0.718973	0.607621	0.872303	0.676993	InAll	0	0	0	0	0
ACY1	0.714291	#N/A	0.714291	#N/A	48_only	0	0	0	0	0
SUMF2	0.712346	#N/A	0.712346	#N/A	48_only	0	0	0	0	0
LGMN	0.711874	#N/A	0.711874	#N/A	48_only	0	0	0	0	1
GMPPA	0.71127	#N/A	0.662469	0.76007	48_and_72	0	0	0	0	0
TMEM179B	0.710699	#N/A	0.617598	0.803801	48_and_72	0	0	0	0	0
CTSV	0.708692	#N/A	0.869916	0.547467	48_and_72	0	0	0	1	0
FAM229B	0.707257	#N/A	0.707257	#N/A	48_only	0	0	0	0	0
MELK	0.707146	#N/A	0.707146	#N/A	48_only	0	0	0	0	0
LAMP2	0.70453	#N/A	0.70453	#N/A	48_only	0	0	0	0	0
ATP6V0E1	0.704375	#N/A	#N/A	0.704375	72_only	0	0	0	0	0
NMRK2	0.703945	#N/A	#N/A	0.703945	72_only	0	0	0	0	0
APLP2	0.703377	#N/A	0.703377	#N/A	48_only	0	0	0	0	0
COX6C	0.703251	#N/A	0.703251	#N/A	48_only	0	0	0	0	0
GNPNAT1	0.702483	#N/A	0.702483	#N/A	48_only	0	0	0	0	0
LAMTOR5	0.700726	#N/A	0.789352	0.612101	48_and_72	0	0	0	0	0
NUDT16	0.700216	#N/A	0.700216	#N/A	48_only	0	0	0	0	0
PEX2	0.698378	#N/A	0.698378	#N/A	48_only	0	0	0	0	0
APTX	0.696539	#N/A	0.677524	0.715554	48_and_72	0	0	0	0	0
NDUFA9	0.696423	#N/A	#N/A	0.696423	72_only	0	0	0	0	0
FANCF	0.694809	#N/A	0.694809	#N/A	48_only	0	0	0	0	0
PUM3	0.694521	#N/A	0.694521	#N/A	48_only	0	0	0	0	1
DHRS7B	0.689855	#N/A	0.753697	0.626014	48_and_72	0	0	0	0	0
MAGED1	0.687217	#N/A	0.687217	#N/A	48_only	0	0	0	0	0
RAB6A	0.686891	#N/A	0.686891	#N/A	48_only	0	1	0	1	0
SCP2	0.685425	#N/A	0.685425	#N/A	48_only	0	0	0	0	0
TCEAL9	0.682245	#N/A	0.682245	#N/A	48_only	0	0	0	0	0
TSEN15	0.681123	#N/A	#N/A	0.681123	72_only	0	0	0	0	0
RABIF	0.680388	#N/A	0.60084	0.759937	48_and_72	0	0	0	0	0
MCTS1	0.675963	#N/A	#N/A	0.675963	72_only	0	0	0	0	0
STX8	0.67532	#N/A	0.666957	0.683683	48_and_72	0	0	0	0	0
ZDHHC12	0.675155	#N/A	0.664877	0.685434	48_and_72	0	0	0	0	0
SIKE1	0.668543	#N/A	0.668543	#N/A	48_only	0	0	0	0	1
NSL1	0.66824	#N/A	0.66824	#N/A	48_only	0	0	0	0	0
VAMP8	0.666391	0.771601	0.561182	#N/A	24_and_48	0	0	0	0	0
ZNF593	0.666276	#N/A	0.680992	0.651561	48_and_72	0	0	0	0	0
GABPB1	0.665909	#N/A	0.665909	#N/A	48_only	0	0	0	0	0
PLS3	0.66139	#N/A	0.66139	#N/A	48_only	0	1	0	0	0
RBM3	0.65221	#N/A	0.65221	#N/A	48_only	0	1	0	0	0
CPVL	0.649617	#N/A	0.649617	#N/A	48_only	0	1	0	0	0
NFU1	0.649041	#N/A	0.649041	#N/A	48_only	0	0	0	0	0
TSG101	0.64807	#N/A	0.597682	0.698458	48_and_72	0	0	0	0	0
NIP7	0.647998	#N/A	#N/A	0.647998	72_only	0	0	1	0	1
SNRNP35	0.644524	#N/A	0.644524	#N/A	48_only	0	0	0	0	0
TMEM199	0.644481	#N/A	0.63081	0.658152	48_and_72	0	0	0	1	0
CD200	0.641725	#N/A	0.641725	#N/A	48_only	0	1	0	0	0
NUCB2	0.640229	#N/A	0.640229	#N/A	48_only	0	0	0	0	0
RAD51C	0.639729	#N/A	0.639729	#N/A	48_only	0	0	0	0	0
COPS7A	0.639106	#N/A	0.639106	#N/A	48_only	0	0	0	0	0
CYB5B	0.638235	#N/A	0.525588	0.750882	48_and_72	0	0	0	0	0
HTATIP2	0.638175	#N/A	#N/A	0.638175	72_only	0	0	0	0	0
TMEM106C	0.638015	0.764095	0.610301	0.539648	InAll	0	0	0	0	0
HMGN4	0.637418	#N/A	0.637418	#N/A	48_only	0	0	0	0	0
PLIN3	0.637132	#N/A	0.719916	0.554348	48_and_72	0	0	0	0	0
GEMIN6	0.634216	#N/A	#N/A	0.634216	72_only	0	0	0	0	0
FAM96B	0.633458	#N/A	0.614293	0.652623	48_and_72	0	1	0	0	0
C6orf48	0.632121	#N/A	0.632121	#N/A	48_only	0	0	0	0	0
COX17	0.631114	0.500737	0.654217	0.738386	InAll	0	0	0	0	0
MPV17L2	0.624777	#N/A	0.558081	0.691472	48_and_72	0	0	0	0	0
AAMDC	0.616491	#N/A	0.616491	#N/A	48_only	0	0	0	0	0
SDHB	0.61414	#N/A	#N/A	0.61414	72_only	0	0	0	0	0
NUSAP1	0.612917	#N/A	0.612917	#N/A	48_only	0	0	1	1	1
AHSA1	0.611695	#N/A	0.667151	0.556239	48_and_72	0	0	0	0	0
TSPAN3	0.611357	#N/A	0.684609	0.538105	48_and_72	0	1	0	0	0
MYL6	0.610622	0.405424	0.797086	0.629358	InAll	0	1	1	0	0
DNAJC15	0.605772	#N/A	0.549464	0.66208	48_and_72	0	1	0	0	0
BCKDHA	0.603313	#N/A	0.603313	#N/A	48_only	0	0	0	0	0
PFDN2	0.60191	#N/A	0.623849	0.579972	48_and_72	0	0	0	0	1
IFITM3	0.601419	#N/A	0.573711	0.629127	48_and_72	0	1	0	0	0
UTP11	0.598739	#N/A	#N/A	0.598739	72_only	0	0	0	0	1
TMEM242	0.597167	#N/A	0.597167	#N/A	48_only	0	0	0	0	0
RRP7A	0.596091	#N/A	#N/A	0.596091	72_only	0	0	0	0	0
TMED1	0.595908	#N/A	0.595908	#N/A	48_only	0	0	0	0	0
POP4	0.594685	#N/A	#N/A	0.594685	72_only	0	0	0	0	0
SLC25A4	0.593999	#N/A	0.539993	0.648004	48_and_72	0	0	0	0	0
MRPL54	0.592378	#N/A	#N/A	0.592378	72_only	0	0	0	0	0
SKA2	0.590886	#N/A	0.645132	0.53664	48_and_72	0	0	0	0	0
SLC25A11	0.590712	#N/A	0.56588	0.615543	48_and_72	0	0	0	0	0
KRT8	0.585815	0.474454	0.61977	0.66322	InAll	0	0	0	0	0
RHOC	0.582309	#N/A	0.507273	0.657345	48_and_72	0	0	0	0	0
CCNDBP1	0.582036	#N/A	0.582036	#N/A	48_only	0	0	0	1	0
ARPC5	0.581273	#N/A	0.581273	#N/A	48_only	0	0	1	0	0
RPL39L	0.580052	#N/A	0.438799	0.721305	48_and_72	0	0	0	0	0
ACO2	0.577933	#N/A	0.603463	0.552403	48_and_72	0	0	0	0	0
CYCS	0.572455	#N/A	0.52815	0.616759	48_and_72	0	0	1	0	1
LITAF	0.572289	#N/A	#N/A	0.572289	72_only	0	1	1	0	0
PSAP	0.570284	#N/A	0.570284	#N/A	48_only	0	0	1	1	0
GGH	0.569779	#N/A	0.569779	#N/A	48_only	0	0	0	0	0
NECAP2	0.56866	#N/A	0.581718	0.555602	48_and_72	0	0	0	0	0
MRPL48	0.566797	#N/A	0.566797	#N/A	48_only	0	0	0	0	0
MRPL24	0.564208	#N/A	#N/A	0.564208	72_only	0	0	0	0	0
ESD	0.559882	#N/A	0.559882	#N/A	48_only	0	0	0	0	0
TMED9	0.558625	#N/A	0.558625	#N/A	48_only	0	1	0	0	0
TIMM8A	0.558032	#N/A	#N/A	0.558032	72_only	0	1	1	0	1
CISD1	0.557862	#N/A	0.526743	0.588982	48_and_72	0	0	0	0	0
UQCRC2	0.557777	#N/A	0.592211	0.523343	48_and_72	0	0	0	0	0
COPG1	0.555726	#N/A	0.565288	0.546165	48_and_72	0	0	0	0	0
PSMC2	0.555671	#N/A	#N/A	0.555671	72_only	0	0	0	0	0
PEF1	0.554638	#N/A	0.491307	0.617969	48_and_72	0	0	0	0	0
TUBA1A	0.554517	0.405332	0.703702	#N/A	24_and_48	0	0	1	0	0
C14orf156	0.552636	#N/A	#N/A	0.552636	72_only	0	0	0	0	0
MRPL16	0.552477	#N/A	#N/A	0.552477	72_only	0	0	0	0	0
RAB7A	0.552107	#N/A	0.552107	#N/A	48_only	0	0	0	0	0
MRPL53	0.551275	#N/A	0.561992	0.540559	48_and_72	0	0	0	0	0
PRKAR1A	0.547203	#N/A	0.547203	#N/A	48_only	0	0	0	0	0
RALA	0.545746	#N/A	0.532189	0.559303	48_and_72	0	0	0	0	0
ZMAT5	0.543635	#N/A	#N/A	0.543635	72_only	0	0	0	0	1
EXOSC9	0.540474	#N/A	#N/A	0.540474	72_only	0	0	0	0	0
BRIX1	0.53981	#N/A	0.53981	#N/A	48_only	0	0	1	0	1
MAGED2	0.53736	#N/A	0.53736	#N/A	48_only	0	1	0	0	0
CALU	0.534872	#N/A	0.534872	#N/A	48_only	0	0	0	0	0
TMEM11	0.533271	#N/A	#N/A	0.533271	72_only	0	0	1	0	0
HAX1	0.533052	#N/A	#N/A	0.533052	72_only	0	0	0	0	0
MRPS17	0.529114	#N/A	#N/A	0.529114	72_only	0	0	0	0	0
NDUFV2	0.52833	#N/A	0.499742	0.556917	48_and_72	0	0	0	0	0
NDUFAF3	0.526861	#N/A	0.493246	0.560476	48_and_72	0	0	0	0	0
MRPL28	0.526214	#N/A	0.388229	0.664199	48_and_72	0	0	0	0	0
PPIB	0.522767	#N/A	0.592499	0.453036	48_and_72	0	1	0	0	0
UBE2L3	0.521655	#N/A	#N/A	0.521655	72_only	0	0	0	0	0
PAM16	0.519716	#N/A	0.453185	0.586248	48_and_72	0	0	0	0	0
TMED4	0.513702	#N/A	0.513702	#N/A	48_only	0	0	0	0	0
SYNGR2	0.513529	#N/A	0.588739	0.438318	48_and_72	0	0	0	0	0
MTFP1	0.510637	#N/A	0.532173	0.489101	48_and_72	0	0	0	0	0
SRP14	0.510298	#N/A	0.510298	#N/A	48_only	0	0	0	0	1
CHMP5	0.509372	#N/A	0.509372	#N/A	48_only	0	0	0	0	1
ATP6AP2	0.508933	#N/A	0.508933	#N/A	48_only	0	0	1	0	0
EIF2B3	0.508579	#N/A	#N/A	0.508579	72_only	0	0	0	0	0
TUBB6	0.507383	#N/A	0.507383	#N/A	48_only	0	1	0	0	0
GOT1	0.505989	#N/A	#N/A	0.505989	72_only	0	0	0	0	0
ANXA7	0.504431	#N/A	0.538827	0.470036	48_and_72	0	0	0	0	0
UBC	0.503528	#N/A	0.503528	#N/A	48_only	0	0	0	1	1
CDC26	0.503383	#N/A	0.503383	#N/A	48_only	0	0	0	0	0
MSMO1	0.502249	#N/A	0.502249	#N/A	48_only	0	0	0	0	0
ELOC	0.498841	#N/A	#N/A	0.498841	72_only	0	0	0	0	1
C11orf83	0.497082	#N/A	#N/A	0.497082	72_only	0	0	0	0	0
ATOX1	0.495847	#N/A	0.495847	#N/A	48_only	0	0	0	0	0
C14orf2	0.495427	#N/A	0.542596	0.448257	48_and_72	0	0	0	0	0
VCP	0.4952	#N/A	0.473264	0.517135	48_and_72	0	0	0	0	1
PSMD12	0.487139	#N/A	#N/A	0.487139	72_only	0	0	1	0	0
PDE6D	0.486033	#N/A	0.486033	#N/A	48_only	0	0	0	0	0
REEP5	0.485795	#N/A	0.464236	0.507354	48_and_72	0	0	0	0	0
ATP5SL	0.48524	#N/A	#N/A	0.48524	72_only	0	0	0	0	0
GTF2H5	0.484497	#N/A	0.484497	#N/A	48_only	0	0	0	0	0
NANS	0.483332	#N/A	0.483332	#N/A	48_only	0	0	0	0	1
HIGD2A	0.478113	#N/A	0.419197	0.537028	48_and_72	0	0	0	0	0
ETFB	0.47426	#N/A	0.555325	0.393196	48_and_72	0	0	0	0	0
DAP3	0.473524	#N/A	0.473524	#N/A	48_only	0	0	0	0	0
TCEAL8	0.4733	#N/A	0.4733	#N/A	48_only	0	0	0	0	0
POLR2K	0.472513	#N/A	0.472513	#N/A	48_only	0	0	0	0	1
HARS	0.47045	#N/A	#N/A	0.47045	72_only	0	0	0	0	0
MRPS36	0.469465	#N/A	0.398177	0.540752	48_and_72	0	0	0	0	0
UROD	0.469071	#N/A	0.469071	#N/A	48_only	0	0	0	0	0
C19orf70	0.467857	#N/A	#N/A	0.467857	72_only	0	0	0	0	0
ATP6V1F	0.466543	0.42372	0.62149	0.35442	InAll	0	0	1	0	0
MYL6B	0.465137	#N/A	0.43151	0.498763	48_and_72	0	0	0	0	0
CLPP	0.463642	#N/A	0.415433	0.511851	48_and_72	0	0	0	0	0
ACAT2	0.460437	#N/A	#N/A	0.460437	72_only	0	1	0	0	0
CDKN3	0.459872	#N/A	0.459872	#N/A	48_only	0	0	0	0	0
SEPW1	0.459843	#N/A	0.53327	0.386416	48_and_72	0	0	0	0	0
SCNM1	0.458779	#N/A	#N/A	0.458779	72_only	0	1	0	0	1
DYNLRB1	0.456684	#N/A	0.412168	0.5012	48_and_72	0	0	0	0	0
PPA2	0.456031	#N/A	0.456031	#N/A	48_only	0	0	0	0	0
TUBG1	0.452409	#N/A	0.452409	#N/A	48_only	0	0	0	0	0
COMMD1	0.450509	#N/A	#N/A	0.450509	72_only	0	0	0	0	0
ACLY	0.450492	#N/A	0.450492	#N/A	48_only	0	1	0	0	0
MAD2L1	0.440284	#N/A	0.440284	#N/A	48_only	0	0	0	0	0
IMP4	0.438134	#N/A	#N/A	0.438134	72_only	0	0	1	0	1
NDUFA1	0.437229	#N/A	0.521356	0.353101	48_and_72	0	0	1	0	0
CDKN2AIPNL	0.436433	#N/A	#N/A	0.436433	72_only	0	0	0	0	0
PFDN5	0.435678	#N/A	0.435678	#N/A	48_only	0	0	0	0	0
POLR3K	0.434111	#N/A	#N/A	0.434111	72_only	0	0	1	0	1
MRPL27	0.431107	#N/A	#N/A	0.431107	72_only	0	0	0	0	0
LAMTOR2	0.428597	#N/A	0.428597	#N/A	48_only	0	0	1	0	0
UQCRB	0.427219	#N/A	0.487767	0.366671	48_and_72	0	0	0	0	0
SCAMP3	0.426271	#N/A	#N/A	0.426271	72_only	0	0	0	0	0
NDUFA4	0.424728	#N/A	0.424728	#N/A	48_only	0	0	0	0	0
MRPL18	0.424608	#N/A	#N/A	0.424608	72_only	0	0	0	0	1
NDUFA8	0.423152	#N/A	0.349347	0.496956	48_and_72	0	0	1	0	0
CDK2AP2	0.419987	#N/A	0.419987	#N/A	48_only	0	0	0	0	0
PLD3	0.417654	#N/A	0.417654	#N/A	48_only	0	0	0	0	0
SAE1	0.417432	#N/A	0.417432	#N/A	48_only	0	0	0	0	0
AP2M1	0.416688	#N/A	0.416688	#N/A	48_only	0	0	0	0	0
TIMM10	0.41452	#N/A	#N/A	0.41452	72_only	0	0	0	0	0
CSTB	0.413898	#N/A	0.413898	#N/A	48_only	0	0	1	0	0
COX16	0.413198	#N/A	#N/A	0.413198	72_only	0	0	0	0	0
ARPC3	0.412457	#N/A	0.412457	#N/A	48_only	0	0	0	0	0
MRPL22	0.408011	#N/A	0.378833	0.437188	48_and_72	0	0	0	0	0
YWHAZ	0.407305	#N/A	0.407305	#N/A	48_only	0	1	0	0	0
GTF2A2	0.405357	#N/A	#N/A	0.405357	72_only	0	1	1	0	1
VPS25	0.397126	#N/A	0.373337	0.420914	48_and_72	0	0	0	0	0
CENPW	0.390239	#N/A	0.390239	#N/A	48_only	0	0	0	0	1
HSBP1	0.387206	#N/A	0.387206	#N/A	48_only	0	0	0	0	0
COPZ1	0.38535	#N/A	0.38535	#N/A	48_only	0	0	0	0	0
LSM6	0.380996	#N/A	0.380996	#N/A	48_only	0	0	0	0	0
MDH2	0.379141	#N/A	#N/A	0.379141	72_only	0	0	0	0	0
NDUFB2	0.375965	#N/A	0.375965	#N/A	48_only	0	0	0	0	0
C12orf57	0.374918	0.365455	0.384381	#N/A	24_and_48	0	0	0	0	1
CSDE1	0.371301	#N/A	0.371301	#N/A	48_only	0	0	0	0	0
PSMD8	0.370763	#N/A	0.347761	0.393765	48_and_72	0	0	0	0	0
HNRNPC	0.363065	#N/A	0.363065	#N/A	48_only	0	0	1	0	0
MGST1	0.359435	#N/A	0.359435	#N/A	48_only	0	1	0	0	0
THY1	0.356701	#N/A	0.356043	0.357359	48_and_72	0	1	0	0	0
ATP5G1	0.35627	#N/A	#N/A	0.35627	72_only	0	0	0	0	0
RBX1	0.354222	#N/A	0.377779	0.330666	48_and_72	0	0	0	0	0
USMG5	0.348726	#N/A	#N/A	0.348726	72_only	0	0	0	0	0
NDUFB6	0.34532	#N/A	0.34532	#N/A	48_only	0	0	0	0	0
PGAM1	0.339701	#N/A	#N/A	0.339701	72_only	0	1	0	0	0
CCDC124	0.338089	#N/A	#N/A	0.338089	72_only	0	0	0	0	0
COX7A2	0.335722	#N/A	0.335722	#N/A	48_only	0	0	0	0	0
H2AFZ	0.333517	#N/A	#N/A	0.333517	72_only	0	0	1	1	1
HN1	0.332821	#N/A	#N/A	0.332821	72_only	0	1	0	0	0
UQCR10	0.326537	#N/A	0.27282	0.380253	48_and_72	0	0	0	0	0
NDUFAB1	0.325066	#N/A	#N/A	0.325066	72_only	0	1	0	0	0
ATP5C1	0.323962	#N/A	#N/A	0.323962	72_only	0	0	0	0	0
SLC25A6	0.322008	#N/A	#N/A	0.322008	72_only	0	0	0	0	0
H3F3B	0.321521	#N/A	#N/A	0.321521	72_only	0	0	0	0	0
RPL6	0.319263	#N/A	0.319263	#N/A	48_only	0	0	0	0	0
NOP10	0.313367	#N/A	#N/A	0.313367	72_only	0	0	0	0	0
TMBIM6	0.313155	#N/A	0.313155	#N/A	48_only	0	0	0	0	0
SNU13	0.309323	#N/A	#N/A	0.309323	72_only	0	0	0	0	1
SNRPD1	0.305082	#N/A	#N/A	0.305082	72_only	0	0	0	0	0
MYL12A	0.304011	#N/A	#N/A	0.304011	72_only	0	0	0	0	0
ARF1	0.302261	#N/A	0.302261	#N/A	48_only	0	0	0	0	0
CKS1B	0.299149	#N/A	0.299149	#N/A	48_only	0	0	0	0	0
VDAC2	0.29893	#N/A	#N/A	0.29893	72_only	0	0	0	0	0
RPL36AL	0.280255	#N/A	#N/A	0.280255	72_only	0	0	0	0	0
EIF4A1	0.276001	#N/A	#N/A	0.276001	72_only	0	0	0	0	0
HINT1	0.274915	#N/A	0.274915	#N/A	48_only	0	0	0	0	0
UQCRH	0.26451	#N/A	0.256087	0.272932	48_and_72	0	0	0	0	0
SLC25A5	0.250545	#N/A	#N/A	0.250545	72_only	0	1	0	0	0
PTMA	0.234886	#N/A	0.234886	#N/A	48_only	0	1	0	0	0
TUBA1B	0.18845	#N/A	0.18845	#N/A	48_only	0	0	0	0	0
RPL37	-0.204777	#N/A	-0.204777	#N/A	48_only	0	0	0	0	0
ACTB	-0.212186	#N/A	-0.212186	#N/A	48_only	0	1	0	0	0
RPS4X	-0.213323	#N/A	#N/A	-0.213323	72_only	0	0	0	0	0
NPM1	-0.21423	#N/A	-0.21423	#N/A	48_only	0	0	0	0	0
NDUFS5	-0.242738	#N/A	#N/A	-0.242738	72_only	0	0	0	0	0
RPL38	-0.261816	#N/A	-0.261816	#N/A	48_only	0	0	0	0	0
NDUFB11	-0.276818	#N/A	#N/A	-0.276818	72_only	0	0	0	0	0
RPL3	-0.27718	#N/A	#N/A	-0.27718	72_only	0	1	0	0	0
RPS29	-0.280071	#N/A	#N/A	-0.280071	72_only	0	0	0	0	0
FDFT1	-0.28573	#N/A	-0.280641	-0.29082	48_and_72	0	1	0	0	0
PRDX2	-0.292948	#N/A	#N/A	-0.292948	72_only	0	1	0	0	0
EEF1G	-0.296021	#N/A	#N/A	-0.296021	72_only	0	0	0	0	0
TIMM13	-0.318526	-0.344321	-0.292731	#N/A	24_and_48	0	0	0	0	0
OAZ2	-0.321235	#N/A	#N/A	-0.321235	72_only	0	1	0	0	0
FTL	-0.324544	#N/A	-0.229081	-0.420007	48_and_72	0	0	0	0	0
RPL12	-0.331784	#N/A	#N/A	-0.331784	72_only	0	0	0	0	0
UBE2I	-0.332637	#N/A	-0.332637	#N/A	48_only	0	0	0	0	0
RPL28	-0.33394	#N/A	-0.33394	#N/A	48_only	0	0	0	0	0
RPL36A	-0.336091	#N/A	#N/A	-0.336091	72_only	0	0	0	0	0
YWHAB	-0.340316	#N/A	#N/A	-0.340316	72_only	0	0	0	0	0
BUB3	-0.342194	#N/A	-0.368622	-0.315765	48_and_72	0	0	0	0	0
PPP2R1A	-0.342213	#N/A	#N/A	-0.342213	72_only	0	1	0	0	0
MDH1	-0.342576	#N/A	#N/A	-0.342576	72_only	0	1	0	0	0
ENO1	-0.346628	-0.35123	-0.342025	#N/A	24_and_48	0	0	0	1	0
RPL14	-0.352694	#N/A	-0.352694	#N/A	48_only	0	0	0	0	0
PRDX4	-0.353006	#N/A	-0.353006	#N/A	48_only	0	0	0	0	0
MRPS34	-0.355794	-0.38942	-0.322168	#N/A	24_and_48	0	0	0	0	0
TRAPPC2L	-0.356212	#N/A	-0.356212	#N/A	48_only	0	0	0	0	0
UBXN1	-0.360921	#N/A	-0.360921	#N/A	48_only	0	0	0	0	0
GSTP1	-0.363993	#N/A	#N/A	-0.363993	72_only	0	1	0	0	0
COMMD4	-0.376729	#N/A	-0.376729	#N/A	48_only	0	0	0	0	0
C11orf31	-0.378307	#N/A	#N/A	-0.378307	72_only	0	0	0	0	0
CUTA	-0.385215	-0.383943	-0.450825	-0.320877	InAll	0	0	0	0	0
TSPAN6	-0.38567	#N/A	#N/A	-0.38567	72_only	0	0	0	0	0
POLD2	-0.388849	-0.424324	-0.353375	#N/A	24_and_48	0	0	0	0	0
GARS	-0.397118	#N/A	-0.397118	#N/A	48_only	0	0	0	0	0
GPI	-0.397378	#N/A	-0.397378	#N/A	48_only	0	1	0	0	0
APRT	-0.399432	#N/A	-0.405335	-0.393529	48_and_72	0	1	0	0	0
IMPDH2	-0.401168	#N/A	-0.417016	-0.385321	48_and_72	0	0	0	0	0
CD320	-0.41225	-0.41225	#N/A	#N/A	24_only	0	0	1	0	0
RPS21	-0.418386	#N/A	#N/A	-0.418386	72_only	0	0	0	0	0
RPS5	-0.420385	#N/A	#N/A	-0.420385	72_only	0	0	0	0	0
SHMT2	-0.421632	#N/A	-0.401727	-0.441538	48_and_72	0	1	0	0	0
NOB1	-0.426855	#N/A	-0.426855	#N/A	48_only	0	0	0	0	0
ACOT7	-0.428345	#N/A	-0.428345	#N/A	48_only	0	0	0	0	0
TALDO1	-0.430667	#N/A	#N/A	-0.430667	72_only	0	0	0	0	0
PLK1	-0.435708	#N/A	-0.435708	#N/A	48_only	0	0	0	0	0
SPINT2	-0.439404	#N/A	#N/A	-0.439404	72_only	0	1	0	0	0
2022-09-02	-0.444148	#N/A	#N/A	-0.444148	72_only	0	0	0	0	0
ACTG1	-0.444857	#N/A	-0.463731	-0.425983	48_and_72	0	0	1	0	0
TKT	-0.446025	#N/A	-0.332124	-0.559926	48_and_72	0	0	0	0	0
NMRAL1	-0.452741	#N/A	#N/A	-0.452741	72_only	0	0	0	0	0
RPP21	-0.457786	#N/A	-0.457786	#N/A	48_only	0	0	0	0	0
GAPDH	-0.458371	#N/A	-0.488264	-0.428477	48_and_72	0	1	0	0	0
ATP5G2	-0.460287	#N/A	#N/A	-0.460287	72_only	0	1	1	0	0
NPM3	-0.463216	#N/A	-0.463216	#N/A	48_only	0	0	0	0	0
TARS	-0.466385	#N/A	-0.466385	#N/A	48_only	0	0	0	0	0
C1QBP	-0.47203	-0.47203	#N/A	#N/A	24_only	0	0	1	0	0
MIF	-0.473417	#N/A	#N/A	-0.473417	72_only	0	0	0	0	0
THYN1	-0.474043	#N/A	-0.539405	-0.408681	48_and_72	0	1	0	0	0
COX7C	-0.482176	#N/A	#N/A	-0.482176	72_only	0	0	1	0	0
FAM213A	-0.48734	#N/A	#N/A	-0.48734	72_only	0	1	0	0	0
C16orf13	-0.494101	#N/A	-0.494101	#N/A	48_only	0	0	0	0	0
TUBB3	-0.498168	#N/A	#N/A	-0.498168	72_only	0	0	0	0	0
LIG1	-0.502061	#N/A	#N/A	-0.502061	72_only	0	0	0	0	0
CTC-479C5.12	-0.504593	#N/A	-0.504593	#N/A	48_only	0	0	0	0	0
ZNHIT3	-0.511097	#N/A	#N/A	-0.511097	72_only	0	0	0	1	0
CARHSP1	-0.512763	#N/A	-0.596147	-0.42938	48_and_72	0	0	0	0	0
PMVK	-0.512865	#N/A	#N/A	-0.512865	72_only	0	0	0	0	0
TMEM177	-0.515566	#N/A	-0.515566	#N/A	48_only	0	0	0	0	0
IFITM2	-0.527409	#N/A	-0.527409	#N/A	48_only	0	1	0	0	0
RHEB	-0.529685	#N/A	-0.513514	-0.545856	48_and_72	0	0	0	0	0
SSU72	-0.531419	#N/A	-0.531419	#N/A	48_only	0	0	0	0	0
ERP29	-0.534652	#N/A	#N/A	-0.534652	72_only	0	0	0	0	0
KDELR1	-0.539264	#N/A	#N/A	-0.539264	72_only	0	0	0	0	0
MFAP2	-0.539499	#N/A	#N/A	-0.539499	72_only	0	1	0	0	0
PHGDH	-0.548954	#N/A	-0.390974	-0.706935	48_and_72	0	0	0	0	0
KRT19	-0.550612	#N/A	-0.515313	-0.585911	48_and_72	0	1	0	0	0
FXYD5	-0.550655	#N/A	-0.550655	#N/A	48_only	0	1	0	0	0
BCKDK	-0.556093	#N/A	-0.556093	#N/A	48_only	0	0	0	0	0
ZFYVE21	-0.56234	#N/A	#N/A	-0.56234	72_only	0	1	0	0	0
TRAP1	-0.564109	-0.517597	-0.610622	#N/A	24_and_48	0	1	0	0	0
DMKN	-0.570935	#N/A	-0.496097	-0.645773	48_and_72	0	1	0	0	0
PFN2	-0.571491	#N/A	#N/A	-0.571491	72_only	0	1	0	0	0
SLC3A2	-0.573326	#N/A	-0.631222	-0.515429	48_and_72	0	1	0	1	0
TGIF1	-0.573925	#N/A	-0.573925	#N/A	48_only	0	0	0	0	0
TUBA4A	-0.580765	#N/A	#N/A	-0.580765	72_only	0	1	0	0	0
PAFAH1B3	-0.581946	#N/A	-0.51629	-0.647602	48_and_72	0	0	1	0	0
BID	-0.582703	-0.533143	-0.632264	#N/A	24_and_48	0	1	0	0	0
SNX6	-0.583826	#N/A	#N/A	-0.583826	72_only	0	0	1	0	0
SRI	-0.583879	#N/A	-0.572896	-0.594862	48_and_72	0	0	0	0	0
PFKP	-0.587492	#N/A	-0.587492	#N/A	48_only	0	0	0	0	0
CNN2	-0.592327	#N/A	-0.592327	#N/A	48_only	0	1	1	0	0
PRDX6	-0.593449	#N/A	-0.600667	-0.586231	48_and_72	0	1	1	0	0
AP1M2	-0.59587	#N/A	#N/A	-0.59587	72_only	0	0	0	0	0
UPP1	-0.596073	#N/A	-0.596073	#N/A	48_only	0	1	0	0	0
PHPT1	-0.603192	#N/A	#N/A	-0.603192	72_only	0	0	1	0	0
GGCT	-0.605574	#N/A	#N/A	-0.605574	72_only	0	0	0	0	0
BPHL	-0.606788	#N/A	#N/A	-0.606788	72_only	0	0	0	0	0
USP5	-0.60804	#N/A	#N/A	-0.60804	72_only	0	0	0	0	0
BEX2	-0.613993	#N/A	#N/A	-0.613993	72_only	0	0	0	0	0
HK1	-0.614226	-0.709039	-0.519413	#N/A	24_and_48	0	1	0	0	0
PSMG4	-0.618143	-0.618143	#N/A	#N/A	24_only	0	0	0	0	0
GMPS	-0.621693	#N/A	-0.621693	#N/A	48_only	0	0	0	0	0
ETV4	-0.62616	#N/A	-0.62616	#N/A	48_only	0	1	0	0	0
PSAT1	-0.626769	#N/A	-0.706054	-0.547483	48_and_72	0	0	0	0	0
ACBD6	-0.628894	#N/A	-0.656498	-0.601289	48_and_72	0	0	0	0	0
CDCA7L	-0.638777	#N/A	-0.708779	-0.568775	48_and_72	0	1	0	0	0
SNRPN	-0.640853	#N/A	-0.654151	-0.627554	48_and_72	0	1	0	0	0
TMSB4X	-0.641843	#N/A	-0.556514	-0.727172	48_and_72	0	0	0	0	0
GSN	-0.648922	#N/A	#N/A	-0.648922	72_only	0	0	0	0	0
FLII	-0.651072	#N/A	#N/A	-0.651072	72_only	0	1	0	0	0
NARF	-0.654074	#N/A	-0.654074	#N/A	48_only	0	0	0	0	0
NREP	-0.658038	#N/A	-0.458793	-0.857282	48_and_72	0	1	0	0	0
OAT	-0.658753	#N/A	#N/A	-0.658753	72_only	0	1	0	1	1
KRTCAP3	-0.661908	#N/A	-0.661908	#N/A	48_only	0	0	0	0	0
DHCR7	-0.678159	#N/A	-0.678159	#N/A	48_only	0	1	0	0	0
STK26	-0.680503	#N/A	-0.704929	-0.656078	48_and_72	0	1	0	0	0
GSTT1	-0.683523	#N/A	#N/A	-0.683523	72_only	0	0	0	0	0
RAB34	-0.684389	#N/A	-0.836155	-0.532624	48_and_72	0	1	0	0	0
HPS1	-0.689272	#N/A	-0.593201	-0.785343	48_and_72	0	0	0	0	0
TFDP2	-0.692183	#N/A	-0.692183	#N/A	48_only	0	0	0	0	0
PAK1	-0.69789	#N/A	-0.69789	#N/A	48_only	0	1	0	0	0
CYB5R2	-0.71829	#N/A	-0.644176	-0.792404	48_and_72	0	1	0	0	0
PAK1IP1	-0.729274	-0.729274	#N/A	#N/A	24_only	0	0	0	0	0
PLSCR1	-0.729886	#N/A	#N/A	-0.729886	72_only	0	0	1	0	0
GRTP1	-0.737742	#N/A	-0.737742	#N/A	48_only	0	0	0	0	0
MFSD10	-0.738111	#N/A	-0.738111	#N/A	48_only	0	1	0	0	0
KLHL7	-0.7406	#N/A	-0.827843	-0.653357	48_and_72	0	0	0	0	0
PYCR1	-0.749967	#N/A	-0.668151	-0.831782	48_and_72	0	1	0	0	0
PEBP1	-0.751274	#N/A	-0.543726	-0.958822	48_and_72	0	0	0	0	0
CAPN1	-0.755543	#N/A	#N/A	-0.755543	72_only	0	1	0	0	0
ID3	-0.757027	#N/A	-0.84525	-0.668803	48_and_72	0	1	0	0	0
NME3	-0.758521	#N/A	-0.715546	-0.801497	48_and_72	0	1	0	0	0
EEF2KMT	-0.768533	#N/A	-0.768533	#N/A	48_only	0	0	0	0	0
CLDN6	-0.775699	#N/A	#N/A	-0.775699	72_only	0	0	0	0	0
CLDN10	-0.775879	#N/A	-0.728024	-0.823735	48_and_72	0	1	0	0	0
DNAJC4	-0.78069	#N/A	#N/A	-0.78069	72_only	0	0	0	0	0
WDFY1	-0.784565	#N/A	#N/A	-0.784565	72_only	0	1	0	0	0
CHCHD6	-0.796336	#N/A	-0.595756	-0.996915	48_and_72	0	0	0	0	0
MID1	-0.798039	-0.798039	#N/A	#N/A	24_only	0	0	0	0	0
MAGED4B	-0.799333	#N/A	#N/A	-0.799333	72_only	0	0	0	0	0
PCK2	-0.801786	#N/A	#N/A	-0.801786	72_only	0	1	0	0	0
EMD	-0.806104	#N/A	-0.806104	#N/A	48_only	0	0	0	0	0
IPO5	-0.807306	#N/A	#N/A	-0.807306	72_only	0	1	0	0	0
C19orf24	-0.808604	#N/A	-0.808604	#N/A	48_only	0	0	0	0	0
S100A16	-0.808867	#N/A	-0.820925	-0.796809	48_and_72	0	0	0	1	1
ZSCAN10	-0.809951	#N/A	-0.828249	-0.791653	48_and_72	0	1	0	0	0
ASNS	-0.810127	#N/A	-0.815944	-0.804309	48_and_72	0	0	0	0	0
DRAP1	-0.817273	#N/A	#N/A	-0.817273	72_only	0	0	0	0	0
FEZ1	-0.817667	#N/A	#N/A	-0.817667	72_only	0	1	0	0	0
FKBP11	-0.828673	#N/A	-0.873896	-0.78345	48_and_72	0	0	0	0	0
CYB5A	-0.830819	#N/A	-0.753768	-0.90787	48_and_72	0	1	0	0	0
HES1	-0.833058	#N/A	-0.701741	-0.964375	48_and_72	0	0	0	0	0
STARD3	-0.834441	#N/A	-0.834441	#N/A	48_only	0	0	0	0	0
LPCAT3	-0.844475	#N/A	-0.897553	-0.791397	48_and_72	0	0	0	1	0
ECI2	-0.850133	#N/A	-0.819111	-0.881155	48_and_72	0	1	0	0	0
MT-ND2	-0.850358	#N/A	-0.850358	#N/A	48_only	0	0	0	0	0
MGST3	-0.853146	#N/A	#N/A	-0.853146	72_only	0	0	1	0	0
SLC7A3	-0.856434	#N/A	#N/A	-0.856434	72_only	0	1	0	0	0
PFKL	-0.859395	#N/A	#N/A	-0.859395	72_only	0	1	0	0	0
TUBB2B	-0.871175	#N/A	-0.758538	-0.983811	48_and_72	0	1	1	0	0
FAH	-0.875755	#N/A	#N/A	-0.875755	72_only	0	0	0	0	0
PDK2	-0.877182	#N/A	#N/A	-0.877182	72_only	0	0	0	0	0
DTL	-0.879579	-0.879579	#N/A	#N/A	24_only	0	0	0	0	0
AIF1L	-0.891944	#N/A	-0.813901	-0.969987	48_and_72	0	1	0	0	0
SLC29A1	-0.892446	-0.64051	-0.978958	-1.05787	InAll	0	1	0	0	0
MYC	-0.89331	-1.08487	-0.701751	#N/A	24_and_48	0	1	1	1	1
SYNGR1	-0.895069	#N/A	#N/A	-0.895069	72_only	0	0	0	0	0
LGALS3BP	-0.899724	#N/A	#N/A	-0.899724	72_only	0	1	0	0	0
CRIP3	-0.902161	#N/A	-0.657907	-1.14641	48_and_72	0	1	0	0	0
ADCK3	-0.90628	#N/A	#N/A	-0.90628	72_only	0	0	0	0	0
CYP2S1	-0.90634	-0.812416	-1.00026	#N/A	24_and_48	0	0	0	1	0
USP44	-0.907422	-0.901238	-1.05163	-0.769398	InAll	0	1	0	0	0
DUSP6	-0.90945	#N/A	-0.723737	-1.09516	48_and_72	0	1	0	0	0
FHL2	-0.912123	#N/A	-0.969921	-0.854324	48_and_72	0	0	0	0	0
UBE2L6	-0.914108	#N/A	#N/A	-0.914108	72_only	0	1	0	0	0
ANKRD10	-0.926899	#N/A	#N/A	-0.926899	72_only	0	0	0	0	0
SALL2	-0.927525	#N/A	-0.927525	#N/A	48_only	0	1	0	0	0
HSD17B4	-0.927603	#N/A	-0.688089	-1.16712	48_and_72	0	1	0	0	0
RHOH	-0.930139	#N/A	#N/A	-0.930139	72_only	0	1	0	0	0
UGP2	-0.931694	-0.774905	-1.17885	-0.841332	InAll	0	1	1	0	0
ALPL	-0.935014	#N/A	-0.675595	-1.19443	48_and_72	0	0	0	1	0
PLTP	-0.935634	-0.704922	-0.885365	-1.21661	InAll	0	0	0	0	0
USP3	-0.943949	#N/A	#N/A	-0.943949	72_only	0	1	0	0	0
STEAP3	-0.949626	#N/A	-0.949626	#N/A	48_only	0	0	0	0	0
SMPDL3B	-0.949949	#N/A	-0.853126	-1.04677	48_and_72	0	1	0	0	0
SFRP2	-0.95035	-0.95035	#N/A	#N/A	24_only	0	1	0	0	0
TMSB15A	-0.955983	#N/A	#N/A	-0.955983	72_only	0	1	0	0	0
KHK	-0.95685	#N/A	-0.96371	-0.94999	48_and_72	0	0	0	0	0
RGS16	-0.957731	#N/A	-1.08415	-0.831311	48_and_72	0	0	0	1	0
LRRC14	-0.96084	#N/A	-0.96084	#N/A	48_only	0	0	0	0	0
TMEM55A	-0.962362	#N/A	-1.04428	-0.880445	48_and_72	0	1	0	0	0
TCEAL3	-0.981591	#N/A	#N/A	-0.981591	72_only	0	0	0	0	0
GPM6B	-0.986957	#N/A	-1.02945	-0.944462	48_and_72	0	1	0	0	0
EPHA1	-0.987413	-0.898558	-0.854308	-1.20937	InAll	1	1	0	0	0
CCDC28B	-0.999475	#N/A	#N/A	-0.999475	72_only	0	0	0	0	0
ASS1	-1.00183	#N/A	-0.616068	-1.38759	48_and_72	0	1	0	0	0
C9orf116	-1.00217	#N/A	-1.00217	#N/A	48_only	0	0	0	0	0
TUBB2A	-1.00796	-0.615804	-1.38812	-1.01994	InAll	0	0	1	1	1
ISYNA1	-1.00852	#N/A	-0.730853	-1.2862	48_and_72	0	1	0	0	0
FGFR4	-1.00945	#N/A	-0.988201	-1.03071	48_and_72	0	1	0	0	0
RAB3C	-1.00995	#N/A	-0.961028	-1.05886	48_and_72	0	1	0	0	0
RAB33A	-1.01345	#N/A	-1.01345	#N/A	48_only	0	0	0	0	0
TAPBP	-1.03404	#N/A	-0.848795	-1.21928	48_and_72	0	1	0	0	0
CAMKMT	-1.04894	#N/A	-0.826848	-1.27103	48_and_72	0	0	0	0	0
GULP1	-1.05202	#N/A	-0.967297	-1.13675	48_and_72	0	1	0	0	0
TMEM125	-1.05769	#N/A	#N/A	-1.05769	72_only	0	0	0	0	0
KDF1	-1.06008	#N/A	-0.889137	-1.23103	48_and_72	0	0	0	0	0
POLR3G	-1.06509	-0.999354	-1.27786	-0.918057	InAll	0	1	0	0	0
RGS3	-1.0673	#N/A	-1.0673	#N/A	48_only	0	1	0	0	0
SLC2A8	-1.06871	#N/A	-1.06871	#N/A	48_only	0	0	0	0	0
ID1	-1.07373	#N/A	-1.07373	#N/A	48_only	0	1	1	0	0
SLC38A2	-1.08469	#N/A	-1.26864	-0.900729	48_and_72	0	1	0	0	0
PHC1	-1.08483	-1.48488	-0.906571	-0.863028	InAll	0	1	0	0	0
TRIB2	-1.09822	#N/A	#N/A	-1.09822	72_only	0	1	0	0	0
SPP1	-1.10459	#N/A	-1.10459	#N/A	48_only	0	1	1	0	0
EGFL7	-1.10525	#N/A	#N/A	-1.10525	72_only	0	0	0	0	0
KLHL4	-1.13523	#N/A	-1.05696	-1.21349	48_and_72	0	1	0	0	0
PPP1R14B	-1.13789	#N/A	-1.13789	#N/A	48_only	0	0	0	0	0
CLU	-1.14197	#N/A	-0.870714	-1.41323	48_and_72	0	1	1	0	0
SQSTM1	-1.14308	#N/A	-1.14308	#N/A	48_only	0	0	0	0	0
FOXH1	-1.14445	#N/A	-0.961834	-1.32707	48_and_72	0	1	0	0	0
RNF24	-1.15523	#N/A	-1.15523	#N/A	48_only	0	0	0	0	0
AIF1	-1.16055	#N/A	#N/A	-1.16055	72_only	0	1	0	0	0
RAMP2	-1.17067	#N/A	#N/A	-1.17067	72_only	0	0	0	0	0
SCG3	-1.17177	#N/A	-0.840188	-1.50336	48_and_72	0	1	0	0	0
SPATS2L	-1.17652	#N/A	-0.956301	-1.39674	48_and_72	0	1	0	0	0
PLPP2	-1.18634	#N/A	-1.19706	-1.17563	48_and_72	0	0	0	1	0
DBNDD2	-1.19197	#N/A	-1.19197	#N/A	48_only	0	0	0	0	0
GRB7	-1.19708	#N/A	#N/A	-1.19708	72_only	0	1	0	0	0
RBPMS	-1.21017	#N/A	-1.21017	#N/A	48_only	0	1	0	0	0
SPIN2A	-1.21116	#N/A	-1.28947	-1.13285	48_and_72	0	1	0	0	0
SEMA6A	-1.21697	-1.21697	#N/A	#N/A	24_only	0	1	0	0	0
CD9	-1.21775	#N/A	-1.16327	-1.27223	48_and_72	0	1	0	1	1
2022-09-06	-1.22961	#N/A	#N/A	-1.22961	72_only	0	0	0	0	0
PPP2R2B	-1.23148	-1.05465	-1.28125	-1.35854	InAll	0	1	0	0	0
EHD1	-1.23268	#N/A	#N/A	-1.23268	72_only	0	0	0	0	0
C1GALT1	-1.23412	#N/A	#N/A	-1.23412	72_only	0	0	0	0	0
AP1S2	-1.23848	-0.958076	-1.33493	-1.42244	InAll	0	1	0	0	0
PRKAR1B	-1.27076	#N/A	-1.27076	#N/A	48_only	0	0	0	0	0
BRINP1	-1.28747	#N/A	#N/A	-1.28747	72_only	0	0	0	0	0
GNG3	-1.30995	#N/A	#N/A	-1.30995	72_only	0	0	0	0	0
HAPLN3	-1.31001	#N/A	-1.10108	-1.51893	48_and_72	0	1	0	0	0
RGS5	-1.32712	#N/A	-1.32712	#N/A	48_only	0	1	0	0	0
ASAP3	-1.33796	#N/A	#N/A	-1.33796	72_only	0	0	0	0	0
CDIP1	-1.34439	#N/A	-1.34439	#N/A	48_only	0	0	0	0	0
TDGF1	-1.35138	-0.880416	-1.59984	-1.57389	InAll	0	1	1	0	0
FBP1	-1.35217	#N/A	-1.22491	-1.47942	48_and_72	0	0	0	0	0
CYB561	-1.35755	#N/A	#N/A	-1.35755	72_only	0	0	0	0	0
PRR19	-1.36664	#N/A	-1.36664	#N/A	48_only	0	1	0	0	0
CMBL	-1.37017	#N/A	#N/A	-1.37017	72_only	0	0	0	0	0
SCNN1A	-1.37046	#N/A	#N/A	-1.37046	72_only	0	1	0	0	0
NEFL	-1.37464	#N/A	#N/A	-1.37464	72_only	0	1	0	1	0
NTS	-1.37888	#N/A	#N/A	-1.37888	72_only	0	0	0	0	0
DOK5	-1.41846	#N/A	#N/A	-1.41846	72_only	0	1	0	0	0
KIF1A	-1.42236	#N/A	-1.27655	-1.56816	48_and_72	0	1	0	0	0
LHPP	-1.43208	#N/A	#N/A	-1.43208	72_only	0	1	0	0	0
STOM	-1.43253	#N/A	-1.25971	-1.60535	48_and_72	0	1	0	0	0
HEBP1	-1.44625	#N/A	-1.33291	-1.5596	48_and_72	0	1	0	0	0
NLGN4X	-1.44961	#N/A	-1.33837	-1.56086	48_and_72	0	1	0	0	0
CNMD	-1.45285	-0.606327	-1.63037	-2.12185	InAll	0	1	0	0	0
SERINC2	-1.45305	#N/A	-1.46266	-1.44343	48_and_72	0	0	0	0	0
APELA	-1.47323	#N/A	-1.33749	-1.60897	48_and_72	0	0	0	0	0
OLFML3	-1.47626	-1.47626	#N/A	#N/A	24_only	0	1	1	0	0
MFSD2A	-1.48188	#N/A	#N/A	-1.48188	72_only	0	0	1	1	0
PTN	-1.48598	#N/A	-0.772184	-2.19978	48_and_72	0	1	0	0	0
HAS3	-1.48627	-1.59868	-1.57085	-1.28928	InAll	0	0	0	0	0
TSPO	-1.49292	#N/A	#N/A	-1.49292	72_only	0	0	0	0	0
SLC7A8	-1.49421	#N/A	-1.28275	-1.70567	48_and_72	0	1	0	0	0
GOLT1A	-1.50554	#N/A	#N/A	-1.50554	72_only	0	0	0	0	0
EFEMP1	-1.51068	#N/A	-1.09504	-1.92632	48_and_72	0	0	0	0	0
PLAU	-1.52689	#N/A	#N/A	-1.52689	72_only	0	1	0	0	0
GNG4	-1.53731	-1.09603	-1.5472	-1.9687	InAll	1	1	0	0	0
LDB2	-1.54253	-1.98888	-1.33337	-1.30533	InAll	1	1	0	0	0
ARFGAP1	-1.55338	-1.55338	#N/A	#N/A	24_only	1	0	0	0	0
PAM	-1.57672	#N/A	#N/A	-1.57672	72_only	0	1	0	0	0
CHST9	-1.60666	#N/A	-1.7404	-1.47292	48_and_72	0	1	0	0	0
TSPAN2	-1.60675	#N/A	#N/A	-1.60675	72_only	0	1	0	0	0
ZDHHC22	-1.60913	#N/A	-1.48233	-1.73593	48_and_72	0	1	0	0	0
CALN1	-1.6158	#N/A	-1.6158	#N/A	48_only	0	0	0	0	0
PSMB8	-1.62594	#N/A	-0.992425	-2.25945	48_and_72	0	1	0	0	0
LCK	-1.64005	#N/A	-1.37777	-1.90234	48_and_72	0	1	0	0	0
KHDRBS2	-1.64951	#N/A	#N/A	-1.64951	72_only	0	1	0	0	0
TMEM52	-1.67702	#N/A	-1.67702	#N/A	48_only	0	0	0	0	0
SYNPO2	-1.69279	#N/A	#N/A	-1.69279	72_only	0	0	0	0	0
STMN3	-1.7	#N/A	-1.43715	-1.96286	48_and_72	0	0	0	0	0
RABGAP1L	-1.71057	#N/A	-1.89695	-1.5242	48_and_72	0	1	0	0	0
RHBDF2	-1.71504	#N/A	#N/A	-1.71504	72_only	0	0	0	0	0
MPP2	-1.71885	#N/A	#N/A	-1.71885	72_only	0	1	0	0	0
COL4A6	-1.7283	#N/A	#N/A	-1.7283	72_only	0	1	0	0	0
RARRES2	-1.75403	#N/A	-1.51409	-1.99397	48_and_72	0	1	0	0	0
CRYBA4	-1.76371	#N/A	-1.81085	-1.71658	48_and_72	0	1	0	0	0
C19orf66	-1.78185	#N/A	#N/A	-1.78185	72_only	0	1	0	0	0
PIPOX	-1.80397	#N/A	-1.7882	-1.81974	48_and_72	0	1	0	0	0
ERBB2	-1.81046	#N/A	-1.81046	#N/A	48_only	0	1	0	0	0
CCBE1	-1.86017	#N/A	-1.86017	#N/A	48_only	0	0	0	0	0
SIGIRR	-1.88061	#N/A	-1.36512	-2.3961	48_and_72	0	0	1	0	0
RGS17	-1.88763	#N/A	#N/A	-1.88763	72_only	0	0	0	0	0
TXNDC16	-1.88838	#N/A	#N/A	-1.88838	72_only	0	0	0	0	0
TSPAN7	-1.92233	#N/A	#N/A	-1.92233	72_only	0	0	0	0	0
PAQR5	-1.93782	#N/A	-1.73712	-2.13853	48_and_72	0	0	0	0	0
GDPD2	-1.95017	#N/A	-1.96351	-1.93684	48_and_72	0	1	0	0	0
ADM	-1.95449	-1.16158	-2.55629	-2.14561	InAll	0	1	0	0	0
PRDM14	-1.96175	-1.96175	#N/A	#N/A	24_only	0	1	0	0	0
CRABP1	-1.96829	#N/A	-1.32794	-2.60865	48_and_72	0	1	1	0	0
OTX2	-1.98043	#N/A	-2.34918	-1.61168	48_and_72	0	1	0	0	0
NSG1	-1.98088	#N/A	-1.39088	-2.57089	48_and_72	0	0	0	1	0
SIT1	-1.98484	#N/A	-1.59997	-2.3697	48_and_72	0	0	0	0	0
TSTD1	-1.99035	#N/A	#N/A	-1.99035	72_only	0	0	0	0	0
C22orf15	-2.00264	#N/A	#N/A	-2.00264	72_only	0	0	0	0	0
GNAS	-2.00656	-0.955883	-2.09723	-2.96657	InAll	1	1	0	0	0
RTN1	-2.02936	#N/A	-1.78336	-2.27535	48_and_72	0	0	0	0	0
C9orf135	-2.03155	-1.40806	-2.39423	-2.29235	InAll	0	1	1	0	0
OPTC	-2.04804	#N/A	#N/A	-2.04804	72_only	0	0	0	0	0
ZHX2	-2.10503	#N/A	-2.10503	#N/A	48_only	0	1	0	0	0
GPC3	-2.1297	#N/A	-1.28457	-2.97482	48_and_72	0	1	0	0	0
HSPB8	-2.14184	#N/A	-1.81124	-2.47245	48_and_72	0	1	0	0	0
OLFM1	-2.17103	#N/A	#N/A	-2.17103	72_only	0	0	0	1	1
PYGM	-2.20634	#N/A	#N/A	-2.20634	72_only	0	0	0	0	0
TMEM266	-2.25732	#N/A	-2.25732	#N/A	48_only	0	0	0	0	0
S100A4	-2.32938	#N/A	#N/A	-2.32938	72_only	0	1	0	0	0
ANGPTL2	-2.36232	#N/A	#N/A	-2.36232	72_only	0	1	0	0	0
MAPK10	-2.48476	#N/A	#N/A	-2.48476	72_only	0	0	0	0	0
MRGPRF	-2.53927	#N/A	#N/A	-2.53927	72_only	0	0	0	0	0
CUZD1	-2.55233	#N/A	-2.30455	-2.80012	48_and_72	0	1	0	0	0
NEFM	-2.58954	#N/A	#N/A	-2.58954	72_only	0	0	0	0	1
MAL2	-2.62926	#N/A	-2.62926	#N/A	48_only	0	1	0	0	0
PARD6A	-2.69372	#N/A	#N/A	-2.69372	72_only	0	0	0	0	0
NRP2	-2.71685	#N/A	-2.37088	-3.06282	48_and_72	0	1	0	0	0
COL5A2	-2.7246	#N/A	#N/A	-2.7246	72_only	0	0	0	0	0
LRRC2	-2.7604	#N/A	#N/A	-2.7604	72_only	0	0	0	0	0
SIX6	-2.78776	-1.39601	-2.81876	-4.14851	InAll	0	0	0	0	0
KIF17	-2.79571	#N/A	#N/A	-2.79571	72_only	0	0	0	0	0
FGF19	-2.8037	#N/A	-3.33586	-2.27153	48_and_72	0	0	0	0	0
FNDC7	-2.82292	#N/A	-2.82292	#N/A	48_only	0	0	0	0	0
CTNNA2	-2.86119	#N/A	#N/A	-2.86119	72_only	0	1	0	0	0
C2orf80	-2.88262	#N/A	-2.29179	-3.47344	48_and_72	0	0	0	0	0
PTPN5	-2.88436	#N/A	#N/A	-2.88436	72_only	0	0	0	0	0
PTCHD1	-2.91394	#N/A	-2.91394	#N/A	48_only	0	0	0	0	0
DONSON	-2.97644	#N/A	-2.97644	#N/A	48_only	0	0	0	0	0
TRPM3	-3.04764	#N/A	#N/A	-3.04764	72_only	0	0	0	0	0
ATHL1	-3.1004	#N/A	#N/A	-3.1004	72_only	0	0	0	0	0
RIPOR2	-3.12033	#N/A	-3.10455	-3.13612	48_and_72	0	0	0	0	0
ANXA9	-3.12673	#N/A	#N/A	-3.12673	72_only	0	0	0	0	0
AHSP	-3.25439	#N/A	#N/A	-3.25439	72_only	0	0	0	0	0
MLPH	-3.37769	#N/A	#N/A	-3.37769	72_only	0	0	0	0	0
LMO3	-3.40109	#N/A	-2.43227	-4.36991	48_and_72	0	1	0	0	0
PNMT	-3.50773	#N/A	-3.49581	-3.51965	48_and_72	0	0	0	0	0
GRM3	-3.51819	#N/A	#N/A	-3.51819	72_only	0	0	0	0	0
PRSS35	-3.59738	#N/A	#N/A	-3.59738	72_only	0	0	0	0	0
IQGAP2	-3.82564	#N/A	#N/A	-3.82564	72_only	0	0	0	0	0
MCF2L	-4.57465	#N/A	-4.57465	#N/A	48_only	0	0	0	1	0
HTR1A	-4.91694	#N/A	-4.91694	#N/A	48_only	0	0	0	0	0
KCNIP2	-4.23137	#N/A	#N/A	-4.23137	72_only	0	0	0	0	0
CCNY	-4.92711	#N/A	#N/A	-4.92711	72_only	0	0	0	0	0
LY6G6D	-6.28067	#N/A	#N/A	-6.28067	72_only	0	0	0	0	0
CLMP	-8.26617	#N/A	#N/A	-8.26617	72_only	0	0	0	0	0
