# Supplementary material for: Comprehensive characterization of the embryonic factor LEUTX
Source: iScience. 2023 Feb 9;26(3):106172. doi: 10.1016/j.isci.2023.106172 (PMC9978639; doi:10.1016/j.isci.2023.106172)
Supplement: Table S11. Gawriyski et al. - Jouhilahti et al. (2016) overlap related to Figure 3 — Overlap between sequencing results for LEUTX overexpression in Jouhilahti et al. (2016) [8] and STRT results produced in this paper. [file mmc12.xlsx]

## Sheet: Sheet1
Gene name	TFE coordinate	STRT_AvgLog2FC	STRT_Category
LEUTX	chr19:40275169-40275318,+	15.9304	InAll
CA4	chr17:58227271-58227406,+	13.1293	InAll
VMO1	chr17:4689619-4689743,-	12.9306	InAll
DPPA3	chr12:7864009-7864237,+	11.4941	48_and_72
CST1	chr20:23731462-23731616,-	10.0106	InAll
THRB	chr3:24536165-24536354,-	9.82669	48_and_72
AMHR2	chr12:53817514-53817687,+	9.58999	InAll
APOA2	chr1:161193346-161193454,-	8.09507	48_and_72
NODAL	chr10:72201231-72201511,-	7.37853	InAll
GALT	chr9:34646603-34646933,+	6.73272	72_only
CD52	chr1:26644364-26644512,+	5.95648	InAll
CBR3	chr21:37507376-37507496,+	5.56118	InAll
VPREB3	chr22:24096502-24096672,-	5.5553	InAll
UGT3A1	chr5:35991268-35991550,-	5.4167	InAll
PTAFR	chr1:28520238-28520453,-	5.2364	48_only
CPLX3	chr15:75118948-75119061,+	4.2509	48_and_72
AZGP1	chr7:99573618-99573689,-	4.10044	48_only
DEPTOR	chr8:120885912-120886197,+	3.79747	48_and_72
AKR1C3	chr10:5136567-5136657,+	3.68454	InAll
IER3	chr6:30712252-30712383,-	3.34192	48_and_72
GLUD1	chr10:88853768-88853967,-	3.18723	48_and_72
ZNF106	chr15:42749585-42749771,-	2.85042	InAll
TNNT1	chr19:55660529-55660765,-	2.80094	48_and_72
CA2	chr8:86376164-86376302,+	2.77485	InAll
HAAO	chr2:43019647-43019737,-	2.66122	48_and_72
PHACTR2	chr6:143999084-143999332,+	2.60105	48_and_72
SERPINF1	chr17:1665272-1665407,+	2.41044	48_and_72
RAB38	chr11:87908460-87908681,-	2.32076	InAll
SLC19A3	chr2:228582676-228582751,-	2.30621	48_only
PPIC	chr5:122372204-122372421,-	2.23526	InAll
CRABP2	chr1:156675169-156675449,-	2.21692	48_and_72
SGK1	chr6:134495879-134496007,-	2.18929	48_and_72
TRIM6	chr11:5617326-5617411,+	2.15706	48_only
ZNF557	chr19:7069643-7069787,+	2.14385	72_only
GPR160	chr3:169755900-169756003,+	2.09775	48_and_72
TCN2	chr22:31003051-31003375,+	2.00494	48_and_72
CLK1	chr2:201729287-201729498,-	1.94666	48_only
ARL4D	chr17:41476307-41476452,+	1.93282	InAll
NNAT	chr20:36149588-36149805,+	1.91148	48_and_72
PPFIBP1	chr12:27677060-27677298,+	1.89243	48_only
SRR	chr17:2207243-2207349,+	1.87452	48_only
LGALS1	chr22:38071567-38071718,+	1.86004	InAll
PIFO	chr1:111889117-111889293,+	1.85814	48_only
HSPB1	chr7:75931833-75932393,+	1.83916	InAll
GNG2	chr14:52327211-52327508,+	1.78795	48_and_72
CTSB	chr8:11725510-11725644,-	1.78464	InAll
POC5	chr5:75013115-75013350,-	1.73369	48_only
ZMYM5	chr13:20437590-20437864,-	1.71143	72_only
CTH	chr1:70876885-70877116,+	1.70932	48_only
PHYHD1	chr9:131684178-131684326,+	1.70011	48_and_72
PHYHD1	chr9:131684497-131684639,+	1.70011	48_and_72
GABARAPL1	chr12:10365427-10365818,+	1.6543	48_only
CALCOCO2	chr17:46908332-46908440,+	1.63344	48_only
ANXA4	chr2:69969042-69969307,+	1.55452	48_and_72
CXADR	chr21:18885336-18885490,+	1.4668	48_and_72
LMNA	chr1:156084439-156084610,+	1.46582	72_only
NSF	chr17:44668075-44668153,+	1.44855	48_only
ALAD	chr9:116163492-116163642,-	1.41474	48_and_72
CYSTM1	chr5:139554658-139554870,+	1.40575	InAll
CETN3	chr5:89705462-89705625,-	1.34103	48_only
RTKN	chr2:74668935-74669099,-	1.33756	48_and_72
ASH2L	chr8:37963349-37963551,+	1.33507	48_and_72
OSTF1	chr9:77703395-77703608,+	1.31666	24_and_48
RANGRF	chr17:8191969-8192183,+	1.30212	48_and_72
B2M	chr15:45003598-45003811,+	1.28985	InAll
NQO1	chr16:69760336-69760671,-	1.27586	48_and_72
LBH	chr2:30454354-30454439,+	1.25712	48_only
SELENBP1	chr1:151345114-151345241,-	1.24498	48_only
MRPL40	chr22:19419948-19420195,+	1.21807	48_and_72
GALM	chr2:38893193-38893374,+	1.20258	48_and_72
TRMT11	chr6:126307540-126308032,+	1.19304	48_only
NPEPPS	chr17:45608450-45608872,+	1.19221	48_only
NEU1	chr6:31830395-31830836,-	1.14866	48_only
SERTAD1	chr19:40931810-40931984,-	1.14472	48_and_72
PNPLA3	chr22:44319658-44319727,+	1.14284	48_and_72
HDAC1	chr1:32757676-32757819,+	1.14094	InAll
GCHFR	chr15:41056165-41056408,+	1.13265	24_and_48
MGST2	chr4:140586754-140587205,+	1.13233	48_only
WFDC2	chr20:44098001-44099172,+	1.12793	48_only
YPEL5	chr2:30369722-30369928,+	1.12057	InAll
SAT1	chrX:23801105-23801528,+	1.0809	48_only
RABGGTB	chr1:76251811-76251977,+	1.07521	48_only
ANP32E	chr1:150208081-150208579,-	1.06713	48_only
RBM8A	chr1:145507449-145507759,+	1.05796	48_and_72
ASRGL1	chr11:62105236-62105564,+	1.03941	48_and_72
S100A13	chr1:153599945-153600156,-	1.03208	InAll
CREM	chr10:35483943-35484101,+	1.02726	48_and_72
MSH2	chr2:47630176-47630541,+	1.02569	48_and_72
EFCAB11	chr14:90420820-90421186,-	1.02321	48_only
TMEM92	chr17:48351769-48351931,+	1.0143	48_and_72
ANXA5	chr4:122618018-122618199,-	1.00199	48_and_72
PMAIP1	chr18:57567135-57567467,+	0.998821	InAll
SDCBP	chr8:59465717-59465862,+	0.990496	48_only
SNAPC5	chr15:66789912-66790215,-	0.965732	48_and_72
LRRC42	chr1:54412004-54412222,+	0.956015	48_only
RPS27L	chr15:63449518-63449779,-	0.950565	48_and_72
CIB1	chr15:90777067-90777339,-	0.941823	48_and_72
PDCD6IP	chr3:33840048-33840230,+	0.918231	48_only
MED8	chr1:43855430-43855505,-	0.90055	48_and_72
MED8	chr1:43853179-43853308,-	0.90055	48_and_72
ZBTB8OS	chr1:33116041-33116249,-	0.900454	48_and_72
BBX	chr3:107241769-107241954,+	0.896983	48_only
DDX50	chr10:70660946-70661426,+	0.888708	48_only
BLVRB	chr19:40971517-40971828,-	0.887921	48_only
TIMM17A	chr1:201924586-201924772,+	0.88099	48_and_72
EIF1AD	chr11:65769420-65769585,-	0.879287	72_only
ORC6	chr16:46723299-46723705,+	0.879252	48_only
DCTN5	chr16:23652678-23652958,+	0.868643	72_only
ATP6V1E1	chr22:18111369-18111642,-	0.842033	72_only
DCTN3	chr9:34620366-34620524,-	0.840756	48_and_72
M6PR	chr12:9102065-9102373,-	0.839206	48_and_72
C4orf27	chr4:170678981-170679160,-	0.836471	48_and_72
BBS7	chr4:122791433-122791691,-	0.833836	48_only
CD59	chr11:33757928-33758038,-	0.824765	48_and_72
SPTSSA	chr14:34931302-34931495,-	0.821205	48_and_72
ECHDC1	chr6:127664481-127664923,-	0.806514	72_only
UBE2T	chr1:202311023-202311194,-	0.796691	InAll
MLLT11	chr1:151032723-151033065,+	0.780141	InAll
SEC23B	chr20:18488530-18488650,+	0.776035	48_only
CLIC1	chr6:31704039-31704431,-	0.775484	InAll
CD63	chr12:56123067-56123597,-	0.758077	48_and_72
CD63	chr12:56122737-56122906,-	0.758077	48_and_72
PLIN2	chr9:19127417-19127602,-	0.755097	72_only
KIFC1	chr6:33359567-33359774,+	0.752168	48_only
SH3BGRL3	chr1:26606505-26606694,+	0.748593	48_and_72
RAB25	chr1:156030802-156031234,+	0.741881	24_and_48
POLR2G	chr11:62528899-62529232,+	0.738964	48_and_72
PDLIM7	chr5:176917401-176917573,-	0.731287	48_and_72
ATP5E	chr20:57607275-57607479,-	0.725154	48_and_72
NDUFB3	chr2:201936458-201936849,+	0.722335	InAll
SUMF2	chr7:56131926-56132262,+	0.712346	48_only
GMPPA	chr2:220363519-220363697,+	0.71127	48_and_72
TMEM179B	chr11:62554784-62555114,+	0.710699	48_and_72
ATP6V0E1	chr5:172410742-172411001,+	0.704375	72_only
GNPNAT1	chr14:53258114-53258358,-	0.702483	48_only
APTX	chr9:33001505-33001693,-	0.696539	48_and_72
DHRS7B	chr17:21030117-21030316,+	0.689855	48_and_72
SCP2	chr1:53480549-53480715,+	0.685425	48_only
MCTS1	chrX:119737738-119738078,+	0.675963	72_only
STX8	chr17:9479109-9479273,-	0.67532	48_and_72
ZDHHC12	chr9:131486273-131486436,-	0.675155	48_and_72
ZNF593	chr1:26496319-26496766,+	0.666276	48_and_72
CPVL	chr7:29185972-29186172,-	0.649617	48_only
NFU1	chr2:69664456-69664834,-	0.649041	48_only
CD200	chr3:112063895-112064135,+	0.641725	48_only
NUCB2	chr11:17298260-17298399,+	0.640229	48_only
HMGN4	chr6:26538499-26538755,+	0.637418	48_only
PLIN3	chr19:4867621-4867745,-	0.637132	48_and_72
FAM96B	chr16:66968054-66968381,-	0.633458	48_and_72
C6orf48	chr6:31804127-31804294,+	0.632121	48_only
C6orf48	chr6:31802616-31803278,+	0.632121	48_only
NUSAP1	chr15:41624865-41625248,+	0.612917	48_only
AHSA1	chr14:77924358-77924612,+	0.611695	48_and_72
MYL6	chr12:56551959-56552188,+	0.610622	InAll
PFDN2	chr1:161087742-161087871,-	0.60191	48_and_72
IFITM3	chr11:320565-321171,-	0.601419	48_and_72
MRPL54	chr19:3762610-3762816,+	0.592378	72_only
RHOC	chr1:113247722-113247788,-	0.582309	48_and_72
MRPL48	chr11:73498782-73499037,+	0.566797	48_only
PSMC2	chr7:102988024-102988228,+	0.555671	72_only
RAB7A	chr3:128444895-128445202,+	0.552107	48_only
MRPL53	chr2:74699630-74700071,-	0.551275	48_and_72
RALA	chr7:39663070-39663424,+	0.545746	48_and_72
ZMAT5	chr22:30162865-30163134,-	0.543635	72_only
MRPS17	chr7:56019484-56019666,+	0.529114	72_only
NDUFV2	chr18:9102594-9102829,+	0.52833	48_and_72
MRPL28	chr16:420499-420581,-	0.526214	48_and_72
UBE2L3	chr22:21921869-21922067,+	0.521655	72_only
PAM16	chr16:4401228-4401434,-	0.519716	48_and_72
MTFP1	chr22:30821521-30821972,+	0.510637	48_and_72
SRP14	chr15:40331077-40331452,-	0.510298	48_only
GOT1	chr10:101190205-101190565,-	0.505989	72_only
UBC	chr12:125399005-125399543,-	0.503528	48_only
VCP	chr9:35072334-35072699,-	0.4952	48_and_72
UROD	chr1:45477806-45477957,+	0.469071	48_only
CDKN3	chr14:54863665-54863811,+	0.459872	48_only
SEPW1	chr19:48281694-48282071,+	0.459843	48_and_72
SCNM1	chr1:151138465-151138828,+	0.458779	72_only
PPA2	chr4:106395075-106395256,-	0.456031	48_only
COMMD1	chr2:62132736-62132993,+	0.450509	72_only
MAD2L1	chr4:120987817-120988220,-	0.440284	48_only
NDUFA1	chrX:119005734-119005976,+	0.437229	48_and_72
LAMTOR2	chr1:156024522-156024748,+	0.428597	48_only
MRPL18	chr6:160211427-160211737,+	0.424608	72_only
CDK2AP2	chr11:67275103-67275341,-	0.419987	48_only
SAE1	chr19:47633960-47634369,+	0.417432	48_only
AP2M1	chr3:183892627-183892773,+	0.416688	48_only
COX16	chr14:70826236-70826678,-	0.413198	72_only
ARPC3	chr12:110888060-110888299,-	0.412457	48_only
MRPL22	chr5:154320486-154320825,+	0.408011	48_and_72
YWHAZ	chr8:101962634-101962806,-	0.407305	48_only
COPZ1	chr12:54718859-54719018,+	0.38535	48_only
LSM6	chr4:147096780-147096988,+	0.380996	48_only
MDH2	chr7:75677289-75677544,+	0.379141	72_only
COX7A2	chr6:75953433-75953712,-	0.335722	48_only
H2AFZ	chr4:100871302-100871576,-	0.333517	72_only
HN1	chr17:73144624-73144766,-	0.332821	72_only
HN1	chr17:73150437-73150793,-	0.332821	72_only
UQCR10	chr22:30163279-30163596,+	0.326537	48_and_72
NDUFAB1	chr16:23607255-23607719,-	0.325066	72_only
RPL6	chr12:112847391-112847462,-	0.319263	48_only
NOP10	chr15:34635134-34635494,-	0.313367	72_only
SNRPD1	chr18:19192154-19192491,+	0.305082	72_only
MYL12A	chr18:3247415-3247907,+	0.304011	72_only
ARF1	chr1:228270330-228270537,+	0.302261	48_only
