# Supplementary material for: Comprehensive characterization of the embryonic factor LEUTX
Source: iScience. 2023 Feb 9;26(3):106172. doi: 10.1016/j.isci.2023.106172 (PMC9978639; doi:10.1016/j.isci.2023.106172)
Supplement: Table S12. LEUTX cloning oligos, promoter and enhancer guide oligos and qPCR oligos related to Figure 4 and STAR Methods [file mmc13.xlsx]

## Sheet: Sheet1
Cloning primers												0
Cloning LEUTX ORF to pB-tetON-bgi-LEUTX-ires-GFP-PGK-Puro
	’-GCTTTAATTAACAATTGACCGGTGCCACCATGTTTGAAGGGCCAAGG-3’
	5’-GCAGAATTCGCGGCCGCTTACACTGAAGATTGGAGCTGG-3’
Cloning LEUTX ORF without 9aaTAD to pB-tetON-bgi-LEUTXw/o9aaTAD-ires-GFP-PGK-Puro
	5’-GCTTTAATTAACAATTGACCGGTGCCACCATGTTTGAAGGGCCAAGG-3’
	5’-GCAGAATTCGCGGCCGCTTACACTGAAGATTGGAGCTGGTCATACTCAAGGCATACGGTGTCATCTTCCCCTGGCAAG-3’
Cloning LEUTX ORF with C-terminal V5- and HA-tags to pB-tetON-bgi-LEUTX-V5-HA-IRES-GFP-PGK-Puro
	5’-GCTTTAATTAACAATTGACCGGTGCCACCATGTTTGAAGGGCCAAGG-3’
	5’-GCAGAATTCGCGGCCGCTTACGTAGAATCGAGACCGAGGAGAGGGTTAGGGATAGGCTTACCCACTGAAGATTGGAGCTGG-3’
	5’-GCTGCGGCCGCTTAGGCGTAGTCGGGAACATCGTATGGGTATCCGCCGCTTCCGCCGCCAGAGCCTCCCGTAGAATCGAGACCGAGGA-3’
Cloning LEUTX constructs to GateWay compatible entry vector
	5’- AAAAAGCAGGCTCCACCATGTTTGAAGGGCCAAGGC-3’
	5’- AGAAAGCTGGGTCCACTGAAGATTGGAGCTGG-3
LEUTX promoter and enhancer guide oligos. The guide RNA sequence is underlined
LEUTX_p_g2	GTGGAAAGGACGAAACACCGgcgtggtattagggtaggacGTTTTAGAGCTAGAAATAG
LEUTX_p_g3	GTGGAAAGGACGAAACACCGtattggagggcgtggtattaGTTTTAGAGCTAGAAATAG
LEUTX_p_g4	GTGGAAAGGACGAAACACCGgatattgaatggattattggGTTTTAGAGCTAGAAATAG
LEUTX_p_g5	GTGGAAAGGACGAAACACCGctgatgctgtgtagggcactGTTTTAGAGCTAGAAATAG
LEUTXenh1_g1	GTGGAAAGGACGAAACACCGctgtcagtgagcttccgggtGTTTTAGAGCTAGAAATAG
LEUTXenh1_g2	GTGGAAAGGACGAAACACCGttagctccaccccgacctccGTTTTAGAGCTAGAAATAG
LEUTXenh1_g3	GTGGAAAGGACGAAACACCGccaaccctctaatcacgtctGTTTTAGAGCTAGAAATAG
LEUTXenh1_g4	GTGGAAAGGACGAAACACCGtcaggatgagggctgctcacGTTTTAGAGCTAGAAATAG
LEUTXenh1_g5	GTGGAAAGGACGAAACACCGcatgtgaatgagatgactggGTTTTAGAGCTAGAAATAG
LEUTXenh2_g1	GTGGAAAGGACGAAACACCGtgtcattatctcagtatctcGTTTTAGAGCTAGAAATAG
LEUTXenh2_g2	GTGGAAAGGACGAAACACCGattaatccattaatccagtcGTTTTAGAGCTAGAAATAG
LEUTXenh2_g3	GTGGAAAGGACGAAACACCGgtgattaggttaggagagctGTTTTAGAGCTAGAAATAG
LEUTXenh2_g4	GTGGAAAGGACGAAACACCGgggagatggggcctaatcaaGTTTTAGAGCTAGAAATAG
LEUTXenh2_g5	GTGGAAAGGACGAAACACCGatattcaaagcataacaagaGTTTTAGAGCTAGAAATAG
CRX promoter and enhancer guide oligos. The guide RNA sequence is underlined
CRXprom_g1	GTGGAAAGGACGAAACACCGGGCAGAAACCGAGACCAATGGTTTTAGAGCTAGAAATAG
CRXprom_g2	GTGGAAAGGACGAAACACCGTACAGAGATAAACTAGCTGTGTTTTAGAGCTAGAAATAG
CRXprom_g3	GTGGAAAGGACGAAACACCGAGCTGTCGGACAGACTGTTGGTTTTAGAGCTAGAAATAG
CRXprom_g6	GTGGAAAGGACGAAACACCGTCGGAGGGTAATCCCGGCCAGTTTTAGAGCTAGAAATAG
CRXprom_g7	GTGGAAAGGACGAAACACCGTGTCATGGCCTGGAACTCGGGTTTTAGAGCTAGAAATAG
CRXenh1_g1	GTGGAAAGGACGAAACACCGACAATGACCCAGCCACAAGGGTTTTAGAGCTAGAAATAG
CRXenh1_g2	GTGGAAAGGACGAAACACCGcGCCCGGTAATCCCTCCTTGGTTTTAGAGCTAGAAATAG
CRXenh1_g3	GTGGAAAGGACGAAACACCGCGTGCGTGTTTGGGTGCACGGTTTTAGAGCTAGAAATAG
CRXenh1_g4	GTGGAAAGGACGAAACACCGGGAAGTGAAACAGACCCGTGGTTTTAGAGCTAGAAATAG
CRXenh1_g6	GTGGAAAGGACGAAACACCGTATCtagagagacagacgagGTTTTAGAGCTAGAAATAG
CRXenh2_g2	GTGGAAAGGACGAAACACCGggcgtaggttgctttctctgGTTTTAGAGCTAGAAATAG
CRXenh2_g3	GTGGAAAGGACGAAACACCGaaagtagctgagctgagacgGTTTTAGAGCTAGAAATAG
CRXenh2_g4	GTGGAAAGGACGAAACACCGaaggggttagctggtgagagGTTTTAGAGCTAGAAATAG
CRXenh2_g5	GTGGAAAGGACGAAACACCGcttatgcaaaTAGCTGTGGAGTTTTAGAGCTAGAAATAG
CRXenh2_g6	GTGGAAAGGACGAAACACCGGGGCAATGAGGAACCCTCAGGTTTTAGAGCTAGAAATAG
qPCR primers
Cas9_F	TGATCGAGACAAACGGCGAA
Cas9_R	CTGTCTGCACCTCGGTCTTT
CRX_F	GATCTGATGCACCAGGCTGT
CRX_R	ACGTCTGGGTACTGGGTCTT
CyclophilinG_F	TCTTGTCAATGCCCAACAGAG
CyclophilinG_R	GCCCATCTAAATGAGGAGTTG
DNMT3L_F	CTGCTCCATCTGCTGCTCC
DNMT3L_R	ATCCACACACTCGAAGCAGT
DPPA3_F	TAGGAGCAGCAGTCCTCAGG
DPPA3_F	ATGCGTACGAACTCCGCCGA
DUXB_F	GGCCAAAGAAATTGGGGTTCC
DUXB_R	GAGTCAGATGCTGGGACTGG
GNB3_F	AAGTCTGAGCGTGTGGGCATC
GNB3_R	TTTTGAGGAAGCTGTCCCAGG
LEUTX_F	CTCTTCCATTTGGCACGCTG
LEUTX_R	GCTACAATGGGGAAACTGGC
NODAL_F	TGTTGGGGAGGAGTTTCATC
NODAL_R	GCACAACAAGTGGAAGGGAC
SGK1_F	TGTGGACAAGCATCAGAGTCC
SGK1_R	TGGTCAGGATGTTGGCATGA
TPRX2_F	GGACTCAGGATGCAAGACCCT
TPRX2_R	TAGTTTGGCGCGGCGATTCT
ZNF280A_F	GCCCAGAGTGGAACATACTGA
ZNF280A_R	GCCACTGGTCTCTTCAACTTCC
