# Supplementary material for: Comprehensive characterization of the embryonic factor LEUTX
Source: iScience. 2023 Feb 9;26(3):106172. doi: 10.1016/j.isci.2023.106172 (PMC9978639; doi:10.1016/j.isci.2023.106172)
Supplement: Table S13. MODEL OF KIX domain in complex of 9aaTAD related to Figure 1 and STAR Methods [file mmc14.xlsx]

## Sheet: MODEL OF KIX domain in complex 
TITLE	MODEL OF KIX domain in complex of 9aaTAD
HEADER	KIX domain of human CBP, 9aaTAD of human Leutx
REMARK	1 PDB structure 2LXT was used as a template in modelling
ATOM 1 N GLY A 586 -16.040 -25.051 -6.750 1.00 0.00 A N
ATOM 2 CA GLY A 586 -14.778 -24.380 -6.648 1.00 0.00 A C
ATOM 3 C GLY A 586 -14.964 -22.876 -6.585 1.00 0.00 A C
ATOM 4 O GLY A 586 -14.644 -22.253 -5.574 1.00 0.00 A O
ATOM 5 H1 GLY A 586 -16.783 -24.587 -6.594 1.00 0.00 A H
ATOM 6 HA2 GLY A 586 -14.319 -24.683 -5.849 1.00 0.00 A H
ATOM 7 HA3 GLY A 586 -14.249 -24.609 -7.428 1.00 0.00 A H
ATOM 8 N VAL A 587 -15.501 -22.293 -7.662 1.00 0.00 A N
ATOM 9 CA VAL A 587 -15.819 -20.870 -7.706 1.00 0.00 A C
ATOM 10 C VAL A 587 -16.971 -20.647 -8.677 1.00 0.00 A C
ATOM 11 O VAL A 587 -16.808 -20.779 -9.892 1.00 0.00 A O
ATOM 12 CB VAL A 587 -14.607 -20.007 -8.143 1.00 0.00 A C
ATOM 13 CG1 VAL A 587 -13.704 -19.692 -6.957 1.00 0.00 A C
ATOM 14 CG2 VAL A 587 -13.811 -20.709 -9.240 1.00 0.00 A C
ATOM 15 H VAL A 587 -15.683 -22.760 -8.361 1.00 0.00 A H
ATOM 16 HA VAL A 587 -16.098 -20.590 -6.820 1.00 0.00 A H
ATOM 17 HB VAL A 587 -14.943 -19.170 -8.499 1.00 0.00 A H
ATOM 18 HG11 VAL A 587 -13.367 -20.520 -6.581 1.00 0.00 A H
ATOM 19 HG12 VAL A 587 -14.210 -19.212 -6.283 1.00 0.00 A H
ATOM 20 HG13 VAL A 587 -12.959 -19.146 -7.253 1.00 0.00 A H
ATOM 21 HG21 VAL A 587 -14.299 -20.661 -10.077 1.00 0.00 A H
ATOM 22 HG22 VAL A 587 -13.681 -21.639 -8.996 1.00 0.00 A H
ATOM 23 HG23 VAL A 587 -12.948 -20.278 -9.343 1.00 0.00 A H
ATOM 24 N ARG A 588 -18.143 -20.336 -8.149 1.00 0.00 A N
ATOM 25 CA ARG A 588 -19.310 -20.142 -8.992 1.00 0.00 A C
ATOM 26 C ARG A 588 -19.759 -18.689 -8.916 1.00 0.00 A C
ATOM 27 O ARG A 588 -19.459 -17.893 -9.803 1.00 0.00 A O
ATOM 28 CB ARG A 588 -20.452 -21.079 -8.578 1.00 0.00 A C
ATOM 29 CG ARG A 588 -21.582 -21.150 -9.597 1.00 0.00 A C
ATOM 30 CD ARG A 588 -21.146 -21.870 -10.872 1.00 0.00 A C
ATOM 31 NE ARG A 588 -20.761 -23.255 -10.608 1.00 0.00 A N
ATOM 32 CZ ARG A 588 -20.119 -24.034 -11.474 1.00 0.00 A C
ATOM 33 NH1 ARG A 588 -19.760 -23.562 -12.663 1.00 0.00 A N1+
ATOM 34 NH2 ARG A 588 -19.833 -25.287 -11.143 1.00 0.00 A N
ATOM 35 H ARG A 588 -18.220 -20.215 -7.301 1.00 0.00 A H
ATOM 36 HA ARG A 588 -19.051 -20.342 -9.905 1.00 0.00 A H
ATOM 37 HB2 ARG A 588 -20.095 -21.973 -8.460 1.00 0.00 A H
ATOM 38 HB3 ARG A 588 -20.821 -20.774 -7.734 1.00 0.00 A H
ATOM 39 HG2 ARG A 588 -22.331 -21.626 -9.205 1.00 0.00 A H
ATOM 40 HG3 ARG A 588 -21.856 -20.248 -9.824 1.00 0.00 A H
ATOM 41 HD2 ARG A 588 -21.887 -21.868 -11.497 1.00 0.00 A H
ATOM 42 HD3 ARG A 588 -20.394 -21.402 -11.267 1.00 0.00 A H
ATOM 43 HE ARG A 588 -20.978 -23.583 -9.843 1.00 0.00 A H
ATOM 44 HH11 ARG A 588 -19.939 -22.749 -12.879 1.00 0.00 A H
ATOM 45 HH12 ARG A 588 -19.348 -24.068 -13.223 1.00 0.00 A H
ATOM 46 HH21 ARG A 588 -20.062 -25.590 -10.371 1.00 0.00 A H
ATOM 47 HH22 ARG A 588 -19.423 -25.800 -11.698 1.00 0.00 A H
ATOM 48 N LYS A 589 -20.449 -18.349 -7.833 1.00 0.00 A N
ATOM 49 CA LYS A 589 -20.901 -16.979 -7.600 1.00 0.00 A C
ATOM 50 C LYS A 589 -20.916 -16.687 -6.113 1.00 0.00 A C
ATOM 51 O LYS A 589 -21.956 -16.391 -5.526 1.00 0.00 A O
ATOM 52 CB LYS A 589 -22.287 -16.708 -8.219 1.00 0.00 A C
ATOM 53 CG LYS A 589 -22.308 -16.881 -9.726 1.00 0.00 A C
ATOM 54 CD LYS A 589 -23.695 -16.719 -10.306 1.00 0.00 A C
ATOM 55 CE LYS A 589 -23.707 -17.100 -11.775 1.00 0.00 A C
ATOM 56 NZ LYS A 589 -22.878 -16.186 -12.607 1.00 0.00 A N1+
ATOM 57 H LYS A 589 -20.604 -18.948 -7.236 1.00 0.00 A H
ATOM 58 HA LYS A 589 -20.254 -16.387 -8.015 1.00 0.00 A H
ATOM 59 HB2 LYS A 589 -22.941 -17.310 -7.831 1.00 0.00 A H
ATOM 60 HB3 LYS A 589 -22.540 -15.794 -8.017 1.00 0.00 A H
ATOM 61 HG2 LYS A 589 -21.724 -16.215 -10.123 1.00 0.00 A H
ATOM 62 HG3 LYS A 589 -21.977 -17.767 -9.942 1.00 0.00 A H
ATOM 63 HD2 LYS A 589 -24.311 -17.292 -9.824 1.00 0.00 A H
ATOM 64 HD3 LYS A 589 -23.971 -15.793 -10.217 1.00 0.00 A H
ATOM 65 HE2 LYS A 589 -23.352 -17.999 -11.857 1.00 0.00 A H
ATOM 66 HE3 LYS A 589 -24.622 -17.083 -12.096 1.00 0.00 A H
ATOM 67 HZ1 LYS A 589 -23.148 -15.344 -12.503 1.00 0.00 A H
ATOM 68 HZ2 LYS A 589 -22.951 -16.406 -13.466 1.00 0.00 A H
ATOM 69 HZ3 LYS A 589 -22.022 -16.245 -12.370 1.00 0.00 A H
ATOM 70 N GLY A 590 -19.742 -16.785 -5.511 1.00 0.00 A N
ATOM 71 CA GLY A 590 -19.604 -16.483 -4.106 1.00 0.00 A C
ATOM 72 C GLY A 590 -19.064 -15.092 -3.877 1.00 0.00 A C
ATOM 73 O GLY A 590 -18.817 -14.697 -2.737 1.00 0.00 A O
ATOM 74 H GLY A 590 -19.057 -17.047 -5.961 1.00 0.00 A H
ATOM 75 HA2 GLY A 590 -20.472 -16.561 -3.679 1.00 0.00 A H
ATOM 76 HA3 GLY A 590 -18.997 -17.125 -3.707 1.00 0.00 A H
ATOM 77 N TRP A 591 -18.878 -14.357 -4.971 1.00 0.00 A N
ATOM 78 CA TRP A 591 -18.325 -13.013 -4.920 1.00 0.00 A C
ATOM 79 C TRP A 591 -19.094 -12.157 -3.920 1.00 0.00 A C
ATOM 80 O TRP A 591 -18.530 -11.644 -2.952 1.00 0.00 A O
ATOM 81 CB TRP A 591 -18.376 -12.362 -6.306 1.00 0.00 A C
ATOM 82 CG TRP A 591 -18.173 -13.323 -7.447 1.00 0.00 A C
ATOM 83 CD1 TRP A 591 -19.050 -13.561 -8.465 1.00 0.00 A C
ATOM 84 CD2 TRP A 591 -17.044 -14.176 -7.685 1.00 0.00 A C
ATOM 85 NE1 TRP A 591 -18.533 -14.494 -9.332 1.00 0.00 A N
ATOM 86 CE2 TRP A 591 -17.303 -14.893 -8.871 1.00 0.00 A C
ATOM 87 CE3 TRP A 591 -15.837 -14.403 -7.015 1.00 0.00 A C
ATOM 88 CZ2 TRP A 591 -16.400 -15.813 -9.399 1.00 0.00 A C
ATOM 89 CZ3 TRP A 591 -14.945 -15.320 -7.538 1.00 0.00 A C
ATOM 90 CH2 TRP A 591 -15.230 -16.014 -8.720 1.00 0.00 A C
ATOM 91 H TRP A 591 -19.061 -14.702 -5.737 1.00 0.00 A H
ATOM 92 HA TRP A 591 -17.401 -13.079 -4.633 1.00 0.00 A H
ATOM 93 HB2 TRP A 591 -19.242 -11.942 -6.425 1.00 0.00 A H
ATOM 94 HB3 TRP A 591 -17.685 -11.684 -6.362 1.00 0.00 A H
ATOM 95 HD1 TRP A 591 -19.875 -13.140 -8.552 1.00 0.00 A H
ATOM 96 HE1 TRP A 591 -18.922 -14.774 -10.046 1.00 0.00 A H
ATOM 97 HE3 TRP A 591 -15.632 -13.949 -6.229 1.00 0.00 A H
ATOM 98 HZ2 TRP A 591 -16.575 -16.283 -10.182 1.00 0.00 A H
ATOM 99 HZ3 TRP A 591 -14.139 -15.481 -7.102 1.00 0.00 A H
ATOM 100 HH2 TRP A 591 -14.605 -16.623 -9.040 1.00 0.00 A H
ATOM 101 N HIS A 592 -20.396 -12.030 -4.143 1.00 0.00 A N
ATOM 102 CA HIS A 592 -21.254 -11.219 -3.287 1.00 0.00 A C
ATOM 103 C HIS A 592 -21.640 -11.951 -2.001 1.00 0.00 A C
ATOM 104 O HIS A 592 -22.408 -11.428 -1.194 1.00 0.00 A O
ATOM 105 CB HIS A 592 -22.517 -10.790 -4.046 1.00 0.00 A C
ATOM 106 CG HIS A 592 -22.232 -9.998 -5.288 1.00 0.00 A C
ATOM 107 ND1 HIS A 592 -23.086 -9.957 -6.368 1.00 0.00 A N
ATOM 108 CD2 HIS A 592 -21.176 -9.217 -5.621 1.00 0.00 A C
ATOM 109 CE1 HIS A 592 -22.569 -9.188 -7.310 1.00 0.00 A C
ATOM 110 NE2 HIS A 592 -21.412 -8.728 -6.880 1.00 0.00 A N
ATOM 111 H HIS A 592 -20.745 -12.405 -4.834 1.00 0.00 A H
ATOM 112 HA HIS A 592 -20.757 -10.421 -3.047 1.00 0.00 A H
ATOM 113 HB2 HIS A 592 -23.017 -11.580 -4.305 1.00 0.00 A H
ATOM 114 HB3 HIS A 592 -23.064 -10.242 -3.462 1.00 0.00 A H
ATOM 115 HD2 HIS A 592 -20.430 -9.044 -5.093 1.00 0.00 A H
ATOM 116 HE1 HIS A 592 -22.956 -9.003 -8.135 1.00 0.00 A H
ATOM 117 HE2 HIS A 592 -20.894 -8.198 -7.317 1.00 0.00 A H
ATOM 118 N GLU A 593 -21.114 -13.158 -1.806 1.00 0.00 A N
ATOM 119 CA GLU A 593 -21.414 -13.921 -0.598 1.00 0.00 A C
ATOM 120 C GLU A 593 -20.440 -13.567 0.519 1.00 0.00 A C
ATOM 121 O GLU A 593 -20.799 -13.583 1.693 1.00 0.00 A O
ATOM 122 CB GLU A 593 -21.379 -15.437 -0.858 1.00 0.00 A C
ATOM 123 CG GLU A 593 -22.408 -15.907 -1.867 1.00 0.00 A C
ATOM 124 CD GLU A 593 -22.466 -17.413 -1.978 1.00 0.00 A C
ATOM 125 OE1 GLU A 593 -21.393 -18.054 -2.031 1.00 0.00 A O
ATOM 126 OE2 GLU A 593 -23.586 -17.967 -2.007 1.00 0.00 A O1-
ATOM 127 H GLU A 593 -20.561 -13.475 -2.383 1.00 0.00 A H
ATOM 128 HA GLU A 593 -22.307 -13.671 -0.314 1.00 0.00 A H
ATOM 129 HB2 GLU A 593 -20.501 -15.689 -1.185 1.00 0.00 A H
ATOM 130 HB3 GLU A 593 -21.545 -15.898 -0.021 1.00 0.00 A H
ATOM 131 HG2 GLU A 593 -23.281 -15.584 -1.595 1.00 0.00 A H
ATOM 132 HG3 GLU A 593 -22.182 -15.538 -2.735 1.00 0.00 A H
ATOM 133 N HIS A 594 -19.203 -13.243 0.155 1.00 0.00 A N
ATOM 134 CA HIS A 594 -18.193 -12.897 1.146 1.00 0.00 A C
ATOM 135 C HIS A 594 -18.220 -11.394 1.433 1.00 0.00 A C
ATOM 136 O HIS A 594 -17.519 -10.906 2.317 1.00 0.00 A O
ATOM 137 CB HIS A 594 -16.803 -13.348 0.666 1.00 0.00 A C
ATOM 138 CG HIS A 594 -15.704 -13.162 1.672 1.00 0.00 A C
ATOM 139 ND1 HIS A 594 -14.441 -12.732 1.331 1.00 0.00 A N
ATOM 140 CD2 HIS A 594 -15.679 -13.366 3.012 1.00 0.00 A C
ATOM 141 CE1 HIS A 594 -13.686 -12.684 2.413 1.00 0.00 A C
ATOM 142 NE2 HIS A 594 -14.412 -13.063 3.446 1.00 0.00 A N
ATOM 143 H HIS A 594 -18.985 -13.253 -0.677 1.00 0.00 A H
ATOM 144 HA HIS A 594 -18.410 -13.372 1.964 1.00 0.00 A H
ATOM 145 HB2 HIS A 594 -16.833 -14.292 0.443 1.00 0.00 A H
ATOM 146 HB3 HIS A 594 -16.568 -12.842 -0.128 1.00 0.00 A H
ATOM 147 HD2 HIS A 594 -16.388 -13.656 3.539 1.00 0.00 A H
ATOM 148 HE1 HIS A 594 -12.793 -12.425 2.441 1.00 0.00 A H
ATOM 149 HE2 HIS A 594 -14.104 -13.224 4.233 1.00 0.00 A H
ATOM 150 N VAL A 595 -19.035 -10.664 0.683 1.00 0.00 A N
ATOM 151 CA VAL A 595 -19.212 -9.241 0.919 1.00 0.00 A C
ATOM 152 C VAL A 595 -20.555 -9.007 1.594 1.00 0.00 A C
ATOM 153 O VAL A 595 -21.602 -9.332 1.036 1.00 0.00 A O
ATOM 154 CB VAL A 595 -19.137 -8.428 -0.392 1.00 0.00 A C
ATOM 155 CG1 VAL A 595 -19.329 -6.942 -0.119 1.00 0.00 A C
ATOM 156 CG2 VAL A 595 -17.809 -8.671 -1.099 1.00 0.00 A C
ATOM 157 H VAL A 595 -19.483 -11.042 0.054 1.00 0.00 A H
ATOM 158 HA VAL A 595 -18.504 -8.944 1.512 1.00 0.00 A H
ATOM 159 HB VAL A 595 -19.851 -8.724 -0.978 1.00 0.00 A H
ATOM 160 HG11 VAL A 595 -19.227 -6.446 -0.946 1.00 0.00 A H
ATOM 161 HG12 VAL A 595 -18.665 -6.642 0.521 1.00 0.00 A H
ATOM 162 HG13 VAL A 595 -20.217 -6.792 0.240 1.00 0.00 A H
ATOM 163 HG21 VAL A 595 -17.787 -8.168 -1.928 1.00 0.00 A H
ATOM 164 HG22 VAL A 595 -17.710 -9.617 -1.291 1.00 0.00 A H
ATOM 165 HG23 VAL A 595 -17.080 -8.381 -0.529 1.00 0.00 A H
ATOM 166 N THR A 596 -20.526 -8.454 2.793 1.00 0.00 A N
ATOM 167 CA THR A 596 -21.735 -8.281 3.576 1.00 0.00 A C
ATOM 168 C THR A 596 -22.324 -6.887 3.391 1.00 0.00 A C
ATOM 169 O THR A 596 -21.633 -5.962 2.954 1.00 0.00 A O
ATOM 170 CB THR A 596 -21.471 -8.509 5.077 1.00 0.00 A C
ATOM 171 OG1 THR A 596 -20.431 -7.632 5.528 1.00 0.00 A O
ATOM 172 CG2 THR A 596 -21.076 -9.953 5.348 1.00 0.00 A C
ATOM 173 H THR A 596 -19.778 -8.176 3.113 1.00 0.00 A H
ATOM 174 HA THR A 596 -22.383 -8.938 3.276 1.00 0.00 A H
ATOM 175 HB THR A 596 -22.285 -8.313 5.567 1.00 0.00 A H
ATOM 176 HG1 THR A 596 -20.294 -7.761 6.347 1.00 0.00 A H
ATOM 177 HG21 THR A 596 -20.891 -10.065 6.294 1.00 0.00 A H
ATOM 178 HG22 THR A 596 -20.283 -10.173 4.834 1.00 0.00 A H
ATOM 179 HG23 THR A 596 -21.803 -10.541 5.090 1.00 0.00 A H
ATOM 180 N GLN A 597 -23.599 -6.742 3.725 1.00 0.00 A N
ATOM 181 CA GLN A 597 -24.238 -5.424 3.748 1.00 0.00 A C
ATOM 182 C GLN A 597 -23.568 -4.566 4.816 1.00 0.00 A C
ATOM 183 O GLN A 597 -23.374 -3.368 4.632 1.00 0.00 A O
ATOM 184 CB GLN A 597 -25.769 -5.505 3.999 1.00 0.00 A C
ATOM 185 CG GLN A 597 -26.174 -6.016 5.390 1.00 0.00 A C
ATOM 186 CD GLN A 597 -25.784 -7.479 5.627 1.00 0.00 A C
ATOM 187 OE1 GLN A 597 -24.715 -7.748 6.174 1.00 0.00 A O
ATOM 188 NE2 GLN A 597 -26.607 -8.438 5.191 1.00 0.00 A N
ATOM 189 H GLN A 597 -24.055 -7.439 3.940 1.00 0.00 A H
ATOM 190 HA GLN A 597 -24.077 -5.012 2.885 1.00 0.00 A H
ATOM 191 HB2 GLN A 597 -26.150 -4.620 3.884 1.00 0.00 A H
ATOM 192 HB3 GLN A 597 -26.156 -6.097 3.335 1.00 0.00 A H
ATOM 193 HG2 GLN A 597 -25.708 -5.477 6.048 1.00 0.00 A H
ATOM 194 HG3 GLN A 597 -27.129 -5.903 5.515 1.00 0.00 A H
ATOM 195 HE21 GLN A 597 -27.332 -8.215 4.786 1.00 0.00 A H
ATOM 196 HE22 GLN A 597 -26.378 -9.256 5.324 1.00 0.00 A H
ATOM 197 N ASP A 598 -23.218 -5.203 5.931 1.00 0.00 A N
ATOM 198 CA ASP A 598 -22.546 -4.535 7.041 1.00 0.00 A C
ATOM 199 C ASP A 598 -21.266 -3.849 6.571 1.00 0.00 A C
ATOM 200 O ASP A 598 -21.042 -2.676 6.873 1.00 0.00 A O
ATOM 201 CB ASP A 598 -22.220 -5.558 8.134 1.00 0.00 A C
ATOM 202 CG ASP A 598 -21.373 -4.974 9.249 1.00 0.00 A C
ATOM 203 OD1 ASP A 598 -21.945 -4.384 10.187 1.00 0.00 A O
ATOM 204 OD2 ASP A 598 -20.135 -5.119 9.198 1.00 0.00 A O1-
ATOM 205 H ASP A 598 -23.393 -6.042 6.000 1.00 0.00 A H
ATOM 206 HA ASP A 598 -23.150 -3.865 7.398 1.00 0.00 A H
ATOM 207 HB2 ASP A 598 -23.049 -5.883 8.519 1.00 0.00 A H
ATOM 208 HB3 ASP A 598 -21.739 -6.302 7.740 1.00 0.00 A H
ATOM 209 N LEU A 599 -20.444 -4.581 5.823 1.00 0.00 A N
ATOM 210 CA LEU A 599 -19.212 -4.021 5.260 1.00 0.00 A C
ATOM 211 C LEU A 599 -19.521 -2.778 4.435 1.00 0.00 A C
ATOM 212 O LEU A 599 -18.889 -1.734 4.602 1.00 0.00 A O
ATOM 213 CB LEU A 599 -18.497 -5.055 4.379 1.00 0.00 A C
ATOM 214 CG LEU A 599 -17.185 -4.573 3.732 1.00 0.00 A C
ATOM 215 CD1 LEU A 599 -16.139 -4.272 4.795 1.00 0.00 A C
ATOM 216 CD2 LEU A 599 -16.662 -5.611 2.750 1.00 0.00 A C
ATOM 217 H LEU A 599 -20.635 -5.407 5.681 1.00 0.00 A H
ATOM 218 HA LEU A 599 -18.632 -3.774 5.997 1.00 0.00 A H
ATOM 219 HB2 LEU A 599 -18.297 -5.831 4.926 1.00 0.00 A H
ATOM 220 HB3 LEU A 599 -19.105 -5.315 3.670 1.00 0.00 A H
ATOM 221 HG LEU A 599 -17.353 -3.756 3.237 1.00 0.00 A H
ATOM 222 HD11 LEU A 599 -15.974 -5.070 5.321 1.00 0.00 A H
ATOM 223 HD12 LEU A 599 -16.458 -3.562 5.374 1.00 0.00 A H
ATOM 224 HD13 LEU A 599 -15.314 -3.993 4.368 1.00 0.00 A H
ATOM 225 HD21 LEU A 599 -17.286 -5.708 2.014 1.00 0.00 A H
ATOM 226 HD22 LEU A 599 -16.559 -6.463 3.202 1.00 0.00 A H
ATOM 227 HD23 LEU A 599 -15.802 -5.324 2.405 1.00 0.00 A H
ATOM 228 N ARG A 600 -20.517 -2.896 3.570 1.00 0.00 A N
ATOM 229 CA ARG A 600 -20.909 -1.798 2.700 1.00 0.00 A C
ATOM 230 C ARG A 600 -21.437 -0.624 3.517 1.00 0.00 A C
ATOM 231 O ARG A 600 -21.140 0.526 3.223 1.00 0.00 A O
ATOM 232 CB ARG A 600 -21.969 -2.259 1.703 1.00 0.00 A C
ATOM 233 CG ARG A 600 -21.531 -3.430 0.841 1.00 0.00 A C
ATOM 234 CD ARG A 600 -22.571 -3.745 -0.221 1.00 0.00 A C
ATOM 235 NE ARG A 600 -22.760 -2.627 -1.143 1.00 0.00 A N
ATOM 236 CZ ARG A 600 -23.809 -2.488 -1.951 1.00 0.00 A C
ATOM 237 NH1 ARG A 600 -24.785 -3.387 -1.943 1.00 0.00 A N1+
ATOM 238 NH2 ARG A 600 -23.878 -1.451 -2.773 1.00 0.00 A N
ATOM 239 H ARG A 600 -20.957 -3.634 3.531 1.00 0.00 A H
ATOM 240 HA ARG A 600 -20.121 -1.511 2.212 1.00 0.00 A H
ATOM 241 HB2 ARG A 600 -22.764 -2.524 2.191 1.00 0.00 A H
ATOM 242 HB3 ARG A 600 -22.190 -1.518 1.117 1.00 0.00 A H
ATOM 243 HG2 ARG A 600 -20.693 -3.207 0.406 1.00 0.00 A H
ATOM 244 HG3 ARG A 600 -21.410 -4.209 1.406 1.00 0.00 A H
ATOM 245 HD2 ARG A 600 -22.278 -4.521 -0.723 1.00 0.00 A H
ATOM 246 HD3 ARG A 600 -23.415 -3.941 0.216 1.00 0.00 A H
ATOM 247 HE ARG A 600 -22.143 -2.028 -1.161 1.00 0.00 A H
ATOM 248 HH11 ARG A 600 -24.745 -4.064 -1.414 1.00 0.00 A H
ATOM 249 HH12 ARG A 600 -25.463 -3.299 -2.465 1.00 0.00 A H
ATOM 250 HH21 ARG A 600 -23.245 -0.869 -2.781 1.00 0.00 A H
ATOM 251 HH22 ARG A 600 -24.551 -1.353 -3.299 1.00 0.00 A H
ATOM 252 N SER A 601 -22.208 -0.929 4.557 1.00 0.00 A N
ATOM 253 CA SER A 601 -22.781 0.099 5.423 1.00 0.00 A C
ATOM 254 C SER A 601 -21.680 0.983 6.003 1.00 0.00 A C
ATOM 255 O SER A 601 -21.815 2.204 6.069 1.00 0.00 A O
ATOM 256 CB SER A 601 -23.587 -0.552 6.553 1.00 0.00 A C
ATOM 257 OG SER A 601 -24.577 -1.432 6.037 1.00 0.00 A O
ATOM 258 H SER A 601 -22.367 -1.756 4.731 1.00 0.00 A H
ATOM 259 HA SER A 601 -23.374 0.647 4.885 1.00 0.00 A H
ATOM 260 HB2 SER A 601 -22.988 -1.058 7.124 1.00 0.00 A H
ATOM 261 HB3 SER A 601 -24.024 0.140 7.074 1.00 0.00 A H
ATOM 262 HG SER A 601 -24.202 -2.078 5.652 1.00 0.00 A H
ATOM 263 N HIS A 602 -20.577 0.352 6.389 1.00 0.00 A N
ATOM 264 CA HIS A 602 -19.423 1.075 6.906 1.00 0.00 A C
ATOM 265 C HIS A 602 -18.832 1.965 5.818 1.00 0.00 A C
ATOM 266 O HIS A 602 -18.409 3.094 6.076 1.00 0.00 A O
ATOM 267 CB HIS A 602 -18.364 0.112 7.447 1.00 0.00 A C
ATOM 268 CG HIS A 602 -18.708 -0.462 8.786 1.00 0.00 A C
ATOM 269 ND1 HIS A 602 -18.376 0.154 9.973 1.00 0.00 A N
ATOM 270 CD2 HIS A 602 -19.362 -1.595 9.127 1.00 0.00 A C
ATOM 271 CE1 HIS A 602 -18.811 -0.572 10.981 1.00 0.00 A C
ATOM 272 NE2 HIS A 602 -19.415 -1.640 10.498 1.00 0.00 A N
ATOM 273 H HIS A 602 -20.538 -0.502 6.296 1.00 0.00 A H
ATOM 274 HA HIS A 602 -19.732 1.641 7.631 1.00 0.00 A H
ATOM 275 HB2 HIS A 602 -18.258 -0.624 6.825 1.00 0.00 A H
ATOM 276 HB3 HIS A 602 -17.520 0.582 7.530 1.00 0.00 A H
ATOM 277 HD2 HIS A 602 -19.711 -2.227 8.541 1.00 0.00 A H
ATOM 278 HE1 HIS A 602 -18.711 -0.366 11.882 1.00 0.00 A H
ATOM 279 HE2 HIS A 602 -19.634 -2.331 10.961 1.00 0.00 A H
ATOM 280 N LEU A 603 -18.824 1.441 4.600 1.00 0.00 A N
ATOM 281 CA LEU A 603 -18.291 2.163 3.445 1.00 0.00 A C
ATOM 282 C LEU A 603 -19.138 3.406 3.150 1.00 0.00 A C
ATOM 283 O LEU A 603 -18.603 4.494 2.944 1.00 0.00 A O
ATOM 284 CB LEU A 603 -18.222 1.265 2.187 1.00 0.00 A C
ATOM 285 CG LEU A 603 -17.087 0.217 2.136 1.00 0.00 A C
ATOM 286 CD1 LEU A 603 -17.070 -0.497 0.787 1.00 0.00 A C
ATOM 287 CD2 LEU A 603 -15.730 0.866 2.383 1.00 0.00 A C
ATOM 288 H LEU A 603 -19.177 0.665 4.488 1.00 0.00 A H
ATOM 289 HA LEU A 603 -17.394 2.454 3.672 1.00 0.00 A H
ATOM 290 HB2 LEU A 603 -19.067 0.794 2.115 1.00 0.00 A H
ATOM 291 HB3 LEU A 603 -18.133 1.843 1.413 1.00 0.00 A H
ATOM 292 HG LEU A 603 -17.230 -0.452 2.823 1.00 0.00 A H
ATOM 293 HD11 LEU A 603 -16.333 -1.127 0.765 1.00 0.00 A H
ATOM 294 HD12 LEU A 603 -16.954 0.156 0.079 1.00 0.00 A H
ATOM 295 HD13 LEU A 603 -17.904 -0.974 0.653 1.00 0.00 A H
ATOM 296 HD21 LEU A 603 -15.602 1.593 1.753 1.00 0.00 A H
ATOM 297 HD22 LEU A 603 -15.029 0.207 2.259 1.00 0.00 A H
ATOM 298 HD23 LEU A 603 -15.690 1.211 3.289 1.00 0.00 A H
ATOM 299 N VAL A 604 -20.459 3.237 3.135 1.00 0.00 A N
ATOM 300 CA VAL A 604 -21.374 4.372 2.876 1.00 0.00 A C
ATOM 301 C VAL A 604 -21.261 5.424 3.975 1.00 0.00 A C
ATOM 302 O VAL A 604 -21.220 6.622 3.698 1.00 0.00 A O
ATOM 303 CB VAL A 604 -22.881 3.977 2.756 1.00 0.00 A C
ATOM 304 CG1 VAL A 604 -23.657 5.006 1.949 1.00 0.00 A C
ATOM 305 CG2 VAL A 604 -23.071 2.590 2.160 1.00 0.00 A C
ATOM 306 H VAL A 604 -20.772 2.445 3.253 1.00 0.00 A H
ATOM 307 HA VAL A 604 -21.095 4.782 2.043 1.00 0.00 A H
ATOM 308 HB VAL A 604 -23.265 3.980 3.647 1.00 0.00 A H
ATOM 309 HG11 VAL A 604 -24.605 4.810 2.006 1.00 0.00 A H
ATOM 310 HG12 VAL A 604 -23.382 4.971 1.019 1.00 0.00 A H
ATOM 311 HG13 VAL A 604 -23.492 5.893 2.305 1.00 0.00 A H
ATOM 312 HG21 VAL A 604 -22.576 2.517 1.329 1.00 0.00 A H
ATOM 313 HG22 VAL A 604 -24.014 2.443 1.987 1.00 0.00 A H
ATOM 314 HG23 VAL A 604 -22.756 1.919 2.785 1.00 0.00 A H
ATOM 315 N HIS A 605 -21.213 4.974 5.221 1.00 0.00 A N
ATOM 316 CA HIS A 605 -21.088 5.885 6.356 1.00 0.00 A C
ATOM 317 C HIS A 605 -19.821 6.725 6.247 1.00 0.00 A C
ATOM 318 O HIS A 605 -19.861 7.945 6.419 1.00 0.00 A O
ATOM 319 CB HIS A 605 -21.098 5.121 7.680 1.00 0.00 A C
ATOM 320 CG HIS A 605 -22.473 4.840 8.206 1.00 0.00 A C
ATOM 321 ND1 HIS A 605 -22.958 5.394 9.371 1.00 0.00 A N
ATOM 322 CD2 HIS A 605 -23.464 4.052 7.730 1.00 0.00 A C
ATOM 323 CE1 HIS A 605 -24.184 4.957 9.587 1.00 0.00 A C
ATOM 324 NE2 HIS A 605 -24.514 4.144 8.605 1.00 0.00 A N
ATOM 325 H HIS A 605 -21.257 4.127 5.362 1.00 0.00 A H
ATOM 326 HA HIS A 605 -21.853 6.481 6.335 1.00 0.00 A H
ATOM 327 HB2 HIS A 605 -20.648 4.271 7.557 1.00 0.00 A H
ATOM 328 HB3 HIS A 605 -20.623 5.640 8.348 1.00 0.00 A H
ATOM 329 HD2 HIS A 605 -23.438 3.543 6.952 1.00 0.00 A H
ATOM 330 HE1 HIS A 605 -24.724 5.185 10.309 1.00 0.00 A H
ATOM 331 HE2 HIS A 605 -25.297 3.812 8.481 1.00 0.00 A H
ATOM 332 N LYS A 606 -18.704 6.068 5.958 1.00 0.00 A N
ATOM 333 CA LYS A 606 -17.438 6.762 5.766 1.00 0.00 A C
ATOM 334 C LYS A 606 -17.513 7.677 4.541 1.00 0.00 A C
ATOM 335 O LYS A 606 -16.893 8.739 4.514 1.00 0.00 A O
ATOM 336 CB LYS A 606 -16.256 5.781 5.678 1.00 0.00 A C
ATOM 337 CG LYS A 606 -15.973 5.229 4.291 1.00 0.00 A C
ATOM 338 CD LYS A 606 -14.819 4.239 4.320 1.00 0.00 A C
ATOM 339 CE LYS A 606 -14.295 3.944 2.924 1.00 0.00 A C
ATOM 340 NZ LYS A 606 -13.617 5.123 2.321 1.00 0.00 A N1+
ATOM 341 H LYS A 606 -18.724 5.210 5.897 1.00 0.00 A H
ATOM 342 HA LYS A 606 -17.307 7.326 6.545 1.00 0.00 A H
ATOM 343 HB2 LYS A 606 -15.456 6.235 5.985 1.00 0.00 A H
ATOM 344 HB3 LYS A 606 -16.435 5.033 6.269 1.00 0.00 A H
ATOM 345 HG2 LYS A 606 -16.768 4.781 3.961 1.00 0.00 A H
ATOM 346 HG3 LYS A 606 -15.744 5.964 3.701 1.00 0.00 A H
ATOM 347 HD2 LYS A 606 -14.099 4.610 4.853 1.00 0.00 A H
ATOM 348 HD3 LYS A 606 -15.127 3.411 4.721 1.00 0.00 A H
ATOM 349 HE2 LYS A 606 -13.662 3.211 2.974 1.00 0.00 A H
ATOM 350 HE3 LYS A 606 -15.041 3.688 2.360 1.00 0.00 A H
ATOM 351 HZ1 LYS A 606 -13.118 4.867 1.630 1.00 0.00 A H
ATOM 352 HZ2 LYS A 606 -13.091 5.515 2.922 1.00 0.00 A H
ATOM 353 HZ3 LYS A 606 -14.218 5.714 2.035 1.00 0.00 A H
ATOM 354 N LEU A 607 -18.248 7.244 3.513 1.00 0.00 A N
ATOM 355 CA LEU A 607 -18.437 8.046 2.306 1.00 0.00 A C
ATOM 356 C LEU A 607 -19.068 9.391 2.662 1.00 0.00 A C
ATOM 357 O LEU A 607 -18.659 10.431 2.148 1.00 0.00 A O
ATOM 358 CB LEU A 607 -19.323 7.301 1.294 1.00 0.00 A C
ATOM 359 CG LEU A 607 -18.689 6.999 -0.071 1.00 0.00 A C
ATOM 360 CD1 LEU A 607 -19.288 5.732 -0.675 1.00 0.00 A C
ATOM 361 CD2 LEU A 607 -18.885 8.168 -1.032 1.00 0.00 A C
ATOM 362 H LEU A 607 -18.652 6.487 3.574 1.00 0.00 A H
ATOM 363 HA LEU A 607 -17.561 8.201 1.919 1.00 0.00 A H
ATOM 364 HB2 LEU A 607 -19.598 6.460 1.692 1.00 0.00 A H
ATOM 365 HB3 LEU A 607 -20.115 7.840 1.141 1.00 0.00 A H
ATOM 366 HG LEU A 607 -17.736 6.858 0.043 1.00 0.00 A H
ATOM 367 HD11 LEU A 607 -20.254 5.810 -0.715 1.00 0.00 A H
ATOM 368 HD12 LEU A 607 -19.048 4.966 -0.131 1.00 0.00 A H
ATOM 369 HD13 LEU A 607 -18.940 5.608 -1.572 1.00 0.00 A H
ATOM 370 HD21 LEU A 607 -18.567 7.916 -1.913 1.00 0.00 A H
ATOM 371 HD22 LEU A 607 -18.391 8.942 -0.720 1.00 0.00 A H
ATOM 372 HD23 LEU A 607 -19.828 8.389 -1.082 1.00 0.00 A H
ATOM 373 N VAL A 608 -20.062 9.359 3.547 1.00 0.00 A N
ATOM 374 CA VAL A 608 -20.678 10.577 4.057 1.00 0.00 A C
ATOM 375 C VAL A 608 -19.676 11.397 4.866 1.00 0.00 A C
ATOM 376 O VAL A 608 -19.540 12.604 4.667 1.00 0.00 A O
ATOM 377 CB VAL A 608 -21.893 10.261 4.950 1.00 0.00 A C
ATOM 378 CG1 VAL A 608 -22.440 11.533 5.570 1.00 0.00 A C
ATOM 379 CG2 VAL A 608 -22.972 9.541 4.155 1.00 0.00 A C
ATOM 380 H VAL A 608 -20.351 8.601 3.833 1.00 0.00 A H
ATOM 381 HA VAL A 608 -20.982 11.102 3.300 1.00 0.00 A H
ATOM 382 HB VAL A 608 -21.601 9.674 5.665 1.00 0.00 A H
ATOM 383 HG11 VAL A 608 -21.729 11.980 6.056 1.00 0.00 A H
ATOM 384 HG12 VAL A 608 -23.161 11.313 6.181 1.00 0.00 A H
ATOM 385 HG13 VAL A 608 -22.774 12.118 4.872 1.00 0.00 A H
ATOM 386 HG21 VAL A 608 -23.734 9.368 4.730 1.00 0.00 A H
ATOM 387 HG22 VAL A 608 -22.621 8.700 3.823 1.00 0.00 A H
ATOM 388 HG23 VAL A 608 -23.249 10.095 3.409 1.00 0.00 A H
ATOM 389 N GLN A 609 -18.969 10.717 5.769 1.00 0.00 A N
ATOM 390 CA GLN A 609 -17.970 11.356 6.639 1.00 0.00 A C
ATOM 391 C GLN A 609 -16.938 12.100 5.805 1.00 0.00 A C
ATOM 392 O GLN A 609 -16.450 13.164 6.189 1.00 0.00 A O
ATOM 393 CB GLN A 609 -17.256 10.318 7.526 1.00 0.00 A C
ATOM 394 CG GLN A 609 -18.158 9.683 8.575 1.00 0.00 A C
ATOM 395 CD GLN A 609 -17.470 8.551 9.309 1.00 0.00 A C
ATOM 396 OE1 GLN A 609 -17.537 7.398 8.894 1.00 0.00 A O
ATOM 397 NE2 GLN A 609 -16.806 8.870 10.408 1.00 0.00 A N
ATOM 398 H GLN A 609 -19.105 9.870 5.834 1.00 0.00 A H
ATOM 399 HA GLN A 609 -18.438 11.997 7.197 1.00 0.00 A H
ATOM 400 HB2 GLN A 609 -16.911 9.613 6.956 1.00 0.00 A H
ATOM 401 HB3 GLN A 609 -16.507 10.734 7.981 1.00 0.00 A H
ATOM 402 HG2 GLN A 609 -18.411 10.361 9.221 1.00 0.00 A H
ATOM 403 HG3 GLN A 609 -18.954 9.334 8.144 1.00 0.00 A H
ATOM 404 HE21 GLN A 609 -16.797 9.694 10.654 1.00 0.00 A H
ATOM 405 HE22 GLN A 609 -16.401 8.243 10.835 1.00 0.00 A H
ATOM 406 N ALA A 610 -16.599 11.505 4.674 1.00 0.00 A N
ATOM 407 CA ALA A 610 -15.608 12.059 3.766 1.00 0.00 A C
ATOM 408 C ALA A 610 -16.002 13.463 3.331 1.00 0.00 A C
ATOM 409 O ALA A 610 -15.155 14.350 3.204 1.00 0.00 A O
ATOM 410 CB ALA A 610 -15.429 11.156 2.552 1.00 0.00 A C
ATOM 411 H ALA A 610 -17.000 10.775 4.461 1.00 0.00 A H
ATOM 412 HA ALA A 610 -14.762 12.103 4.239 1.00 0.00 A H
ATOM 413 HB1 ALA A 610 -14.746 11.525 1.971 1.00 0.00 A H
ATOM 414 HB2 ALA A 610 -16.267 11.098 2.067 1.00 0.00 A H
ATOM 415 HB3 ALA A 610 -15.162 10.271 2.845 1.00 0.00 A H
ATOM 416 N ILE A 611 -17.291 13.664 3.106 1.00 0.00 A N
ATOM 417 CA ILE A 611 -17.779 14.959 2.652 1.00 0.00 A C
ATOM 418 C ILE A 611 -18.156 15.828 3.851 1.00 0.00 A C
ATOM 419 O ILE A 611 -17.810 17.006 3.901 1.00 0.00 A O
ATOM 420 CB ILE A 611 -18.993 14.838 1.679 1.00 0.00 A C
ATOM 421 CG1 ILE A 611 -18.646 13.920 0.490 1.00 0.00 A C
ATOM 422 CG2 ILE A 611 -19.427 16.223 1.172 1.00 0.00 A C
ATOM 423 CD1 ILE A 611 -19.747 13.792 -0.562 1.00 0.00 A C
ATOM 424 H ILE A 611 -17.848 13.029 3.265 1.00 0.00 A H
ATOM 425 HA ILE A 611 -17.047 15.390 2.184 1.00 0.00 A H
ATOM 426 HB ILE A 611 -19.732 14.450 2.172 1.00 0.00 A H
ATOM 427 HG12 ILE A 611 -17.856 14.266 0.045 1.00 0.00 A H
ATOM 428 HG13 ILE A 611 -18.452 13.031 0.825 1.00 0.00 A H
ATOM 429 HG21 ILE A 611 -19.637 16.796 1.926 1.00 0.00 A H
ATOM 430 HG22 ILE A 611 -20.213 16.131 0.611 1.00 0.00 A H
ATOM 431 HG23 ILE A 611 -18.711 16.621 0.653 1.00 0.00 A H
ATOM 432 HD11 ILE A 611 -19.961 14.668 -0.918 1.00 0.00 A H
ATOM 433 HD12 ILE A 611 -20.542 13.402 -0.166 1.00 0.00 A H
ATOM 434 HD13 ILE A 611 -19.440 13.222 -1.284 1.00 0.00 A H
ATOM 435 N PHE A 612 -18.828 15.238 4.833 1.00 0.00 A N
ATOM 436 CA PHE A 612 -19.246 15.973 6.016 1.00 0.00 A C
ATOM 437 C PHE A 612 -18.791 15.231 7.272 1.00 0.00 A C
ATOM 438 O PHE A 612 -19.479 14.329 7.753 1.00 0.00 A O
ATOM 439 CB PHE A 612 -20.766 16.152 6.029 1.00 0.00 A C
ATOM 440 CG PHE A 612 -21.228 17.431 6.675 1.00 0.00 A C
ATOM 441 CD1 PHE A 612 -20.447 18.076 7.622 1.00 0.00 A C
ATOM 442 CD2 PHE A 612 -22.440 17.996 6.319 1.00 0.00 A C
ATOM 443 CE1 PHE A 612 -20.873 19.257 8.203 1.00 0.00 A C
ATOM 444 CE2 PHE A 612 -22.870 19.175 6.891 1.00 0.00 A C
ATOM 445 CZ PHE A 612 -22.084 19.808 7.836 1.00 0.00 A C
ATOM 446 H PHE A 612 -19.005 14.398 4.779 1.00 0.00 A H
ATOM 447 HA PHE A 612 -18.823 16.845 5.992 1.00 0.00 A H
ATOM 448 HB2 PHE A 612 -21.092 16.149 5.115 1.00 0.00 A H
ATOM 449 HB3 PHE A 612 -21.167 15.413 6.512 1.00 0.00 A H
ATOM 450 HD1 PHE A 612 -19.630 17.706 7.870 1.00 0.00 A H
ATOM 451 HD2 PHE A 612 -22.973 17.571 5.686 1.00 0.00 A H
ATOM 452 HE1 PHE A 612 -20.342 19.680 8.839 1.00 0.00 A H
ATOM 453 HE2 PHE A 612 -23.687 19.542 6.641 1.00 0.00 A H
ATOM 454 HZ PHE A 612 -22.371 20.603 8.223 1.00 0.00 A H
ATOM 455 N PRO A 613 -17.617 15.598 7.811 1.00 0.00 A N
ATOM 456 CA PRO A 613 -17.020 14.899 8.959 1.00 0.00 A C
ATOM 457 C PRO A 613 -17.857 15.009 10.228 1.00 0.00 A C
ATOM 458 O PRO A 613 -18.018 14.037 10.963 1.00 0.00 A O
ATOM 459 CB PRO A 613 -15.665 15.595 9.144 1.00 0.00 A C
ATOM 460 CG PRO A 613 -15.847 16.937 8.513 1.00 0.00 A C
ATOM 461 CD PRO A 613 -16.767 16.709 7.340 1.00 0.00 A C
ATOM 462 HA PRO A 613 -16.876 13.961 8.760 1.00 0.00 A H
ATOM 463 HB2 PRO A 613 -15.452 15.658 10.088 1.00 0.00 A H
ATOM 464 HB3 PRO A 613 -14.976 15.085 8.690 1.00 0.00 A H
ATOM 465 HG2 PRO A 613 -16.253 17.548 9.148 1.00 0.00 A H
ATOM 466 HG3 PRO A 613 -14.992 17.281 8.210 1.00 0.00 A H
ATOM 467 HD2 PRO A 613 -17.293 17.501 7.148 1.00 0.00 A H
ATOM 468 HD3 PRO A 613 -16.258 16.443 6.558 1.00 0.00 A H
ATOM 469 N THR A 614 -18.396 16.191 10.479 1.00 0.00 A N
ATOM 470 CA THR A 614 -19.188 16.414 11.674 1.00 0.00 A C
ATOM 471 C THR A 614 -20.304 17.435 11.424 1.00 0.00 A C
ATOM 472 O THR A 614 -20.093 18.648 11.480 1.00 0.00 A O
ATOM 473 CB THR A 614 -18.294 16.856 12.862 1.00 0.00 A C
ATOM 474 OG1 THR A 614 -19.103 17.226 13.985 1.00 0.00 A O
ATOM 475 CG2 THR A 614 -17.374 18.010 12.482 1.00 0.00 A C
ATOM 476 H THR A 614 -18.267 16.839 9.928 1.00 0.00 A H
ATOM 477 HA THR A 614 -19.599 15.568 11.910 1.00 0.00 A H
ATOM 478 HB THR A 614 -17.743 16.100 13.118 1.00 0.00 A H
ATOM 479 HG1 THR A 614 -18.603 17.461 14.618 1.00 0.00 A H
ATOM 480 HG21 THR A 614 -17.908 18.777 12.223 1.00 0.00 A H
ATOM 481 HG22 THR A 614 -16.809 17.743 11.740 1.00 0.00 A H
ATOM 482 HG23 THR A 614 -16.817 18.243 13.241 1.00 0.00 A H
ATOM 483 N PRO A 615 -21.508 16.944 11.102 1.00 0.00 A N
ATOM 484 CA PRO A 615 -22.697 17.777 10.973 1.00 0.00 A C
ATOM 485 C PRO A 615 -23.362 18.000 12.328 1.00 0.00 A C
ATOM 486 O PRO A 615 -23.401 17.095 13.163 1.00 0.00 A O
ATOM 487 CB PRO A 615 -23.614 16.960 10.047 1.00 0.00 A C
ATOM 488 CG PRO A 615 -22.923 15.649 9.806 1.00 0.00 A C
ATOM 489 CD PRO A 615 -21.819 15.541 10.820 1.00 0.00 A C
ATOM 490 HA PRO A 615 -22.491 18.632 10.564 1.00 0.00 A H
ATOM 491 HB2 PRO A 615 -24.473 16.831 10.479 1.00 0.00 A H
ATOM 492 HB3 PRO A 615 -23.745 17.445 9.217 1.00 0.00 A H
ATOM 493 HG2 PRO A 615 -23.553 14.921 9.923 1.00 0.00 A H
ATOM 494 HG3 PRO A 615 -22.556 15.635 8.908 1.00 0.00 A H
ATOM 495 HD2 PRO A 615 -22.131 15.085 11.617 1.00 0.00 A H
ATOM 496 HD3 PRO A 615 -21.051 15.085 10.442 1.00 0.00 A H
ATOM 497 N ASP A 616 -23.883 19.200 12.544 1.00 0.00 A N
ATOM 498 CA ASP A 616 -24.504 19.543 13.819 1.00 0.00 A C
ATOM 499 C ASP A 616 -25.917 18.966 13.886 1.00 0.00 A C
ATOM 500 O ASP A 616 -26.474 18.613 12.845 1.00 0.00 A O
ATOM 501 CB ASP A 616 -24.532 21.067 14.019 1.00 0.00 A C
ATOM 502 CG ASP A 616 -25.631 21.756 13.231 1.00 0.00 A C
ATOM 503 OD1 ASP A 616 -25.392 22.126 12.059 1.00 0.00 A O
ATOM 504 OD2 ASP A 616 -26.733 21.947 13.788 1.00 0.00 A O1-
ATOM 505 H ASP A 616 -23.865 19.786 11.914 1.00 0.00 A H
ATOM 506 HA ASP A 616 -23.971 19.141 14.523 1.00 0.00 A H
ATOM 507 HB2 ASP A 616 -24.670 21.257 14.960 1.00 0.00 A H
ATOM 508 HB3 ASP A 616 -23.678 21.437 13.744 1.00 0.00 A H
ATOM 509 N PRO A 617 -26.512 18.840 15.086 1.00 0.00 A N
ATOM 510 CA PRO A 617 -27.833 18.211 15.256 1.00 0.00 A C
ATOM 511 C PRO A 617 -28.898 18.723 14.274 1.00 0.00 A C
ATOM 512 O PRO A 617 -29.740 17.948 13.810 1.00 0.00 A O
ATOM 513 CB PRO A 617 -28.205 18.553 16.701 1.00 0.00 A C
ATOM 514 CG PRO A 617 -26.898 18.706 17.397 1.00 0.00 A C
ATOM 515 CD PRO A 617 -25.944 19.274 16.379 1.00 0.00 A C
ATOM 516 HA PRO A 617 -27.768 17.247 15.168 1.00 0.00 A H
ATOM 517 HB2 PRO A 617 -28.722 19.374 16.726 1.00 0.00 A H
ATOM 518 HB3 PRO A 617 -28.724 17.828 17.082 1.00 0.00 A H
ATOM 519 HG2 PRO A 617 -26.992 19.314 18.147 1.00 0.00 A H
ATOM 520 HG3 PRO A 617 -26.585 17.840 17.701 1.00 0.00 A H
ATOM 521 HD2 PRO A 617 -25.925 20.242 16.441 1.00 0.00 A H
ATOM 522 HD3 PRO A 617 -25.055 18.908 16.507 1.00 0.00 A H
ATOM 523 N ALA A 618 -28.840 20.006 13.924 1.00 0.00 A N
ATOM 524 CA ALA A 618 -29.840 20.595 13.048 1.00 0.00 A C
ATOM 525 C ALA A 618 -29.535 20.275 11.589 1.00 0.00 A C
ATOM 526 O ALA A 618 -30.436 20.223 10.751 1.00 0.00 A O
ATOM 527 CB ALA A 618 -29.907 22.096 13.263 1.00 0.00 A C
ATOM 528 H ALA A 618 -28.187 20.496 14.195 1.00 0.00 A H
ATOM 529 HA ALA A 618 -30.703 20.217 13.280 1.00 0.00 A H
ATOM 530 HB1 ALA A 618 -29.039 22.484 13.069 1.00 0.00 A H
ATOM 531 HB2 ALA A 618 -30.140 22.278 14.187 1.00 0.00 A H
ATOM 532 HB3 ALA A 618 -30.576 22.481 12.676 1.00 0.00 A H
ATOM 533 N ALA A 619 -28.257 20.059 11.299 1.00 0.00 A N
ATOM 534 CA ALA A 619 -27.821 19.722 9.954 1.00 0.00 A C
ATOM 535 C ALA A 619 -28.193 18.285 9.622 1.00 0.00 A C
ATOM 536 O ALA A 619 -28.612 17.978 8.510 1.00 0.00 A O
ATOM 537 CB ALA A 619 -26.322 19.926 9.821 1.00 0.00 A C
ATOM 538 H ALA A 619 -27.671 20.097 11.928 1.00 0.00 A H
ATOM 539 HA ALA A 619 -28.270 20.316 9.332 1.00 0.00 A H
ATOM 540 HB1 ALA A 619 -25.862 19.340 10.442 1.00 0.00 A H
ATOM 541 HB2 ALA A 619 -26.102 20.848 10.027 1.00 0.00 A H
ATOM 542 HB3 ALA A 619 -26.045 19.720 8.914 1.00 0.00 A H
ATOM 543 N LEU A 620 -28.031 17.413 10.607 1.00 0.00 A N
ATOM 544 CA LEU A 620 -28.329 15.992 10.449 1.00 0.00 A C
ATOM 545 C LEU A 620 -29.790 15.763 10.078 1.00 0.00 A C
ATOM 546 O LEU A 620 -30.103 14.896 9.260 1.00 0.00 A O
ATOM 547 CB LEU A 620 -27.993 15.251 11.740 1.00 0.00 A C
ATOM 548 CG LEU A 620 -26.505 15.193 12.080 1.00 0.00 A C
ATOM 549 CD1 LEU A 620 -26.293 15.405 13.566 1.00 0.00 A C
ATOM 550 CD2 LEU A 620 -25.907 13.866 11.637 1.00 0.00 A C
ATOM 551 H LEU A 620 -27.731 17.693 11.363 1.00 0.00 A H
ATOM 552 HA LEU A 620 -27.766 15.651 9.736 1.00 0.00 A H
ATOM 553 HB2 LEU A 620 -28.457 15.686 12.472 1.00 0.00 A H
ATOM 554 HB3 LEU A 620 -28.322 14.342 11.665 1.00 0.00 A H
ATOM 555 HG LEU A 620 -26.044 15.904 11.607 1.00 0.00 A H
ATOM 556 HD11 LEU A 620 -26.542 16.314 13.796 1.00 0.00 A H
ATOM 557 HD12 LEU A 620 -25.359 15.258 13.784 1.00 0.00 A H
ATOM 558 HD13 LEU A 620 -26.846 14.783 14.065 1.00 0.00 A H
ATOM 559 HD21 LEU A 620 -26.020 13.763 10.679 1.00 0.00 A H
ATOM 560 HD22 LEU A 620 -26.357 13.140 12.097 1.00 0.00 A H
ATOM 561 HD23 LEU A 620 -24.962 13.849 11.854 1.00 0.00 A H
ATOM 562 N LYS A 621 -30.677 16.550 10.670 1.00 0.00 A N
ATOM 563 CA LYS A 621 -32.104 16.430 10.425 1.00 0.00 A C
ATOM 564 C LYS A 621 -32.546 17.335 9.276 1.00 0.00 A C
ATOM 565 O LYS A 621 -33.740 17.554 9.063 1.00 0.00 A O
ATOM 566 CB LYS A 621 -32.856 16.766 11.713 1.00 0.00 A C
ATOM 567 CG LYS A 621 -32.652 18.195 12.210 1.00 0.00 A C
ATOM 568 CD LYS A 621 -33.735 19.150 11.720 1.00 0.00 A C
ATOM 569 CE LYS A 621 -35.115 18.760 12.232 1.00 0.00 A C
ATOM 570 NZ LYS A 621 -36.140 19.787 11.904 1.00 0.00 A N1+
ATOM 571 H LYS A 621 -30.406 17.150 11.223 1.00 0.00 A H
ATOM 572 HA LYS A 621 -32.287 15.508 10.185 1.00 0.00 A H
ATOM 573 HB2 LYS A 621 -33.805 16.624 11.573 1.00 0.00 A H
ATOM 574 HB3 LYS A 621 -32.546 16.163 12.407 1.00 0.00 A H
ATOM 575 HG2 LYS A 621 -32.652 18.195 13.180 1.00 0.00 A H
ATOM 576 HG3 LYS A 621 -31.792 18.511 11.890 1.00 0.00 A H
ATOM 577 HD2 LYS A 621 -33.528 20.045 12.031 1.00 0.00 A H
ATOM 578 HD3 LYS A 621 -33.743 19.138 10.750 1.00 0.00 A H
ATOM 579 HE2 LYS A 621 -35.373 17.918 11.825 1.00 0.00 A H
ATOM 580 HE3 LYS A 621 -35.072 18.655 13.195 1.00 0.00 A H
ATOM 581 HZ1 LYS A 621 -36.139 19.952 11.030 1.00 0.00 A H
ATOM 582 HZ2 LYS A 621 -35.967 20.544 12.339 1.00 0.00 A H
ATOM 583 HZ3 LYS A 621 -36.948 19.498 12.139 1.00 0.00 A H
ATOM 584 N ASP A 622 -31.580 17.844 8.530 1.00 0.00 A N
ATOM 585 CA ASP A 622 -31.859 18.773 7.440 1.00 0.00 A C
ATOM 586 C ASP A 622 -31.942 18.027 6.113 1.00 0.00 A C
ATOM 587 O ASP A 622 -31.279 17.002 5.923 1.00 0.00 A O
ATOM 588 CB ASP A 622 -30.767 19.844 7.368 1.00 0.00 A C
ATOM 589 CG ASP A 622 -31.107 20.965 6.409 1.00 0.00 A C
ATOM 590 OD1 ASP A 622 -30.819 20.838 5.204 1.00 0.00 A O
ATOM 591 OD2 ASP A 622 -31.657 21.992 6.858 1.00 0.00 A O1-
ATOM 592 H ASP A 622 -30.767 17.603 8.672 1.00 0.00 A H
ATOM 593 HA ASP A 622 -32.712 19.198 7.619 1.00 0.00 A H
ATOM 594 HB2 ASP A 622 -30.637 20.225 8.250 1.00 0.00 A H
ATOM 595 HB3 ASP A 622 -29.939 19.432 7.074 1.00 0.00 A H
ATOM 596 N ARG A 623 -32.752 18.550 5.200 1.00 0.00 A N
ATOM 597 CA ARG A 623 -32.932 17.958 3.876 1.00 0.00 A C
ATOM 598 C ARG A 623 -31.601 17.832 3.134 1.00 0.00 A C
ATOM 599 O ARG A 623 -31.374 16.853 2.423 1.00 0.00 A O
ATOM 600 CB ARG A 623 -33.925 18.780 3.046 1.00 0.00 A C
ATOM 601 CG ARG A 623 -34.236 18.179 1.680 1.00 0.00 A C
ATOM 602 CD ARG A 623 -34.857 16.789 1.795 1.00 0.00 A C
ATOM 603 NE ARG A 623 -36.095 16.797 2.575 1.00 0.00 A N
ATOM 604 CZ ARG A 623 -36.981 15.799 2.587 1.00 0.00 A C
ATOM 605 NH1 ARG A 623 -36.791 14.718 1.838 1.00 0.00 A N1+
ATOM 606 NH2 ARG A 623 -38.063 15.890 3.351 1.00 0.00 A N
ATOM 607 H ARG A 623 -33.193 19.262 5.395 1.00 0.00 A H
ATOM 608 HA ARG A 623 -33.297 17.068 4.003 1.00 0.00 A H
ATOM 609 HB2 ARG A 623 -34.755 18.858 3.541 1.00 0.00 A H
ATOM 610 HB3 ARG A 623 -33.556 19.667 2.911 1.00 0.00 A H
ATOM 611 HG2 ARG A 623 -34.858 18.761 1.215 1.00 0.00 A H
ATOM 612 HG3 ARG A 623 -33.412 18.115 1.172 1.00 0.00 A H
ATOM 613 HD2 ARG A 623 -35.051 16.461 0.903 1.00 0.00 A H
ATOM 614 HD3 ARG A 623 -34.218 16.197 2.223 1.00 0.00 A H
ATOM 615 HE ARG A 623 -36.249 17.492 3.058 1.00 0.00 A H
ATOM 616 HH11 ARG A 623 -36.092 14.651 1.342 1.00 0.00 A H
ATOM 617 HH12 ARG A 623 -37.368 14.080 1.844 1.00 0.00 A H
ATOM 618 HH21 ARG A 623 -38.193 16.588 3.836 1.00 0.00 A H
ATOM 619 HH22 ARG A 623 -38.641 15.253 3.360 1.00 0.00 A H
ATOM 620 N ARG A 624 -30.732 18.829 3.297 1.00 0.00 A N
ATOM 621 CA ARG A 624 -29.448 18.843 2.604 1.00 0.00 A C
ATOM 622 C ARG A 624 -28.630 17.612 2.996 1.00 0.00 A C
ATOM 623 O ARG A 624 -27.953 17.013 2.162 1.00 0.00 A O
ATOM 624 CB ARG A 624 -28.672 20.138 2.897 1.00 0.00 A C
ATOM 625 CG ARG A 624 -29.302 21.406 2.328 1.00 0.00 A C
ATOM 626 CD ARG A 624 -28.453 22.632 2.618 1.00 0.00 A C
ATOM 627 NE ARG A 624 -29.092 23.850 2.135 1.00 0.00 A N
ATOM 628 CZ ARG A 624 -28.636 25.082 2.350 1.00 0.00 A C
ATOM 629 NH1 ARG A 624 -27.480 25.274 2.980 1.00 0.00 A N1+
ATOM 630 NH2 ARG A 624 -29.336 26.127 1.928 1.00 0.00 A N
ATOM 631 H ARG A 624 -30.918 19.463 3.848 1.00 0.00 A H
ATOM 632 HA ARG A 624 -29.630 18.796 1.652 1.00 0.00 A H
ATOM 633 HB2 ARG A 624 -28.601 20.245 3.858 1.00 0.00 A H
ATOM 634 HB3 ARG A 624 -27.779 20.054 2.527 1.00 0.00 A H
ATOM 635 HG2 ARG A 624 -29.393 21.307 1.367 1.00 0.00 A H
ATOM 636 HG3 ARG A 624 -30.178 21.525 2.726 1.00 0.00 A H
ATOM 637 HD2 ARG A 624 -28.320 22.700 3.576 1.00 0.00 A H
ATOM 638 HD3 ARG A 624 -27.595 22.530 2.178 1.00 0.00 A H
ATOM 639 HE ARG A 624 -29.828 23.756 1.700 1.00 0.00 A H
ATOM 640 HH11 ARG A 624 -27.020 24.601 3.254 1.00 0.00 A H
ATOM 641 HH12 ARG A 624 -27.186 26.071 3.115 1.00 0.00 A H
ATOM 642 HH21 ARG A 624 -30.085 26.012 1.521 1.00 0.00 A H
ATOM 643 HH22 ARG A 624 -29.043 26.925 2.058 1.00 0.00 A H
ATOM 644 N MET A 625 -28.714 17.234 4.272 1.00 0.00 A N
ATOM 645 CA MET A 625 -28.001 16.070 4.777 1.00 0.00 A C
ATOM 646 C MET A 625 -28.539 14.801 4.134 1.00 0.00 A C
ATOM 647 O MET A 625 -27.774 13.937 3.716 1.00 0.00 A O
ATOM 648 CB MET A 625 -28.133 15.972 6.295 1.00 0.00 A C
ATOM 649 CG MET A 625 -27.378 14.795 6.892 1.00 0.00 A C
ATOM 650 SD MET A 625 -25.594 14.937 6.685 1.00 0.00 A S
ATOM 651 CE MET A 625 -25.049 13.406 7.441 1.00 0.00 A C
ATOM 652 H MET A 625 -29.230 17.672 4.803 1.00 0.00 A H
ATOM 653 HA MET A 625 -27.064 16.169 4.545 1.00 0.00 A H
ATOM 654 HB2 MET A 625 -27.792 16.788 6.693 1.00 0.00 A H
ATOM 655 HB3 MET A 625 -29.072 15.876 6.520 1.00 0.00 A H
ATOM 656 HG2 MET A 625 -27.580 14.744 7.839 1.00 0.00 A H
ATOM 657 HG3 MET A 625 -27.679 13.982 6.456 1.00 0.00 A H
ATOM 658 HE1 MET A 625 -25.325 13.389 8.371 1.00 0.00 A H
ATOM 659 HE2 MET A 625 -24.082 13.346 7.391 1.00 0.00 A H
ATOM 660 HE3 MET A 625 -25.445 12.654 6.973 1.00 0.00 A H
ATOM 661 N GLU A 626 -29.863 14.702 4.045 1.00 0.00 A N
ATOM 662 CA GLU A 626 -30.503 13.544 3.435 1.00 0.00 A C
ATOM 663 C GLU A 626 -30.091 13.416 1.979 1.00 0.00 A C
ATOM 664 O GLU A 626 -29.843 12.315 1.488 1.00 0.00 A O
ATOM 665 CB GLU A 626 -32.024 13.656 3.539 1.00 0.00 A C
ATOM 666 CG GLU A 626 -32.548 13.534 4.958 1.00 0.00 A C
ATOM 667 CD GLU A 626 -32.234 12.188 5.577 1.00 0.00 A C
ATOM 668 OE1 GLU A 626 -32.765 11.167 5.091 1.00 0.00 A O
ATOM 669 OE2 GLU A 626 -31.461 12.142 6.555 1.00 0.00 A O1-
ATOM 670 H GLU A 626 -30.356 15.341 4.341 1.00 0.00 A H
ATOM 671 HA GLU A 626 -30.211 12.754 3.917 1.00 0.00 A H
ATOM 672 HB2 GLU A 626 -32.298 14.517 3.187 1.00 0.00 A H
ATOM 673 HB3 GLU A 626 -32.427 12.954 3.004 1.00 0.00 A H
ATOM 674 HG2 GLU A 626 -32.143 14.228 5.502 1.00 0.00 A H
ATOM 675 HG3 GLU A 626 -33.510 13.654 4.947 1.00 0.00 A H
ATOM 676 N ASN A 627 -30.022 14.552 1.293 1.00 0.00 A N
ATOM 677 CA ASN A 627 -29.559 14.589 -0.088 1.00 0.00 A C
ATOM 678 C ASN A 627 -28.094 14.146 -0.159 1.00 0.00 A C
ATOM 679 O ASN A 627 -27.693 13.427 -1.075 1.00 0.00 A O
ATOM 680 CB ASN A 627 -29.741 16.000 -0.694 1.00 0.00 A C
ATOM 681 CG ASN A 627 -29.240 16.122 -2.128 1.00 0.00 A C
ATOM 682 OD1 ASN A 627 -29.276 15.162 -2.898 1.00 0.00 A O
ATOM 683 ND2 ASN A 627 -28.779 17.315 -2.493 1.00 0.00 A N
ATOM 684 H ASN A 627 -30.271 15.282 1.673 1.00 0.00 A H
ATOM 685 HA ASN A 627 -30.098 13.955 -0.587 1.00 0.00 A H
ATOM 686 HB2 ASN A 627 -30.685 16.223 -0.688 1.00 0.00 A H
ATOM 687 HB3 ASN A 627 -29.264 16.645 -0.149 1.00 0.00 A H
ATOM 688 HD21 ASN A 627 -28.785 17.949 -1.912 1.00 0.00 A H
ATOM 689 HD22 ASN A 627 -28.490 17.416 -3.297 1.00 0.00 A H
ATOM 690 N LEU A 628 -27.307 14.571 0.825 1.00 0.00 A N
ATOM 691 CA LEU A 628 -25.902 14.174 0.914 1.00 0.00 A C
ATOM 692 C LEU A 628 -25.791 12.657 1.084 1.00 0.00 A C
ATOM 693 O LEU A 628 -25.001 12.003 0.403 1.00 0.00 A O
ATOM 694 CB LEU A 628 -25.210 14.895 2.082 1.00 0.00 A C
ATOM 695 CG LEU A 628 -23.728 14.555 2.301 1.00 0.00 A C
ATOM 696 CD1 LEU A 628 -22.842 15.208 1.245 1.00 0.00 A C
ATOM 697 CD2 LEU A 628 -23.281 14.988 3.691 1.00 0.00 A C
ATOM 698 H LEU A 628 -27.634 15.094 1.424 1.00 0.00 A H
ATOM 699 HA LEU A 628 -25.474 14.428 0.082 1.00 0.00 A H
ATOM 700 HB2 LEU A 628 -25.283 15.850 1.931 1.00 0.00 A H
ATOM 701 HB3 LEU A 628 -25.691 14.679 2.896 1.00 0.00 A H
ATOM 702 HG LEU A 628 -23.613 13.594 2.234 1.00 0.00 A H
ATOM 703 HD11 LEU A 628 -23.040 14.840 0.370 1.00 0.00 A H
ATOM 704 HD12 LEU A 628 -21.910 15.043 1.459 1.00 0.00 A H
ATOM 705 HD13 LEU A 628 -23.001 16.165 1.235 1.00 0.00 A H
ATOM 706 HD21 LEU A 628 -23.418 15.943 3.790 1.00 0.00 A H
ATOM 707 HD22 LEU A 628 -22.340 14.784 3.806 1.00 0.00 A H
ATOM 708 HD23 LEU A 628 -23.798 14.516 4.362 1.00 0.00 A H
ATOM 709 N VAL A 629 -26.595 12.106 1.991 1.00 0.00 A N
ATOM 710 CA VAL A 629 -26.655 10.644 2.169 1.00 0.00 A C
ATOM 711 C VAL A 629 -27.139 9.975 0.886 1.00 0.00 A C
ATOM 712 O VAL A 629 -26.669 8.898 0.527 1.00 0.00 A O
ATOM 713 CB VAL A 629 -27.539 10.153 3.369 1.00 0.00 A C
ATOM 714 CG1 VAL A 629 -27.209 8.709 3.682 1.00 0.00 A C
ATOM 715 CG2 VAL A 629 -27.362 11.028 4.602 1.00 0.00 A C
ATOM 716 H VAL A 629 -27.074 12.621 2.486 1.00 0.00 A H
ATOM 717 HA VAL A 629 -25.746 10.342 2.323 1.00 0.00 A H
ATOM 718 HB VAL A 629 -28.476 10.166 3.119 1.00 0.00 A H
ATOM 719 HG11 VAL A 629 -27.355 8.176 2.885 1.00 0.00 A H
ATOM 720 HG12 VAL A 629 -27.786 8.391 4.394 1.00 0.00 A H
ATOM 721 HG13 VAL A 629 -26.281 8.639 3.955 1.00 0.00 A H
ATOM 722 HG21 VAL A 629 -26.463 10.926 4.952 1.00 0.00 A H
ATOM 723 HG22 VAL A 629 -28.002 10.757 5.279 1.00 0.00 A H
ATOM 724 HG23 VAL A 629 -27.516 11.956 4.365 1.00 0.00 A H
ATOM 725 N ALA A 630 -28.071 10.623 0.197 1.00 0.00 A N
ATOM 726 CA ALA A 630 -28.632 10.081 -1.029 1.00 0.00 A C
ATOM 727 C ALA A 630 -27.538 9.910 -2.072 1.00 0.00 A C
ATOM 728 O ALA A 630 -27.517 8.926 -2.812 1.00 0.00 A O
ATOM 729 CB ALA A 630 -29.745 10.974 -1.558 1.00 0.00 A C
ATOM 730 H ALA A 630 -28.327 11.399 0.464 1.00 0.00 A H
ATOM 731 HA ALA A 630 -29.009 9.212 -0.818 1.00 0.00 A H
ATOM 732 HB1 ALA A 630 -30.426 11.080 -0.876 1.00 0.00 A H
ATOM 733 HB2 ALA A 630 -30.136 10.568 -2.347 1.00 0.00 A H
ATOM 734 HB3 ALA A 630 -29.378 11.842 -1.789 1.00 0.00 A H
ATOM 735 N TYR A 631 -26.627 10.878 -2.119 1.00 0.00 A N
ATOM 736 CA TYR A 631 -25.460 10.797 -2.987 1.00 0.00 A C
ATOM 737 C TYR A 631 -24.631 9.574 -2.628 1.00 0.00 A C
ATOM 738 O TYR A 631 -24.243 8.801 -3.503 1.00 0.00 A O
ATOM 739 CB TYR A 631 -24.608 12.068 -2.868 1.00 0.00 A C
ATOM 740 CG TYR A 631 -23.229 11.958 -3.493 1.00 0.00 A C
ATOM 741 CD1 TYR A 631 -23.024 12.232 -4.840 1.00 0.00 A C
ATOM 742 CD2 TYR A 631 -22.125 11.594 -2.726 1.00 0.00 A C
ATOM 743 CE1 TYR A 631 -21.766 12.149 -5.401 1.00 0.00 A C
ATOM 744 CE2 TYR A 631 -20.867 11.505 -3.280 1.00 0.00 A C
ATOM 745 CZ TYR A 631 -20.690 11.784 -4.615 1.00 0.00 A C
ATOM 746 OH TYR A 631 -19.431 11.698 -5.166 1.00 0.00 A O
ATOM 747 H TYR A 631 -26.722 11.562 -1.606 1.00 0.00 A H
ATOM 748 HA TYR A 631 -25.773 10.707 -3.901 1.00 0.00 A H
ATOM 749 HB2 TYR A 631 -25.071 12.800 -3.304 1.00 0.00 A H
ATOM 750 HB3 TYR A 631 -24.491 12.281 -1.929 1.00 0.00 A H
ATOM 751 HD1 TYR A 631 -23.748 12.475 -5.371 1.00 0.00 A H
ATOM 752 HD2 TYR A 631 -22.243 11.397 -1.825 1.00 0.00 A H
ATOM 753 HE1 TYR A 631 -21.651 12.335 -6.305 1.00 0.00 A H
ATOM 754 HE2 TYR A 631 -20.142 11.262 -2.750 1.00 0.00 A H
ATOM 755 HH TYR A 631 -19.049 12.443 -5.102 1.00 0.00 A H
ATOM 756 N ALA A 632 -24.393 9.384 -1.333 1.00 0.00 A N
ATOM 757 CA ALA A 632 -23.576 8.275 -0.863 1.00 0.00 A C
ATOM 758 C ALA A 632 -24.249 6.949 -1.200 1.00 0.00 A C
ATOM 759 O ALA A 632 -23.592 5.998 -1.621 1.00 0.00 A O
ATOM 760 CB ALA A 632 -23.309 8.395 0.641 1.00 0.00 A C
ATOM 761 H ALA A 632 -24.755 9.909 -0.756 1.00 0.00 A H
ATOM 762 HA ALA A 632 -22.726 8.319 -1.329 1.00 0.00 A H
ATOM 763 HB1 ALA A 632 -22.896 9.251 0.833 1.00 0.00 A H
ATOM 764 HB2 ALA A 632 -22.716 7.683 0.928 1.00 0.00 A H
ATOM 765 HB3 ALA A 632 -24.146 8.329 1.127 1.00 0.00 A H
ATOM 766 N LYS A 633 -25.566 6.912 -1.037 1.00 0.00 A N
ATOM 767 CA LYS A 633 -26.362 5.726 -1.312 1.00 0.00 A C
ATOM 768 C LYS A 633 -26.319 5.365 -2.801 1.00 0.00 A C
ATOM 769 O LYS A 633 -26.085 4.208 -3.162 1.00 0.00 A O
ATOM 770 CB LYS A 633 -27.806 5.972 -0.845 1.00 0.00 A C
ATOM 771 CG LYS A 633 -28.724 4.760 -0.924 1.00 0.00 A C
ATOM 772 CD LYS A 633 -29.378 4.623 -2.290 1.00 0.00 A C
ATOM 773 CE LYS A 633 -30.351 3.454 -2.329 1.00 0.00 A C
ATOM 774 NZ LYS A 633 -29.670 2.154 -2.097 1.00 0.00 A N1+
ATOM 775 H LYS A 633 -25.965 7.620 -0.755 1.00 0.00 A H
ATOM 776 HA LYS A 633 -25.988 4.991 -0.801 1.00 0.00 A H
ATOM 777 HB2 LYS A 633 -27.784 6.271 0.077 1.00 0.00 A H
ATOM 778 HB3 LYS A 633 -28.189 6.677 -1.390 1.00 0.00 A H
ATOM 779 HG2 LYS A 633 -28.202 3.962 -0.748 1.00 0.00 A H
ATOM 780 HG3 LYS A 633 -29.416 4.849 -0.250 1.00 0.00 A H
ATOM 781 HD2 LYS A 633 -29.860 5.440 -2.492 1.00 0.00 A H
ATOM 782 HD3 LYS A 633 -28.688 4.480 -2.956 1.00 0.00 A H
ATOM 783 HE2 LYS A 633 -31.024 3.585 -1.643 1.00 0.00 A H
ATOM 784 HE3 LYS A 633 -30.778 3.435 -3.200 1.00 0.00 A H
ATOM 785 HZ1 LYS A 633 -29.877 1.839 -1.291 1.00 0.00 A H
ATOM 786 HZ2 LYS A 633 -28.787 2.258 -2.146 1.00 0.00 A H
ATOM 787 HZ3 LYS A 633 -29.921 1.562 -2.712 1.00 0.00 A H
ATOM 788 N LYS A 634 -26.555 6.355 -3.659 1.00 0.00 A N
ATOM 789 CA LYS A 634 -26.552 6.135 -5.103 1.00 0.00 A C
ATOM 790 C LYS A 634 -25.172 5.742 -5.608 1.00 0.00 A C
ATOM 791 O LYS A 634 -25.038 4.804 -6.396 1.00 0.00 A O
ATOM 792 CB LYS A 634 -27.033 7.375 -5.852 1.00 0.00 A C
ATOM 793 CG LYS A 634 -28.510 7.669 -5.658 1.00 0.00 A C
ATOM 794 CD LYS A 634 -28.959 8.844 -6.507 1.00 0.00 A C
ATOM 795 CE LYS A 634 -30.446 9.119 -6.345 1.00 0.00 A C
ATOM 796 NZ LYS A 634 -30.791 9.517 -4.953 1.00 0.00 A N1+
ATOM 797 H LYS A 634 -26.715 7.143 -3.355 1.00 0.00 A H
ATOM 798 HA LYS A 634 -27.165 5.406 -5.288 1.00 0.00 A H
ATOM 799 HB2 LYS A 634 -26.528 8.143 -5.543 1.00 0.00 A H
ATOM 800 HB3 LYS A 634 -26.868 7.248 -6.799 1.00 0.00 A H
ATOM 801 HG2 LYS A 634 -29.022 6.885 -5.911 1.00 0.00 A H
ATOM 802 HG3 LYS A 634 -28.670 7.875 -4.724 1.00 0.00 A H
ATOM 803 HD2 LYS A 634 -28.464 9.634 -6.239 1.00 0.00 A H
ATOM 804 HD3 LYS A 634 -28.774 8.647 -7.439 1.00 0.00 A H
ATOM 805 HE2 LYS A 634 -30.699 9.834 -6.950 1.00 0.00 A H
ATOM 806 HE3 LYS A 634 -30.937 8.314 -6.574 1.00 0.00 A H
ATOM 807 HZ1 LYS A 634 -31.242 10.284 -4.958 1.00 0.00 A H
ATOM 808 HZ2 LYS A 634 -30.050 9.624 -4.472 1.00 0.00 A H
ATOM 809 HZ3 LYS A 634 -31.296 8.893 -4.569 1.00 0.00 A H
ATOM 810 N VAL A 635 -24.153 6.472 -5.170 1.00 0.00 A N
ATOM 811 CA VAL A 635 -22.782 6.170 -5.555 1.00 0.00 A C
ATOM 812 C VAL A 635 -22.405 4.755 -5.120 1.00 0.00 A C
ATOM 813 O VAL A 635 -21.764 4.017 -5.868 1.00 0.00 A O
ATOM 814 CB VAL A 635 -21.782 7.181 -4.964 1.00 0.00 A C
ATOM 815 CG1 VAL A 635 -20.360 6.731 -5.212 1.00 0.00 A C
ATOM 816 CG2 VAL A 635 -22.007 8.559 -5.561 1.00 0.00 A C
ATOM 817 H VAL A 635 -24.309 7.148 -4.662 1.00 0.00 A H
ATOM 818 HA VAL A 635 -22.733 6.225 -6.522 1.00 0.00 A H
ATOM 819 HB VAL A 635 -21.921 7.232 -4.005 1.00 0.00 A H
ATOM 820 HG11 VAL A 635 -19.746 7.320 -4.747 1.00 0.00 A H
ATOM 821 HG12 VAL A 635 -20.178 6.756 -6.164 1.00 0.00 A H
ATOM 822 HG13 VAL A 635 -20.253 5.823 -4.887 1.00 0.00 A H
ATOM 823 HG21 VAL A 635 -22.908 8.855 -5.358 1.00 0.00 A H
ATOM 824 HG22 VAL A 635 -21.887 8.519 -6.523 1.00 0.00 A H
ATOM 825 HG23 VAL A 635 -21.368 9.183 -5.182 1.00 0.00 A H
ATOM 826 N GLU A 636 -22.833 4.387 -3.918 1.00 0.00 A N
ATOM 827 CA GLU A 636 -22.648 3.035 -3.398 1.00 0.00 A C
ATOM 828 C GLU A 636 -23.231 2.016 -4.381 1.00 0.00 A C
ATOM 829 O GLU A 636 -22.643 0.962 -4.636 1.00 0.00 A O
ATOM 830 CB GLU A 636 -23.330 2.929 -2.014 1.00 0.00 A C
ATOM 831 CG GLU A 636 -23.648 1.515 -1.560 1.00 0.00 A C
ATOM 832 CD GLU A 636 -22.423 0.692 -1.220 1.00 0.00 A C
ATOM 833 OE1 GLU A 636 -21.783 0.162 -2.152 1.00 0.00 A O
ATOM 834 OE2 GLU A 636 -22.139 0.522 -0.025 1.00 0.00 A O1-
ATOM 835 H GLU A 636 -23.231 4.967 -3.424 1.00 0.00 A H
ATOM 836 HA GLU A 636 -21.696 2.873 -3.308 1.00 0.00 A H
ATOM 837 HB2 GLU A 636 -22.742 3.326 -1.353 1.00 0.00 A H
ATOM 838 HB3 GLU A 636 -24.160 3.431 -2.028 1.00 0.00 A H
ATOM 839 HG2 GLU A 636 -24.209 1.564 -0.770 1.00 0.00 A H
ATOM 840 HG3 GLU A 636 -24.135 1.065 -2.268 1.00 0.00 A H
ATOM 841 N GLY A 637 -24.377 2.354 -4.955 1.00 0.00 A N
ATOM 842 CA GLY A 637 -25.021 1.463 -5.902 1.00 0.00 A C
ATOM 843 C GLY A 637 -24.188 1.257 -7.154 1.00 0.00 A C
ATOM 844 O GLY A 637 -23.954 0.121 -7.571 1.00 0.00 A O
ATOM 845 H GLY A 637 -24.730 3.119 -4.781 1.00 0.00 A H
ATOM 846 HA2 GLY A 637 -25.164 0.603 -5.477 1.00 0.00 A H
ATOM 847 HA3 GLY A 637 -25.879 1.836 -6.157 1.00 0.00 A H
ATOM 848 N ASP A 638 -23.716 2.357 -7.732 1.00 0.00 A N
ATOM 849 CA ASP A 638 -22.920 2.300 -8.960 1.00 0.00 A C
ATOM 850 C ASP A 638 -21.636 1.514 -8.736 1.00 0.00 A C
ATOM 851 O ASP A 638 -21.211 0.742 -9.597 1.00 0.00 A O
ATOM 852 CB ASP A 638 -22.584 3.703 -9.473 1.00 0.00 A C
ATOM 853 CG ASP A 638 -21.765 3.681 -10.749 1.00 0.00 A C
ATOM 854 OD1 ASP A 638 -22.347 3.477 -11.835 1.00 0.00 A O
ATOM 855 OD2 ASP A 638 -20.537 3.881 -10.673 1.00 0.00 A O1-
ATOM 856 H ASP A 638 -23.879 3.121 -7.372 1.00 0.00 A H
ATOM 857 HA ASP A 638 -23.448 1.839 -9.630 1.00 0.00 A H
ATOM 858 HB2 ASP A 638 -23.406 4.187 -9.649 1.00 0.00 A H
ATOM 859 HB3 ASP A 638 -22.074 4.171 -8.793 1.00 0.00 A H
ATOM 860 N MET A 639 -21.033 1.702 -7.565 1.00 0.00 A N
ATOM 861 CA MET A 639 -19.781 1.033 -7.236 1.00 0.00 A C
ATOM 862 C MET A 639 -19.963 -0.467 -7.200 1.00 0.00 A C
ATOM 863 O MET A 639 -19.228 -1.196 -7.847 1.00 0.00 A O
ATOM 864 CB MET A 639 -19.254 1.495 -5.883 1.00 0.00 A C
ATOM 865 CG MET A 639 -18.921 2.963 -5.851 1.00 0.00 A C
ATOM 866 SD MET A 639 -17.709 3.420 -7.099 1.00 0.00 A S
ATOM 867 CE MET A 639 -17.780 5.191 -6.946 1.00 0.00 A C
ATOM 868 H MET A 639 -21.407 2.207 -6.978 1.00 0.00 A H
ATOM 869 HA MET A 639 -19.132 1.257 -7.922 1.00 0.00 A H
ATOM 870 HB2 MET A 639 -19.927 1.319 -5.207 1.00 0.00 A H
ATOM 871 HB3 MET A 639 -18.450 0.995 -5.670 1.00 0.00 A H
ATOM 872 HG2 MET A 639 -19.734 3.469 -6.006 1.00 0.00 A H
ATOM 873 HG3 MET A 639 -18.566 3.183 -4.976 1.00 0.00 A H
ATOM 874 HE1 MET A 639 -17.178 5.599 -7.588 1.00 0.00 A H
ATOM 875 HE2 MET A 639 -17.520 5.445 -6.047 1.00 0.00 A H
ATOM 876 HE3 MET A 639 -18.688 5.487 -7.114 1.00 0.00 A H
ATOM 877 N TYR A 640 -20.970 -0.922 -6.475 1.00 0.00 A N
ATOM 878 CA TYR A 640 -21.184 -2.352 -6.298 1.00 0.00 A C
ATOM 879 C TYR A 640 -21.496 -3.013 -7.635 1.00 0.00 A C
ATOM 880 O TYR A 640 -21.005 -4.103 -7.932 1.00 0.00 A O
ATOM 881 CB TYR A 640 -22.316 -2.611 -5.302 1.00 0.00 A C
ATOM 882 CG TYR A 640 -22.279 -4.003 -4.684 1.00 0.00 A C
ATOM 883 CD1 TYR A 640 -21.277 -4.337 -3.779 1.00 0.00 A C
ATOM 884 CD2 TYR A 640 -23.236 -4.976 -4.987 1.00 0.00 A C
ATOM 885 CE1 TYR A 640 -21.220 -5.589 -3.201 1.00 0.00 A C
ATOM 886 CE2 TYR A 640 -23.182 -6.235 -4.403 1.00 0.00 A C
ATOM 887 CZ TYR A 640 -22.171 -6.531 -3.513 1.00 0.00 A C
ATOM 888 OH TYR A 640 -22.117 -7.775 -2.931 1.00 0.00 A O
ATOM 889 H TYR A 640 -21.506 -0.363 -6.101 1.00 0.00 A H
ATOM 890 HA TYR A 640 -20.363 -2.732 -5.948 1.00 0.00 A H
ATOM 891 HB2 TYR A 640 -22.254 -1.965 -4.581 1.00 0.00 A H
ATOM 892 HB3 TYR A 640 -23.165 -2.496 -5.757 1.00 0.00 A H
ATOM 893 HD1 TYR A 640 -20.632 -3.702 -3.566 1.00 0.00 A H
ATOM 894 HD2 TYR A 640 -23.918 -4.773 -5.586 1.00 0.00 A H
ATOM 895 HE1 TYR A 640 -20.540 -5.794 -2.600 1.00 0.00 A H
ATOM 896 HE2 TYR A 640 -23.822 -6.877 -4.611 1.00 0.00 A H
ATOM 897 HH TYR A 640 -22.895 -8.082 -2.858 1.00 0.00 A H
ATOM 898 N GLU A 641 -22.306 -2.338 -8.442 1.00 0.00 A N
ATOM 899 CA GLU A 641 -22.693 -2.853 -9.748 1.00 0.00 A C
ATOM 900 C GLU A 641 -21.502 -2.935 -10.700 1.00 0.00 A C
ATOM 901 O GLU A 641 -21.368 -3.899 -11.455 1.00 0.00 A O
ATOM 902 CB GLU A 641 -23.796 -1.991 -10.361 1.00 0.00 A C
ATOM 903 CG GLU A 641 -25.121 -2.093 -9.625 1.00 0.00 A C
ATOM 904 CD GLU A 641 -26.198 -1.225 -10.241 1.00 0.00 A C
ATOM 905 OE1 GLU A 641 -26.509 -1.415 -11.435 1.00 0.00 A O
ATOM 906 OE2 GLU A 641 -26.736 -0.346 -9.535 1.00 0.00 A O1-
ATOM 907 H GLU A 641 -22.605 -1.572 -8.190 1.00 0.00 A H
ATOM 908 HA GLU A 641 -23.039 -3.749 -9.616 1.00 0.00 A H
ATOM 909 HB2 GLU A 641 -23.514 -1.063 -10.355 1.00 0.00 A H
ATOM 910 HB3 GLU A 641 -23.937 -2.270 -11.279 1.00 0.00 A H
ATOM 911 HG2 GLU A 641 -25.420 -3.016 -9.644 1.00 0.00 A H
ATOM 912 HG3 GLU A 641 -24.988 -1.816 -8.705 1.00 0.00 A H
ATOM 913 N SER A 642 -20.642 -1.929 -10.664 1.00 0.00 A N
ATOM 914 CA SER A 642 -19.568 -1.815 -11.642 1.00 0.00 A C
ATOM 915 C SER A 642 -18.254 -2.429 -11.146 1.00 0.00 A C
ATOM 916 O SER A 642 -17.388 -2.776 -11.950 1.00 0.00 A O
ATOM 917 CB SER A 642 -19.361 -0.343 -11.991 1.00 0.00 A C
ATOM 918 OG SER A 642 -20.600 0.280 -12.308 1.00 0.00 A O
ATOM 919 H SER A 642 -20.723 -1.326 -10.056 1.00 0.00 A H
ATOM 920 HA SER A 642 -19.848 -2.286 -12.442 1.00 0.00 A H
ATOM 921 HB2 SER A 642 -18.965 0.115 -11.233 1.00 0.00 A H
ATOM 922 HB3 SER A 642 -18.772 -0.276 -12.759 1.00 0.00 A H
ATOM 923 HG SER A 642 -20.975 0.526 -11.598 1.00 0.00 A H
ATOM 924 N ALA A 643 -18.106 -2.544 -9.827 1.00 0.00 A N
ATOM 925 CA ALA A 643 -16.888 -3.078 -9.216 1.00 0.00 A C
ATOM 926 C ALA A 643 -16.476 -4.420 -9.802 1.00 0.00 A C
ATOM 927 O ALA A 643 -15.394 -4.539 -10.374 1.00 0.00 A O
ATOM 928 CB ALA A 643 -17.067 -3.217 -7.715 1.00 0.00 A C
ATOM 929 H ALA A 643 -18.733 -2.262 -9.310 1.00 0.00 A H
ATOM 930 HA ALA A 643 -16.174 -2.440 -9.370 1.00 0.00 A H
ATOM 931 HB1 ALA A 643 -16.234 -3.515 -7.317 1.00 0.00 A H
ATOM 932 HB2 ALA A 643 -17.763 -3.868 -7.534 1.00 0.00 A H
ATOM 933 HB3 ALA A 643 -17.320 -2.360 -7.338 1.00 0.00 A H
ATOM 934 N ASN A 644 -17.335 -5.426 -9.619 1.00 0.00 A N
ATOM 935 CA ASN A 644 -17.095 -6.787 -10.119 1.00 0.00 A C
ATOM 936 C ASN A 644 -16.056 -7.522 -9.266 1.00 0.00 A C
ATOM 937 O ASN A 644 -16.026 -8.755 -9.237 1.00 0.00 A O
ATOM 938 CB ASN A 644 -16.671 -6.760 -11.599 1.00 0.00 A C
ATOM 939 CG ASN A 644 -16.415 -8.142 -12.179 1.00 0.00 A C
ATOM 940 OD1 ASN A 644 -17.339 -8.813 -12.643 1.00 0.00 A O
ATOM 941 ND2 ASN A 644 -15.158 -8.563 -12.183 1.00 0.00 A N
ATOM 942 H ASN A 644 -18.060 -5.273 -9.183 1.00 0.00 A H
ATOM 943 HA ASN A 644 -17.934 -7.269 -10.048 1.00 0.00 A H
ATOM 944 HB2 ASN A 644 -17.372 -6.339 -12.121 1.00 0.00 A H
ATOM 945 HB3 ASN A 644 -15.857 -6.240 -11.683 1.00 0.00 A H
ATOM 946 HD21 ASN A 644 -14.553 -8.043 -11.861 1.00 0.00 A H
ATOM 947 HD22 ASN A 644 -14.991 -9.342 -12.508 1.00 0.00 A H
ATOM 948 N SER A 645 -15.230 -6.771 -8.542 1.00 0.00 A N
ATOM 949 CA SER A 645 -14.165 -7.341 -7.733 1.00 0.00 A C
ATOM 950 C SER A 645 -14.011 -6.506 -6.461 1.00 0.00 A C
ATOM 951 O SER A 645 -14.292 -5.307 -6.482 1.00 0.00 A O
ATOM 952 CB SER A 645 -12.853 -7.326 -8.527 1.00 0.00 A C
ATOM 953 OG SER A 645 -13.074 -7.649 -9.893 1.00 0.00 A O
ATOM 954 H SER A 645 -15.328 -5.917 -8.523 1.00 0.00 A H
ATOM 955 HA SER A 645 -14.405 -8.252 -7.500 1.00 0.00 A H
ATOM 956 HB2 SER A 645 -12.453 -6.443 -8.481 1.00 0.00 A H
ATOM 957 HB3 SER A 645 -12.240 -7.976 -8.149 1.00 0.00 A H
ATOM 958 HG SER A 645 -12.844 -6.997 -10.370 1.00 0.00 A H
ATOM 959 N ARG A 646 -13.575 -7.120 -5.363 1.00 0.00 A N
ATOM 960 CA ARG A 646 -13.434 -6.399 -4.095 1.00 0.00 A C
ATOM 961 C ARG A 646 -12.357 -5.317 -4.187 1.00 0.00 A C
ATOM 962 O ARG A 646 -12.550 -4.195 -3.716 1.00 0.00 A O
ATOM 963 CB ARG A 646 -13.115 -7.357 -2.944 1.00 0.00 A C
ATOM 964 CG ARG A 646 -12.945 -6.649 -1.608 1.00 0.00 A C
ATOM 965 CD ARG A 646 -12.676 -7.620 -0.470 1.00 0.00 A C
ATOM 966 NE ARG A 646 -13.818 -8.493 -0.202 1.00 0.00 A N
ATOM 967 CZ ARG A 646 -14.290 -8.757 1.017 1.00 0.00 A C
ATOM 968 NH1 ARG A 646 -13.736 -8.206 2.092 1.00 0.00 A N1+
ATOM 969 NH2 ARG A 646 -15.322 -9.577 1.159 1.00 0.00 A N
ATOM 970 H ARG A 646 -13.364 -7.953 -5.396 1.00 0.00 A H
ATOM 971 HA ARG A 646 -14.283 -5.967 -3.912 1.00 0.00 A H
ATOM 972 HB2 ARG A 646 -13.837 -8.000 -2.860 1.00 0.00 A H
ATOM 973 HB3 ARG A 646 -12.293 -7.831 -3.145 1.00 0.00 A H
ATOM 974 HG2 ARG A 646 -12.201 -6.031 -1.674 1.00 0.00 A H
ATOM 975 HG3 ARG A 646 -13.757 -6.155 -1.413 1.00 0.00 A H
ATOM 976 HD2 ARG A 646 -11.911 -8.169 -0.704 1.00 0.00 A H
ATOM 977 HD3 ARG A 646 -12.472 -7.112 0.331 1.00 0.00 A H
ATOM 978 HE ARG A 646 -14.197 -8.863 -0.879 1.00 0.00 A H
ATOM 979 HH11 ARG A 646 -13.068 -7.671 2.010 1.00 0.00 A H
ATOM 980 HH12 ARG A 646 -14.044 -8.384 2.875 1.00 0.00 A H
ATOM 981 HH21 ARG A 646 -15.685 -9.936 0.467 1.00 0.00 A H
ATOM 982 HH22 ARG A 646 -15.632 -9.751 1.942 1.00 0.00 A H
ATOM 983 N ASP A 647 -11.227 -5.657 -4.800 1.00 0.00 A N
ATOM 984 CA ASP A 647 -10.122 -4.712 -4.964 1.00 0.00 A C
ATOM 985 C ASP A 647 -10.576 -3.476 -5.739 1.00 0.00 A C
ATOM 986 O ASP A 647 -10.280 -2.343 -5.351 1.00 0.00 A O
ATOM 987 CB ASP A 647 -8.936 -5.381 -5.672 1.00 0.00 A C
ATOM 988 CG ASP A 647 -9.296 -5.963 -7.028 1.00 0.00 A C
ATOM 989 OD1 ASP A 647 -9.906 -7.053 -7.064 1.00 0.00 A O
ATOM 990 OD2 ASP A 647 -8.969 -5.342 -8.058 1.00 0.00 A O1-
ATOM 991 H ASP A 647 -11.142 -6.457 -5.103 1.00 0.00 A H
ATOM 992 HA ASP A 647 -9.842 -4.435 -4.078 1.00 0.00 A H
ATOM 993 HB2 ASP A 647 -8.235 -4.724 -5.802 1.00 0.00 A H
ATOM 994 HB3 ASP A 647 -8.598 -6.097 -5.112 1.00 0.00 A H
ATOM 995 N GLU A 648 -11.308 -3.705 -6.819 1.00 0.00 A N
ATOM 996 CA GLU A 648 -11.866 -2.624 -7.624 1.00 0.00 A C
ATOM 997 C GLU A 648 -12.885 -1.817 -6.824 1.00 0.00 A C
ATOM 998 O GLU A 648 -12.965 -0.599 -6.962 1.00 0.00 A O
ATOM 999 CB GLU A 648 -12.490 -3.175 -8.905 1.00 0.00 A C
ATOM 1000 CG GLU A 648 -11.474 -3.851 -9.809 1.00 0.00 A C
ATOM 1001 CD GLU A 648 -12.064 -4.302 -11.125 1.00 0.00 A C
ATOM 1002 OE1 GLU A 648 -12.238 -3.449 -12.025 1.00 0.00 A O
ATOM 1003 OE2 GLU A 648 -12.349 -5.509 -11.270 1.00 0.00 A O1-
ATOM 1004 H GLU A 648 -11.448 -4.518 -7.061 1.00 0.00 A H
ATOM 1005 HA GLU A 648 -11.133 -2.036 -7.866 1.00 0.00 A H
ATOM 1006 HB2 GLU A 648 -13.174 -3.823 -8.673 1.00 0.00 A H
ATOM 1007 HB3 GLU A 648 -12.898 -2.446 -9.397 1.00 0.00 A H
ATOM 1008 HG2 GLU A 648 -10.755 -3.226 -9.992 1.00 0.00 A H
ATOM 1009 HG3 GLU A 648 -11.116 -4.626 -9.348 1.00 0.00 A H
ATOM 1010 N TYR A 649 -13.654 -2.509 -5.990 1.00 0.00 A N
ATOM 1011 CA TYR A 649 -14.683 -1.873 -5.162 1.00 0.00 A C
ATOM 1012 C TYR A 649 -14.048 -0.778 -4.301 1.00 0.00 A C
ATOM 1013 O TYR A 649 -14.507 0.367 -4.287 1.00 0.00 A O
ATOM 1014 CB TYR A 649 -15.358 -2.947 -4.282 1.00 0.00 A C
ATOM 1015 CG TYR A 649 -16.581 -2.510 -3.497 1.00 0.00 A C
ATOM 1016 CD1 TYR A 649 -17.161 -1.255 -3.649 1.00 0.00 A C
ATOM 1017 CD2 TYR A 649 -17.160 -3.389 -2.590 1.00 0.00 A C
ATOM 1018 CE1 TYR A 649 -18.280 -0.891 -2.917 1.00 0.00 A C
ATOM 1019 CE2 TYR A 649 -18.274 -3.037 -1.858 1.00 0.00 A C
ATOM 1020 CZ TYR A 649 -18.829 -1.789 -2.021 1.00 0.00 A C
ATOM 1021 OH TYR A 649 -19.939 -1.442 -1.286 1.00 0.00 A O
ATOM 1022 H TYR A 649 -13.510 -3.352 -5.902 1.00 0.00 A H
ATOM 1023 HA TYR A 649 -15.342 -1.473 -5.750 1.00 0.00 A H
ATOM 1024 HB2 TYR A 649 -15.637 -3.684 -4.847 1.00 0.00 A H
ATOM 1025 HB3 TYR A 649 -14.704 -3.273 -3.645 1.00 0.00 A H
ATOM 1026 HD1 TYR A 649 -16.787 -0.653 -4.252 1.00 0.00 A H
ATOM 1027 HD2 TYR A 649 -16.786 -4.233 -2.480 1.00 0.00 A H
ATOM 1028 HE1 TYR A 649 -18.656 -0.048 -3.029 1.00 0.00 A H
ATOM 1029 HE2 TYR A 649 -18.643 -3.641 -1.254 1.00 0.00 A H
ATOM 1030 HH TYR A 649 -20.334 -0.797 -1.650 1.00 0.00 A H
ATOM 1031 N TYR A 650 -12.971 -1.130 -3.604 1.00 0.00 A N
ATOM 1032 CA TYR A 650 -12.223 -0.149 -2.806 1.00 0.00 A C
ATOM 1033 C TYR A 650 -11.554 0.891 -3.708 1.00 0.00 A C
ATOM 1034 O TYR A 650 -11.597 2.089 -3.426 1.00 0.00 A O
ATOM 1035 CB TYR A 650 -11.162 -0.837 -1.927 1.00 0.00 A C
ATOM 1036 CG TYR A 650 -10.389 0.125 -1.032 1.00 0.00 A C
ATOM 1037 CD1 TYR A 650 -10.887 0.510 0.212 1.00 0.00 A C
ATOM 1038 CD2 TYR A 650 -9.161 0.654 -1.433 1.00 0.00 A C
ATOM 1039 CE1 TYR A 650 -10.189 1.385 1.022 1.00 0.00 A C
ATOM 1040 CE2 TYR A 650 -8.461 1.529 -0.624 1.00 0.00 A C
ATOM 1041 CZ TYR A 650 -8.977 1.891 0.600 1.00 0.00 A C
ATOM 1042 OH TYR A 650 -8.283 2.767 1.406 1.00 0.00 A O
ATOM 1043 H TYR A 650 -12.711 -1.950 -3.621 1.00 0.00 A H
ATOM 1044 HA TYR A 650 -12.858 0.304 -2.230 1.00 0.00 A H
ATOM 1045 HB2 TYR A 650 -11.599 -1.488 -1.355 1.00 0.00 A H
ATOM 1046 HB3 TYR A 650 -10.524 -1.291 -2.499 1.00 0.00 A H
ATOM 1047 HD1 TYR A 650 -11.702 0.170 0.503 1.00 0.00 A H
ATOM 1048 HD2 TYR A 650 -8.807 0.411 -2.258 1.00 0.00 A H
ATOM 1049 HE1 TYR A 650 -10.536 1.632 1.849 1.00 0.00 A H
ATOM 1050 HE2 TYR A 650 -7.644 1.870 -0.909 1.00 0.00 A H
ATOM 1051 HH TYR A 650 -7.478 2.529 1.447 1.00 0.00 A H
ATOM 1052 N HIS A 651 -10.939 0.417 -4.793 1.00 0.00 A N
ATOM 1053 CA HIS A 651 -10.186 1.277 -5.714 1.00 0.00 A C
ATOM 1054 C HIS A 651 -11.044 2.396 -6.291 1.00 0.00 A C
ATOM 1055 O HIS A 651 -10.603 3.544 -6.384 1.00 0.00 A O
ATOM 1056 CB HIS A 651 -9.595 0.452 -6.857 1.00 0.00 A C
ATOM 1057 CG HIS A 651 -8.168 0.057 -6.642 1.00 0.00 A C
ATOM 1058 ND1 HIS A 651 -7.144 0.476 -7.462 1.00 0.00 A N
ATOM 1059 CD2 HIS A 651 -7.596 -0.725 -5.698 1.00 0.00 A C
ATOM 1060 CE1 HIS A 651 -6.005 -0.031 -7.034 1.00 0.00 A C
ATOM 1061 NE2 HIS A 651 -6.251 -0.763 -5.964 1.00 0.00 A N
ATOM 1062 H HIS A 651 -10.991 -0.425 -4.960 1.00 0.00 A H
ATOM 1063 HA HIS A 651 -9.457 1.675 -5.214 1.00 0.00 A H
ATOM 1064 HB2 HIS A 651 -10.115 -0.360 -6.963 1.00 0.00 A H
ATOM 1065 HB3 HIS A 651 -9.641 0.969 -7.676 1.00 0.00 A H
ATOM 1066 HD2 HIS A 651 -8.033 -1.157 -5.000 1.00 0.00 A H
ATOM 1067 HE1 HIS A 651 -5.170 0.105 -7.420 1.00 0.00 A H
ATOM 1068 HE2 HIS A 651 -5.685 -1.285 -5.581 1.00 0.00 A H
ATOM 1069 N LEU A 652 -12.264 2.056 -6.676 1.00 0.00 A N
ATOM 1070 CA LEU A 652 -13.172 3.030 -7.278 1.00 0.00 A C
ATOM 1071 C LEU A 652 -13.527 4.109 -6.263 1.00 0.00 A C
ATOM 1072 O LEU A 652 -13.521 5.302 -6.571 1.00 0.00 A O
ATOM 1073 CB LEU A 652 -14.452 2.354 -7.806 1.00 0.00 A C
ATOM 1074 CG LEU A 652 -14.300 1.499 -9.077 1.00 0.00 A C
ATOM 1075 CD1 LEU A 652 -15.604 0.767 -9.390 1.00 0.00 A C
ATOM 1076 CD2 LEU A 652 -13.894 2.357 -10.272 1.00 0.00 A C
ATOM 1077 H LEU A 652 -12.535 1.251 -6.543 1.00 0.00 A H
ATOM 1078 HA LEU A 652 -12.705 3.449 -8.018 1.00 0.00 A H
ATOM 1079 HB2 LEU A 652 -14.802 1.786 -7.102 1.00 0.00 A H
ATOM 1080 HB3 LEU A 652 -15.104 3.049 -7.987 1.00 0.00 A H
ATOM 1081 HG LEU A 652 -13.610 0.833 -8.932 1.00 0.00 A H
ATOM 1082 HD11 LEU A 652 -15.819 0.153 -8.671 1.00 0.00 A H
ATOM 1083 HD12 LEU A 652 -15.505 0.272 -10.218 1.00 0.00 A H
ATOM 1084 HD13 LEU A 652 -16.321 1.414 -9.485 1.00 0.00 A H
ATOM 1085 HD21 LEU A 652 -12.984 2.674 -10.159 1.00 0.00 A H
ATOM 1086 HD22 LEU A 652 -14.497 3.113 -10.347 1.00 0.00 A H
ATOM 1087 HD23 LEU A 652 -13.947 1.825 -11.082 1.00 0.00 A H
ATOM 1088 N LEU A 653 -13.825 3.682 -5.044 1.00 0.00 A N
ATOM 1089 CA LEU A 653 -14.175 4.601 -3.974 1.00 0.00 A C
ATOM 1090 C LEU A 653 -12.996 5.480 -3.570 1.00 0.00 A C
ATOM 1091 O LEU A 653 -13.168 6.677 -3.328 1.00 0.00 A O
ATOM 1092 CB LEU A 653 -14.710 3.834 -2.765 1.00 0.00 A C
ATOM 1093 CG LEU A 653 -16.113 3.242 -2.943 1.00 0.00 A C
ATOM 1094 CD1 LEU A 653 -16.495 2.360 -1.768 1.00 0.00 A C
ATOM 1095 CD2 LEU A 653 -17.142 4.350 -3.107 1.00 0.00 A C
ATOM 1096 H LEU A 653 -13.786 2.841 -4.870 1.00 0.00 A H
ATOM 1097 HA LEU A 653 -14.877 5.181 -4.309 1.00 0.00 A H
ATOM 1098 HB2 LEU A 653 -14.093 3.111 -2.573 1.00 0.00 A H
ATOM 1099 HB3 LEU A 653 -14.728 4.435 -2.004 1.00 0.00 A H
ATOM 1100 HG LEU A 653 -16.129 2.697 -3.745 1.00 0.00 A H
ATOM 1101 HD11 LEU A 653 -17.413 2.068 -1.878 1.00 0.00 A H
ATOM 1102 HD12 LEU A 653 -16.412 2.865 -0.944 1.00 0.00 A H
ATOM 1103 HD13 LEU A 653 -15.912 1.585 -1.737 1.00 0.00 A H
ATOM 1104 HD21 LEU A 653 -17.083 4.721 -4.001 1.00 0.00 A H
ATOM 1105 HD22 LEU A 653 -16.975 5.045 -2.451 1.00 0.00 A H
ATOM 1106 HD23 LEU A 653 -18.029 3.983 -2.967 1.00 0.00 A H
ATOM 1107 N ALA A 654 -11.806 4.884 -3.506 1.00 0.00 A N
ATOM 1108 CA ALA A 654 -10.610 5.598 -3.074 1.00 0.00 A C
ATOM 1109 C ALA A 654 -10.287 6.751 -4.019 1.00 0.00 A C
ATOM 1110 O ALA A 654 -9.989 7.861 -3.581 1.00 0.00 A O
ATOM 1111 CB ALA A 654 -9.427 4.642 -2.977 1.00 0.00 A C
ATOM 1112 H ALA A 654 -11.740 4.056 -3.727 1.00 0.00 A H
ATOM 1113 HA ALA A 654 -10.783 5.959 -2.190 1.00 0.00 A H
ATOM 1114 HB1 ALA A 654 -9.667 3.881 -2.425 1.00 0.00 A H
ATOM 1115 HB2 ALA A 654 -8.667 5.099 -2.584 1.00 0.00 A H
ATOM 1116 HB3 ALA A 654 -9.189 4.335 -3.866 1.00 0.00 A H
ATOM 1117 N GLU A 655 -10.350 6.484 -5.313 1.00 0.00 A N
ATOM 1118 CA GLU A 655 -10.124 7.522 -6.307 1.00 0.00 A C
ATOM 1119 C GLU A 655 -11.222 8.580 -6.235 1.00 0.00 A C
ATOM 1120 O GLU A 655 -10.960 9.780 -6.334 1.00 0.00 A O
ATOM 1121 CB GLU A 655 -10.059 6.920 -7.711 1.00 0.00 A C
ATOM 1122 CG GLU A 655 -9.749 7.945 -8.785 1.00 0.00 A C
ATOM 1123 CD GLU A 655 -9.419 7.313 -10.116 1.00 0.00 A C
ATOM 1124 OE1 GLU A 655 -8.260 6.883 -10.297 1.00 0.00 A O
ATOM 1125 OE2 GLU A 655 -10.307 7.251 -10.990 1.00 0.00 A O1-
ATOM 1126 H GLU A 655 -10.520 5.681 -5.571 1.00 0.00 A H
ATOM 1127 HA GLU A 655 -9.274 7.946 -6.108 1.00 0.00 A H
ATOM 1128 HB2 GLU A 655 -9.367 6.240 -7.729 1.00 0.00 A H
ATOM 1129 HB3 GLU A 655 -10.914 6.510 -7.917 1.00 0.00 A H
ATOM 1130 HG2 GLU A 655 -10.522 8.519 -8.899 1.00 0.00 A H
ATOM 1131 HG3 GLU A 655 -8.992 8.479 -8.497 1.00 0.00 A H
ATOM 1132 N LYS A 656 -12.451 8.122 -6.031 1.00 0.00 A N
ATOM 1133 CA LYS A 656 -13.609 8.995 -6.022 1.00 0.00 A C
ATOM 1134 C LYS A 656 -13.514 9.974 -4.851 1.00 0.00 A C
ATOM 1135 O LYS A 656 -13.809 11.160 -4.992 1.00 0.00 A O
ATOM 1136 CB LYS A 656 -14.880 8.140 -5.930 1.00 0.00 A C
ATOM 1137 CG LYS A 656 -16.173 8.849 -6.333 1.00 0.00 A C
ATOM 1138 CD LYS A 656 -16.651 9.872 -5.307 1.00 0.00 A C
ATOM 1139 CE LYS A 656 -17.283 9.227 -4.078 1.00 0.00 A C
ATOM 1140 NZ LYS A 656 -16.280 8.607 -3.169 1.00 0.00 A N1+
ATOM 1141 H LYS A 656 -12.564 7.283 -5.878 1.00 0.00 A H
ATOM 1142 HA LYS A 656 -13.618 9.495 -6.853 1.00 0.00 A H
ATOM 1143 HB2 LYS A 656 -14.771 7.368 -6.508 1.00 0.00 A H
ATOM 1144 HB3 LYS A 656 -14.972 7.829 -5.016 1.00 0.00 A H
ATOM 1145 HG2 LYS A 656 -16.025 9.305 -7.176 1.00 0.00 A H
ATOM 1146 HG3 LYS A 656 -16.865 8.180 -6.452 1.00 0.00 A H
ATOM 1147 HD2 LYS A 656 -15.891 10.403 -5.021 1.00 0.00 A H
ATOM 1148 HD3 LYS A 656 -17.306 10.450 -5.729 1.00 0.00 A H
ATOM 1149 HE2 LYS A 656 -17.770 9.907 -3.587 1.00 0.00 A H
ATOM 1150 HE3 LYS A 656 -17.903 8.543 -4.375 1.00 0.00 A H
ATOM 1151 HZ1 LYS A 656 -16.511 8.739 -2.320 1.00 0.00 A H
ATOM 1152 HZ2 LYS A 656 -15.480 8.971 -3.306 1.00 0.00 A H
ATOM 1153 HZ3 LYS A 656 -16.228 7.731 -3.319 1.00 0.00 A H
ATOM 1154 N ILE A 657 -13.105 9.464 -3.692 1.00 0.00 A N
ATOM 1155 CA ILE A 657 -12.957 10.312 -2.507 1.00 0.00 A C
ATOM 1156 C ILE A 657 -11.856 11.362 -2.710 1.00 0.00 A C
ATOM 1157 O ILE A 657 -12.014 12.510 -2.295 1.00 0.00 A O
ATOM 1158 CB ILE A 657 -12.738 9.545 -1.164 1.00 0.00 A C
ATOM 1159 CG1 ILE A 657 -11.445 8.723 -1.162 1.00 0.00 A C
ATOM 1160 CG2 ILE A 657 -13.941 8.653 -0.841 1.00 0.00 A C
ATOM 1161 CD1 ILE A 657 -11.023 8.251 0.228 1.00 0.00 A C
ATOM 1162 H ILE A 657 -12.931 8.623 -3.653 1.00 0.00 A H
ATOM 1163 HA ILE A 657 -13.793 10.796 -2.421 1.00 0.00 A H
ATOM 1164 HB ILE A 657 -12.680 10.209 -0.459 1.00 0.00 A H
ATOM 1165 HG12 ILE A 657 -11.565 7.942 -1.725 1.00 0.00 A H
ATOM 1166 HG13 ILE A 657 -10.727 9.267 -1.523 1.00 0.00 A H
ATOM 1167 HG21 ILE A 657 -14.732 9.203 -0.724 1.00 0.00 A H
ATOM 1168 HG22 ILE A 657 -13.771 8.162 -0.022 1.00 0.00 A H
ATOM 1169 HG23 ILE A 657 -14.094 8.023 -1.563 1.00 0.00 A H
ATOM 1170 HD11 ILE A 657 -10.198 7.745 0.166 1.00 0.00 A H
ATOM 1171 HD12 ILE A 657 -11.716 7.690 0.611 1.00 0.00 A H
ATOM 1172 HD13 ILE A 657 -10.881 9.021 0.801 1.00 0.00 A H
ATOM 1173 N TYR A 658 -10.756 10.980 -3.371 1.00 0.00 A N
ATOM 1174 CA TYR A 658 -9.660 11.910 -3.631 1.00 0.00 A C
ATOM 1175 C TYR A 658 -10.124 13.035 -4.563 1.00 0.00 A C
ATOM 1176 O TYR A 658 -9.772 14.198 -4.369 1.00 0.00 A O
ATOM 1177 CB TYR A 658 -8.445 11.164 -4.220 1.00 0.00 A C
ATOM 1178 CG TYR A 658 -7.338 12.068 -4.715 1.00 0.00 A C
ATOM 1179 CD1 TYR A 658 -6.589 12.831 -3.827 1.00 0.00 A C
ATOM 1180 CD2 TYR A 658 -7.039 12.153 -6.069 1.00 0.00 A C
ATOM 1181 CE1 TYR A 658 -5.576 13.656 -4.274 1.00 0.00 A C
ATOM 1182 CE2 TYR A 658 -6.024 12.975 -6.522 1.00 0.00 A C
ATOM 1183 CZ TYR A 658 -5.297 13.725 -5.620 1.00 0.00 A C
ATOM 1184 OH TYR A 658 -4.297 14.559 -6.071 1.00 0.00 A O
ATOM 1185 H TYR A 658 -10.700 10.177 -3.675 1.00 0.00 A H
ATOM 1186 HA TYR A 658 -9.404 12.302 -2.781 1.00 0.00 A H
ATOM 1187 HB2 TYR A 658 -8.062 10.593 -3.536 1.00 0.00 A H
ATOM 1188 HB3 TYR A 658 -8.741 10.617 -4.964 1.00 0.00 A H
ATOM 1189 HD1 TYR A 658 -6.779 12.783 -2.918 1.00 0.00 A H
ATOM 1190 HD2 TYR A 658 -7.531 11.646 -6.674 1.00 0.00 A H
ATOM 1191 HE1 TYR A 658 -5.085 14.159 -3.666 1.00 0.00 A H
ATOM 1192 HE2 TYR A 658 -5.836 13.020 -7.432 1.00 0.00 A H
ATOM 1193 HH TYR A 658 -4.105 14.360 -6.864 1.00 0.00 A H
ATOM 1194 N LYS A 659 -10.924 12.676 -5.566 1.00 0.00 A N
ATOM 1195 CA LYS A 659 -11.467 13.644 -6.517 1.00 0.00 A C
ATOM 1196 C LYS A 659 -12.273 14.735 -5.802 1.00 0.00 A C
ATOM 1197 O LYS A 659 -12.112 15.924 -6.087 1.00 0.00 A O
ATOM 1198 CB LYS A 659 -12.345 12.923 -7.550 1.00 0.00 A C
ATOM 1199 CG LYS A 659 -12.901 13.829 -8.642 1.00 0.00 A C
ATOM 1200 CD LYS A 659 -11.794 14.500 -9.448 1.00 0.00 A C
ATOM 1201 CE LYS A 659 -10.902 13.484 -10.156 1.00 0.00 A C
ATOM 1202 NZ LYS A 659 -11.667 12.594 -11.074 1.00 0.00 A N1+
ATOM 1203 H LYS A 659 -11.117 11.844 -5.667 1.00 0.00 A H
ATOM 1204 HA LYS A 659 -10.720 14.060 -6.976 1.00 0.00 A H
ATOM 1205 HB2 LYS A 659 -11.820 12.226 -7.974 1.00 0.00 A H
ATOM 1206 HB3 LYS A 659 -13.093 12.514 -7.088 1.00 0.00 A H
ATOM 1207 HG2 LYS A 659 -13.446 13.297 -9.243 1.00 0.00 A H
ATOM 1208 HG3 LYS A 659 -13.448 14.516 -8.230 1.00 0.00 A H
ATOM 1209 HD2 LYS A 659 -12.195 15.083 -10.111 1.00 0.00 A H
ATOM 1210 HD3 LYS A 659 -11.248 15.028 -8.844 1.00 0.00 A H
ATOM 1211 HE2 LYS A 659 -10.237 13.965 -10.673 1.00 0.00 A H
ATOM 1212 HE3 LYS A 659 -10.459 12.940 -9.486 1.00 0.00 A H
ATOM 1213 HZ1 LYS A 659 -12.466 12.943 -11.252 1.00 0.00 A H
ATOM 1214 HZ2 LYS A 659 -11.782 11.794 -10.702 1.00 0.00 A H
ATOM 1215 HZ3 LYS A 659 -11.224 12.491 -11.839 1.00 0.00 A H
ATOM 1216 N ILE A 660 -13.133 14.325 -4.875 1.00 0.00 A N
ATOM 1217 CA ILE A 660 -13.935 15.271 -4.095 1.00 0.00 A C
ATOM 1218 C ILE A 660 -13.035 16.123 -3.219 1.00 0.00 A C
ATOM 1219 O ILE A 660 -13.180 17.341 -3.143 1.00 0.00 A O
ATOM 1220 CB ILE A 660 -14.932 14.546 -3.174 1.00 0.00 A C
ATOM 1221 CG1 ILE A 660 -15.929 13.735 -3.977 1.00 0.00 A C
ATOM 1222 CG2 ILE A 660 -15.663 15.525 -2.255 1.00 0.00 A C
ATOM 1223 CD1 ILE A 660 -16.836 12.922 -3.096 1.00 0.00 A C
ATOM 1224 H ILE A 660 -13.204 13.484 -4.709 1.00 0.00 A H
ATOM 1225 HA ILE A 660 -14.422 15.839 -4.712 1.00 0.00 A H
ATOM 1226 HB ILE A 660 -14.425 13.939 -2.612 1.00 0.00 A H
ATOM 1227 HG12 ILE A 660 -16.479 14.333 -4.507 1.00 0.00 A H
ATOM 1228 HG13 ILE A 660 -15.453 13.126 -4.563 1.00 0.00 A H
ATOM 1229 HG21 ILE A 660 -16.242 15.031 -1.654 1.00 0.00 A H
ATOM 1230 HG22 ILE A 660 -16.198 16.136 -2.786 1.00 0.00 A H
ATOM 1231 HG23 ILE A 660 -15.016 16.029 -1.737 1.00 0.00 A H
ATOM 1232 HD11 ILE A 660 -16.309 12.531 -2.382 1.00 0.00 A H
ATOM 1233 HD12 ILE A 660 -17.258 12.221 -3.617 1.00 0.00 A H
ATOM 1234 HD13 ILE A 660 -17.515 13.501 -2.716 1.00 0.00 A H
ATOM 1235 N GLN A 661 -12.111 15.444 -2.558 1.00 0.00 A N
ATOM 1236 CA GLN A 661 -11.161 16.087 -1.648 1.00 0.00 A C
ATOM 1237 C GLN A 661 -10.438 17.254 -2.328 1.00 0.00 A C
ATOM 1238 O GLN A 661 -10.287 18.324 -1.735 1.00 0.00 A O
ATOM 1239 CB GLN A 661 -10.134 15.057 -1.168 1.00 0.00 A C
ATOM 1240 CG GLN A 661 -9.210 15.568 -0.076 1.00 0.00 A C
ATOM 1241 CD GLN A 661 -9.940 15.822 1.227 1.00 0.00 A C
ATOM 1242 OE1 GLN A 661 -10.420 16.927 1.479 1.00 0.00 A O
ATOM 1243 NE2 GLN A 661 -10.032 14.798 2.058 1.00 0.00 A N
ATOM 1244 H GLN A 661 -12.104 14.587 -2.634 1.00 0.00 A H
ATOM 1245 HA GLN A 661 -11.654 16.423 -0.883 1.00 0.00 A H
ATOM 1246 HB2 GLN A 661 -10.606 14.281 -0.828 1.00 0.00 A H
ATOM 1247 HB3 GLN A 661 -9.589 14.786 -1.924 1.00 0.00 A H
ATOM 1248 HG2 GLN A 661 -8.518 14.907 0.080 1.00 0.00 A H
ATOM 1249 HG3 GLN A 661 -8.805 16.398 -0.373 1.00 0.00 A H
ATOM 1250 HE21 GLN A 661 -9.676 14.051 1.822 1.00 0.00 A H
ATOM 1251 HE22 GLN A 661 -10.448 14.914 2.802 1.00 0.00 A H
ATOM 1252 N LYS A 662 -10.009 17.051 -3.571 1.00 0.00 A N
ATOM 1253 CA LYS A 662 -9.352 18.110 -4.333 1.00 0.00 A C
ATOM 1254 C LYS A 662 -10.310 19.269 -4.575 1.00 0.00 A C
ATOM 1255 O LYS A 662 -9.936 20.439 -4.464 1.00 0.00 A O
ATOM 1256 CB LYS A 662 -8.867 17.586 -5.683 1.00 0.00 A C
ATOM 1257 CG LYS A 662 -7.931 16.398 -5.589 1.00 0.00 A C
ATOM 1258 CD LYS A 662 -7.471 15.950 -6.965 1.00 0.00 A C
ATOM 1259 CE LYS A 662 -6.531 16.959 -7.603 1.00 0.00 A C
ATOM 1260 NZ LYS A 662 -5.284 17.134 -6.812 1.00 0.00 A N1+
ATOM 1261 H LYS A 662 -10.116 16.277 -3.930 1.00 0.00 A H
ATOM 1262 HA LYS A 662 -8.591 18.426 -3.821 1.00 0.00 A H
ATOM 1263 HB2 LYS A 662 -9.638 17.324 -6.210 1.00 0.00 A H
ATOM 1264 HB3 LYS A 662 -8.403 18.302 -6.145 1.00 0.00 A H
ATOM 1265 HG2 LYS A 662 -7.155 16.645 -5.062 1.00 0.00 A H
ATOM 1266 HG3 LYS A 662 -8.397 15.664 -5.158 1.00 0.00 A H
ATOM 1267 HD2 LYS A 662 -7.008 15.102 -6.879 1.00 0.00 A H
ATOM 1268 HD3 LYS A 662 -8.248 15.840 -7.535 1.00 0.00 A H
ATOM 1269 HE2 LYS A 662 -6.299 16.648 -8.492 1.00 0.00 A H
ATOM 1270 HE3 LYS A 662 -6.987 17.812 -7.670 1.00 0.00 A H
ATOM 1271 HZ1 LYS A 662 -5.443 17.631 -6.091 1.00 0.00 A H
ATOM 1272 HZ2 LYS A 662 -4.666 17.540 -7.307 1.00 0.00 A H
ATOM 1273 HZ3 LYS A 662 -4.970 16.343 -6.551 1.00 0.00 A H
ATOM 1274 N GLU A 663 -11.545 18.930 -4.911 1.00 0.00 A N
ATOM 1275 CA GLU A 663 -12.562 19.922 -5.221 1.00 0.00 A C
ATOM 1276 C GLU A 663 -12.877 20.770 -3.995 1.00 0.00 A C
ATOM 1277 O GLU A 663 -12.999 21.992 -4.087 1.00 0.00 A O
ATOM 1278 CB GLU A 663 -13.825 19.225 -5.736 1.00 0.00 A C
ATOM 1279 CG GLU A 663 -14.822 20.169 -6.386 1.00 0.00 A C
ATOM 1280 CD GLU A 663 -14.191 20.995 -7.486 1.00 0.00 A C
ATOM 1281 OE1 GLU A 663 -13.694 20.415 -8.473 1.00 0.00 A O
ATOM 1282 OE2 GLU A 663 -14.190 22.237 -7.368 1.00 0.00 A O1-
ATOM 1283 H GLU A 663 -11.753 18.096 -4.943 1.00 0.00 A H
ATOM 1284 HA GLU A 663 -12.212 20.498 -5.919 1.00 0.00 A H
ATOM 1285 HB2 GLU A 663 -13.569 18.556 -6.390 1.00 0.00 A H
ATOM 1286 HB3 GLU A 663 -14.265 18.785 -4.992 1.00 0.00 A H
ATOM 1287 HG2 GLU A 663 -15.545 19.646 -6.766 1.00 0.00 A H
ATOM 1288 HG3 GLU A 663 -15.174 20.767 -5.708 1.00 0.00 A H
ATOM 1289 N LEU A 664 -12.986 20.116 -2.847 1.00 0.00 A N
ATOM 1290 CA LEU A 664 -13.255 20.807 -1.592 1.00 0.00 A C
ATOM 1291 C LEU A 664 -12.118 21.766 -1.262 1.00 0.00 A C
ATOM 1292 O LEU A 664 -12.345 22.893 -0.818 1.00 0.00 A O
ATOM 1293 CB LEU A 664 -13.405 19.801 -0.445 1.00 0.00 A C
ATOM 1294 CG LEU A 664 -14.483 18.727 -0.623 1.00 0.00 A C
ATOM 1295 CD1 LEU A 664 -14.351 17.669 0.461 1.00 0.00 A C
ATOM 1296 CD2 LEU A 664 -15.876 19.336 -0.586 1.00 0.00 A C
ATOM 1297 H LEU A 664 -12.895 19.261 -2.846 1.00 0.00 A H
ATOM 1298 HA LEU A 664 -14.078 21.310 -1.690 1.00 0.00 A H
ATOM 1299 HB2 LEU A 664 -12.551 19.356 -0.325 1.00 0.00 A H
ATOM 1300 HB3 LEU A 664 -13.606 20.298 0.363 1.00 0.00 A H
ATOM 1301 HG LEU A 664 -14.364 18.294 -1.483 1.00 0.00 A H
ATOM 1302 HD11 LEU A 664 -15.035 16.993 0.334 1.00 0.00 A H
ATOM 1303 HD12 LEU A 664 -14.461 18.083 1.331 1.00 0.00 A H
ATOM 1304 HD13 LEU A 664 -13.475 17.257 0.405 1.00 0.00 A H
ATOM 1305 HD21 LEU A 664 -15.994 19.937 -1.338 1.00 0.00 A H
ATOM 1306 HD22 LEU A 664 -15.993 19.829 0.241 1.00 0.00 A H
ATOM 1307 HD23 LEU A 664 -16.540 18.630 -0.632 1.00 0.00 A H
ATOM 1308 N GLU A 665 -10.896 21.304 -1.491 1.00 0.00 A N
ATOM 1309 CA GLU A 665 -9.706 22.060 -1.141 1.00 0.00 A C
ATOM 1310 C GLU A 665 -9.602 23.329 -1.986 1.00 0.00 A C
ATOM 1311 O GLU A 665 -9.312 24.410 -1.472 1.00 0.00 A O
ATOM 1312 CB GLU A 665 -8.467 21.187 -1.327 1.00 0.00 A C
ATOM 1313 CG GLU A 665 -7.287 21.651 -0.498 1.00 0.00 A C
ATOM 1314 CD GLU A 665 -7.645 21.782 0.967 1.00 0.00 A C
ATOM 1315 OE1 GLU A 665 -7.932 20.750 1.612 1.00 0.00 A O
ATOM 1316 OE2 GLU A 665 -7.642 22.916 1.482 1.00 0.00 A O1-
ATOM 1317 H GLU A 665 -10.807 20.539 -1.873 1.00 0.00 A H
ATOM 1318 HA GLU A 665 -9.778 22.310 -0.207 1.00 0.00 A H
ATOM 1319 HB2 GLU A 665 -8.682 20.276 -1.072 1.00 0.00 A H
ATOM 1320 HB3 GLU A 665 -8.209 21.204 -2.262 1.00 0.00 A H
ATOM 1321 HG2 GLU A 665 -6.568 21.006 -0.588 1.00 0.00 A H
ATOM 1322 HG3 GLU A 665 -6.992 22.515 -0.826 1.00 0.00 A H
ATOM 1323 N GLU A 666 -9.849 23.181 -3.283 1.00 0.00 A N
ATOM 1324 CA GLU A 666 -9.808 24.313 -4.212 1.00 0.00 A C
ATOM 1325 C GLU A 666 -10.871 25.342 -3.819 1.00 0.00 A C
ATOM 1326 O GLU A 666 -10.638 26.548 -3.890 1.00 0.00 A O
ATOM 1327 CB GLU A 666 -9.945 23.845 -5.689 1.00 0.00 A C
ATOM 1328 CG GLU A 666 -11.352 23.876 -6.304 1.00 0.00 A C
ATOM 1329 CD GLU A 666 -11.743 25.241 -6.840 1.00 0.00 A C
ATOM 1330 OE1 GLU A 666 -11.109 25.699 -7.814 1.00 0.00 A O
ATOM 1331 OE2 GLU A 666 -12.694 25.848 -6.308 1.00 0.00 A O1-
ATOM 1332 H GLU A 666 -10.029 22.393 -3.577 1.00 0.00 A H
ATOM 1333 HA GLU A 666 -8.940 24.733 -4.103 1.00 0.00 A H
ATOM 1334 HB2 GLU A 666 -9.378 24.410 -6.237 1.00 0.00 A H
ATOM 1335 HB3 GLU A 666 -9.614 22.935 -5.746 1.00 0.00 A H
ATOM 1336 HG2 GLU A 666 -11.388 23.252 -7.046 1.00 0.00 A H
ATOM 1337 HG3 GLU A 666 -11.992 23.610 -5.626 1.00 0.00 A H
ATOM 1338 N LYS A 667 -12.026 24.847 -3.390 1.00 0.00 A N
ATOM 1339 CA LYS A 667 -13.117 25.701 -2.934 1.00 0.00 A C
ATOM 1340 C LYS A 667 -12.732 26.479 -1.678 1.00 0.00 A C
ATOM 1341 O LYS A 667 -13.102 27.649 -1.526 1.00 0.00 A O
ATOM 1342 CB LYS A 667 -14.378 24.869 -2.679 1.00 0.00 A C
ATOM 1343 CG LYS A 667 -15.049 24.380 -3.954 1.00 0.00 A C
ATOM 1344 CD LYS A 667 -15.684 25.528 -4.720 1.00 0.00 A C
ATOM 1345 CE LYS A 667 -16.154 25.098 -6.100 1.00 0.00 A C
ATOM 1346 NZ LYS A 667 -15.022 24.673 -6.965 1.00 0.00 A N1+
ATOM 1347 H LYS A 667 -12.133 23.994 -3.370 1.00 0.00 A H
ATOM 1348 HA LYS A 667 -13.302 26.337 -3.642 1.00 0.00 A H
ATOM 1349 HB2 LYS A 667 -14.139 24.096 -2.144 1.00 0.00 A H
ATOM 1350 HB3 LYS A 667 -15.016 25.411 -2.188 1.00 0.00 A H
ATOM 1351 HG2 LYS A 667 -14.384 23.954 -4.517 1.00 0.00 A H
ATOM 1352 HG3 LYS A 667 -15.737 23.737 -3.721 1.00 0.00 A H
ATOM 1353 HD2 LYS A 667 -16.445 25.857 -4.217 1.00 0.00 A H
ATOM 1354 HD3 LYS A 667 -15.030 26.238 -4.818 1.00 0.00 A H
ATOM 1355 HE2 LYS A 667 -16.771 24.356 -6.002 1.00 0.00 A H
ATOM 1356 HE3 LYS A 667 -16.609 25.845 -6.520 1.00 0.00 A H
ATOM 1357 HZ1 LYS A 667 -14.264 25.048 -6.688 1.00 0.00 A H
ATOM 1358 HZ2 LYS A 667 -15.171 24.916 -7.808 1.00 0.00 A H
ATOM 1359 HZ3 LYS A 667 -14.927 23.788 -6.942 1.00 0.00 A H
ATOM 1360 N ARG A 668 -11.989 25.836 -0.779 1.00 0.00 A N
ATOM 1361 CA ARG A 668 -11.625 26.446 0.507 1.00 0.00 A C
ATOM 1362 C ARG A 668 -10.682 27.630 0.300 1.00 0.00 A C
ATOM 1363 O ARG A 668 -10.590 28.512 1.152 1.00 0.00 A O
ATOM 1364 CB ARG A 668 -10.936 25.419 1.409 1.00 0.00 A C
ATOM 1365 CG ARG A 668 -10.777 25.886 2.849 1.00 0.00 A C
ATOM 1366 CD ARG A 668 -9.491 25.366 3.474 1.00 0.00 A C
ATOM 1367 NE ARG A 668 -9.310 23.931 3.273 1.00 0.00 A N
ATOM 1368 CZ ARG A 668 -9.686 22.998 4.139 1.00 0.00 A C
ATOM 1369 NH1 ARG A 668 -10.290 23.334 5.272 1.00 0.00 A N1+
ATOM 1370 NH2 ARG A 668 -9.450 21.722 3.875 1.00 0.00 A N
ATOM 1371 H ARG A 668 -11.692 25.051 -0.965 1.00 0.00 A H
ATOM 1372 HA ARG A 668 -12.433 26.763 0.940 1.00 0.00 A H
ATOM 1373 HB2 ARG A 668 -11.459 24.602 1.410 1.00 0.00 A H
ATOM 1374 HB3 ARG A 668 -10.054 25.229 1.052 1.00 0.00 A H
ATOM 1375 HG2 ARG A 668 -10.763 26.856 2.862 1.00 0.00 A H
ATOM 1376 HG3 ARG A 668 -11.532 25.566 3.367 1.00 0.00 A H
ATOM 1377 HD2 ARG A 668 -8.742 25.834 3.074 1.00 0.00 A H
ATOM 1378 HD3 ARG A 668 -9.513 25.551 4.426 1.00 0.00 A H
ATOM 1379 HE ARG A 668 -8.916 23.683 2.550 1.00 0.00 A H
ATOM 1380 HH11 ARG A 668 -10.441 24.160 5.457 1.00 0.00 A H
ATOM 1381 HH12 ARG A 668 -10.537 22.724 5.826 1.00 0.00 A H
ATOM 1382 HH21 ARG A 668 -9.054 21.500 3.144 1.00 0.00 A H
ATOM 1383 HH22 ARG A 668 -9.688 21.112 4.433 1.00 0.00 A H
ATOM 1384 N ARG A 669 -9.981 27.632 -0.831 1.00 0.00 A N
ATOM 1385 CA ARG A 669 -9.025 28.700 -1.154 1.00 0.00 A C
ATOM 1386 C ARG A 669 -9.658 30.082 -1.015 1.00 0.00 A C
ATOM 1387 O ARG A 669 -9.041 31.001 -0.478 1.00 0.00 A O
ATOM 1388 CB ARG A 669 -8.474 28.540 -2.579 1.00 0.00 A C
ATOM 1389 CG ARG A 669 -7.493 29.634 -2.974 1.00 0.00 A C
ATOM 1390 CD ARG A 669 -7.090 29.513 -4.435 1.00 0.00 A C
ATOM 1391 NE ARG A 669 -6.495 28.214 -4.734 1.00 0.00 A N
ATOM 1392 CZ ARG A 669 -6.564 27.619 -5.922 1.00 0.00 A C
ATOM 1393 NH1 ARG A 669 -7.214 28.199 -6.925 1.00 0.00 A N1+
ATOM 1394 NH2 ARG A 669 -5.981 26.443 -6.106 1.00 0.00 A N
ATOM 1395 H ARG A 669 -10.064 26.961 -1.363 1.00 0.00 A H
ATOM 1396 HA ARG A 669 -8.288 28.633 -0.526 1.00 0.00 A H
ATOM 1397 HB2 ARG A 669 -8.015 27.688 -2.648 1.00 0.00 A H
ATOM 1398 HB3 ARG A 669 -9.213 28.556 -3.207 1.00 0.00 A H
ATOM 1399 HG2 ARG A 669 -7.912 30.498 -2.833 1.00 0.00 A H
ATOM 1400 HG3 ARG A 669 -6.700 29.560 -2.420 1.00 0.00 A H
ATOM 1401 HD2 ARG A 669 -7.879 29.632 -4.987 1.00 0.00 A H
ATOM 1402 HD3 ARG A 669 -6.444 30.208 -4.637 1.00 0.00 A H
ATOM 1403 HE ARG A 669 -6.073 27.820 -4.097 1.00 0.00 A H
ATOM 1404 HH11 ARG A 669 -7.594 28.962 -6.813 1.00 0.00 A H
ATOM 1405 HH12 ARG A 669 -7.254 27.816 -7.694 1.00 0.00 A H
ATOM 1406 HH21 ARG A 669 -5.557 26.064 -5.461 1.00 0.00 A H
ATOM 1407 HH22 ARG A 669 -6.026 26.051 -6.870 1.00 0.00 A H
ATOM 1408 N SER A 670 -10.881 30.233 -1.495 1.00 0.00 A N
ATOM 1409 CA SER A 670 -11.555 31.516 -1.408 1.00 0.00 A C
ATOM 1410 C SER A 670 -12.208 31.679 -0.037 1.00 0.00 A C
ATOM 1411 O SER A 670 -11.929 32.642 0.680 1.00 0.00 A O
ATOM 1412 CB SER A 670 -12.598 31.643 -2.522 1.00 0.00 A C
ATOM 1413 OG SER A 670 -13.211 32.918 -2.512 1.00 0.00 A O
ATOM 1414 H SER A 670 -11.283 29.563 -1.855 1.00 0.00 A H
ATOM 1415 HA SER A 670 -10.887 32.211 -1.520 1.00 0.00 A H
ATOM 1416 HB2 SER A 670 -12.169 31.508 -3.382 1.00 0.00 A H
ATOM 1417 HB3 SER A 670 -13.283 30.968 -2.396 1.00 0.00 A H
ATOM 1418 HG SER A 670 -13.776 32.962 -3.132 1.00 0.00 A H
ATOM 1419 N ARG A 671 -13.017 30.684 0.339 1.00 0.00 A N
ATOM 1420 CA ARG A 671 -13.758 30.625 1.628 1.00 0.00 A C
ATOM 1421 C ARG A 671 -12.777 30.444 2.793 1.00 0.00 A C
ATOM 1422 O ARG A 671 -12.812 29.372 3.429 1.00 0.00 A O
ATOM 1423 CB ARG A 671 -14.774 29.479 1.602 1.00 0.00 A C
ATOM 1424 CG ARG A 671 -15.805 29.585 0.487 1.00 0.00 A C
ATOM 1425 CD ARG A 671 -16.595 30.878 0.552 1.00 0.00 A C
ATOM 1426 NE ARG A 671 -17.218 31.077 1.852 1.00 0.00 A N
ATOM 1427 CZ ARG A 671 -18.457 30.708 2.157 1.00 0.00 A C
ATOM 1428 NH1 ARG A 671 -19.213 30.115 1.249 1.00 0.00 A N1+
ATOM 1429 NH2 ARG A 671 -18.936 30.932 3.368 1.00 0.00 A N
ATOM 1430 H ARG A 671 -13.156 29.998 -0.160 1.00 0.00 A H
ATOM 1431 HA ARG A 671 -14.232 31.463 1.747 1.00 0.00 A H
ATOM 1432 HB2 ARG A 671 -14.293 28.643 1.503 1.00 0.00 A H
ATOM 1433 HB3 ARG A 671 -15.236 29.457 2.454 1.00 0.00 A H
ATOM 1434 HG2 ARG A 671 -15.355 29.533 -0.371 1.00 0.00 A H
ATOM 1435 HG3 ARG A 671 -16.419 28.837 0.548 1.00 0.00 A H
ATOM 1436 HD2 ARG A 671 -16.003 31.623 0.364 1.00 0.00 A H
ATOM 1437 HD3 ARG A 671 -17.283 30.865 -0.132 1.00 0.00 A H
ATOM 1438 HE ARG A 671 -16.754 31.460 2.466 1.00 0.00 A H
ATOM 1439 HH11 ARG A 671 -18.901 29.970 0.461 1.00 0.00 A H
ATOM 1440 HH12 ARG A 671 -20.015 29.877 1.448 1.00 0.00 A H
ATOM 1441 HH21 ARG A 671 -18.444 31.318 3.959 1.00 0.00 A H
ATOM 1442 HH22 ARG A 671 -19.739 30.692 3.561 1.00 0.00 A H
ATOM 1443 N LEU A 672 -11.939 31.453 3.056 1.00 0.00 A N
ATOM 1444 CA LEU A 672 -11.007 31.397 4.166 1.00 0.00 A C
ATOM 1445 C LEU A 672 -11.643 31.986 5.416 1.00 0.00 A C
ATOM 1446 O LEU A 672 -11.674 33.226 5.544 1.00 0.00 A O
ATOM 1447 CB LEU A 672 -9.731 32.159 3.812 1.00 0.00 A C
ATOM 1448 CG LEU A 672 -8.828 31.489 2.775 1.00 0.00 A C
ATOM 1449 CD1 LEU A 672 -7.605 32.351 2.511 1.00 0.00 A C
ATOM 1450 CD2 LEU A 672 -8.409 30.101 3.239 1.00 0.00 A C
ATOM 1451 H LEU A 672 -11.977 32.161 2.569 1.00 0.00 A H
ATOM 1452 HA LEU A 672 -10.789 30.466 4.331 1.00 0.00 A H
ATOM 1453 HB2 LEU A 672 -9.996 33.025 3.464 1.00 0.00 A H
ATOM 1454 HB3 LEU A 672 -9.218 32.293 4.624 1.00 0.00 A H
ATOM 1455 HG LEU A 672 -9.315 31.397 1.941 1.00 0.00 A H
ATOM 1456 HD11 LEU A 672 -7.112 32.477 3.337 1.00 0.00 A H
ATOM 1457 HD12 LEU A 672 -7.884 33.214 2.167 1.00 0.00 A H
ATOM 1458 HD13 LEU A 672 -7.036 31.912 1.860 1.00 0.00 A H
ATOM 1459 HD21 LEU A 672 -7.786 29.722 2.599 1.00 0.00 A H
ATOM 1460 HD22 LEU A 672 -9.191 29.531 3.304 1.00 0.00 A H
ATOM 1461 HD23 LEU A 672 -7.983 30.165 4.108 1.00 0.00 A H
TER
ATOM 1462 N SER B 847 -22.381 21.264 -8.296 1.00 0.00 B N
ATOM 1463 CA SER B 847 -21.880 22.398 -7.525 1.00 0.00 B C
ATOM 1464 C SER B 847 -22.586 22.547 -6.174 1.00 0.00 B C
ATOM 1465 O SER B 847 -21.931 22.758 -5.150 1.00 0.00 B O
ATOM 1466 CB SER B 847 -22.037 23.675 -8.346 1.00 0.00 B C
ATOM 1467 OG SER B 847 -21.431 23.527 -9.623 1.00 0.00 B O
ATOM 1468 H SER B 847 -22.665 21.398 -9.097 1.00 0.00 B H
ATOM 1469 HA SER B 847 -20.935 22.248 -7.366 1.00 0.00 B H
ATOM 1470 HB2 SER B 847 -22.980 23.867 -8.469 1.00 0.00 B H
ATOM 1471 HB3 SER B 847 -21.612 24.413 -7.882 1.00 0.00 B H
ATOM 1472 HG SER B 847 -21.527 24.237 -10.062 1.00 0.00 B H
ATOM 1473 N SER B 848 -23.907 22.373 -6.172 1.00 0.00 B N
ATOM 1474 CA SER B 848 -24.733 22.651 -4.988 1.00 0.00 B C
ATOM 1475 C SER B 848 -24.269 21.886 -3.748 1.00 0.00 B C
ATOM 1476 O SER B 848 -24.253 22.441 -2.644 1.00 0.00 B O
ATOM 1477 H SER B 848 -24.287 22.097 -6.893 1.00 0.00 B H
ATOM 1478 HA SER B 848 -24.658 23.600 -4.801 1.00 0.00 B H
ATOM 1479 CB SER B 848 -26.198 22.317 -5.277 1.00 30.00 B C
ATOM 1480 OG SER B 848 -26.368 20.930 -5.512 1.00 30.00 B O
ATOM 1481 HB2 SER B 848 -26.749 22.591 -4.527 1.00 30.00 B H
ATOM 1482 HB3 SER B 848 -26.501 22.819 -6.050 1.00 30.00 B H
ATOM 1483 HG SER B 848 -27.178 20.769 -5.667 1.00 30.00 B H
ATOM 1484 N LEU B 849 -23.892 20.619 -3.918 1.00 0.00 B N
ATOM 1485 CA LEU B 849 -23.465 19.805 -2.781 1.00 0.00 B C
ATOM 1486 C LEU B 849 -22.195 20.399 -2.182 1.00 0.00 B C
ATOM 1487 O LEU B 849 -22.069 20.549 -0.963 1.00 0.00 B O
ATOM 1488 H LEU B 849 -23.892 20.280 -4.708 1.00 0.00 B H
ATOM 1489 HA LEU B 849 -24.168 19.824 -2.113 1.00 0.00 B H
ATOM 1490 CB LEU B 849 -23.233 18.352 -3.203 1.00 30.00 B C
ATOM 1491 CG LEU B 849 -24.469 17.573 -3.659 1.00 30.00 B C
ATOM 1492 CD1 LEU B 849 -24.075 16.202 -4.186 1.00 30.00 B C
ATOM 1493 CD2 LEU B 849 -25.474 17.447 -2.524 1.00 30.00 B C
ATOM 1494 HB2 LEU B 849 -22.585 18.344 -3.925 1.00 30.00 B H
ATOM 1495 HB3 LEU B 849 -22.833 17.878 -2.457 1.00 30.00 B H
ATOM 1496 HG LEU B 849 -24.889 18.065 -4.381 1.00 30.00 B H
ATOM 1497 HD11 LEU B 849 -24.870 15.724 -4.470 1.00 30.00 B H
ATOM 1498 HD12 LEU B 849 -23.474 16.306 -4.940 1.00 30.00 B H
ATOM 1499 HD13 LEU B 849 -23.630 15.701 -3.485 1.00 30.00 B H
ATOM 1500 HD21 LEU B 849 -26.249 16.951 -2.831 1.00 30.00 B H
ATOM 1501 HD22 LEU B 849 -25.065 16.978 -1.780 1.00 30.00 B H
ATOM 1502 HD23 LEU B 849 -25.750 18.331 -2.236 1.00 30.00 B H
ATOM 1503 N ASN B 850 -21.264 20.752 -3.061 1.00 0.00 B N
ATOM 1504 CA ASN B 850 -19.988 21.334 -2.657 1.00 0.00 B C
ATOM 1505 C ASN B 850 -20.197 22.701 -2.021 1.00 0.00 B C
ATOM 1506 O ASN B 850 -19.551 23.042 -1.027 1.00 0.00 B O
ATOM 1507 H ASN B 850 -21.429 20.651 -3.899 1.00 0.00 B H
ATOM 1508 HA ASN B 850 -19.593 20.744 -1.996 1.00 0.00 B H
ATOM 1509 CB ASN B 850 -19.034 21.436 -3.848 1.00 30.00 B C
ATOM 1510 CG ASN B 850 -18.510 20.085 -4.293 1.00 30.00 B C
ATOM 1511 OD1 ASN B 850 -18.489 19.128 -3.519 1.00 30.00 B O
ATOM 1512 ND2 ASN B 850 -18.081 20.000 -5.547 1.00 30.00 B N
ATOM 1513 HB2 ASN B 850 -19.492 21.862 -4.590 1.00 30.00 B H
ATOM 1514 HB3 ASN B 850 -18.286 22.007 -3.611 1.00 30.00 B H
ATOM 1515 HD21 ASN B 850 -17.773 19.255 -5.847 1.00 30.00 B H
ATOM 1516 HD22 ASN B 850 -18.111 20.690 -6.059 1.00 30.00 B H
ATOM 1517 N GLN B 851 -21.127 23.477 -2.579 1.00 0.00 B N
ATOM 1518 CA GLN B 851 -21.433 24.869 -2.159 1.00 0.00 B C
ATOM 1519 C GLN B 851 -21.846 24.886 -0.685 1.00 0.00 B C
ATOM 1520 O GLN B 851 -21.450 25.830 0.027 1.00 0.00 B O
ATOM 1521 H GLN B 851 -21.670 23.180 -3.176 1.00 0.00 B H
ATOM 1522 HA GLN B 851 -20.632 25.405 -2.265 1.00 0.00 B H
ATOM 1523 CB GLN B 851 -22.541 25.454 -3.037 1.00 30.00 B C
ATOM 1524 CG GLN B 851 -22.708 26.960 -2.889 1.00 30.00 B C
ATOM 1525 CD GLN B 851 -21.418 27.704 -3.134 1.00 30.00 B C
ATOM 1526 OE1 GLN B 851 -20.567 27.816 -2.254 1.00 30.00 B O
ATOM 1527 NE2 GLN B 851 -21.262 28.220 -4.342 1.00 30.00 B N
ATOM 1528 HB2 GLN B 851 -22.342 25.247 -3.964 1.00 30.00 B H
ATOM 1529 HB3 GLN B 851 -23.378 25.019 -2.809 1.00 30.00 B H
ATOM 1530 HG2 GLN B 851 -23.378 27.272 -3.518 1.00 30.00 B H
ATOM 1531 HG3 GLN B 851 -23.024 27.160 -1.994 1.00 30.00 B H
ATOM 1532 HE21 GLN B 851 -21.710 27.906 -5.005 1.00 30.00 B H
ATOM 1533 HE22 GLN B 851 -20.712 28.870 -4.465 1.00 30.00 B H
ATOM 1534 N TYR B 852 -22.611 23.880 -0.252 1.00 0.00 B N
ATOM 1535 CA TYR B 852 -23.139 23.777 1.129 1.00 0.00 B C
ATOM 1536 C TYR B 852 -22.048 23.271 2.090 1.00 0.00 B C
ATOM 1537 O TYR B 852 -22.263 23.436 3.307 1.00 0.00 B O
ATOM 1538 H TYR B 852 -22.907 23.260 -0.769 1.00 0.00 B H
ATOM 1539 HA TYR B 852 -23.349 24.681 1.412 1.00 0.00 B H
ATOM 1540 CB TYR B 852 -24.470 23.020 1.072 1.00 30.00 B C
ATOM 1541 CG TYR B 852 -25.524 23.804 0.324 1.00 30.00 B C
ATOM 1542 CD1 TYR B 852 -25.538 25.188 0.380 1.00 30.00 B C
ATOM 1543 CD2 TYR B 852 -26.478 23.188 -0.473 1.00 30.00 B C
ATOM 1544 CE1 TYR B 852 -26.486 25.934 -0.300 1.00 30.00 B C
ATOM 1545 CE2 TYR B 852 -27.433 23.917 -1.160 1.00 30.00 B C
ATOM 1546 CZ TYR B 852 -27.437 25.297 -1.076 1.00 30.00 B C
ATOM 1547 OH TYR B 852 -28.372 26.025 -1.753 1.00 30.00 B O
ATOM 1548 HB2 TYR B 852 -24.337 22.162 0.640 1.00 30.00 B H
ATOM 1549 HB3 TYR B 852 -24.779 22.839 1.973 1.00 30.00 B H
ATOM 1550 HD1 TYR B 852 -24.894 25.627 0.887 1.00 30.00 B H
ATOM 1551 HD2 TYR B 852 -26.476 22.261 -0.548 1.00 30.00 B H
ATOM 1552 HE1 TYR B 852 -26.483 26.862 -0.235 1.00 30.00 B H
ATOM 1553 HE2 TYR B 852 -28.071 23.480 -1.677 1.00 30.00 B H
ATOM 1554 HH TYR B 852 -28.877 25.506 -2.179 1.00 30.00 B H
ATOM 1555 N LEU B 853 -20.840 22.837 1.704 1.00 0.00 B N
ATOM 1556 CA LEU B 853 -19.873 22.363 2.752 1.00 0.00 B C
ATOM 1557 C LEU B 853 -18.792 23.381 3.128 1.00 0.00 B C
ATOM 1558 O LEU B 853 -17.861 22.956 3.840 1.00 0.00 B O
ATOM 1559 H LEU B 853 -20.562 22.811 0.890 1.00 0.00 B H
ATOM 1560 HA LEU B 853 -20.387 22.170 3.552 1.00 0.00 B H
ATOM 1561 CB LEU B 853 -19.133 21.094 2.333 1.00 30.00 B C
ATOM 1562 CG LEU B 853 -19.774 20.288 1.225 1.00 30.00 B C
ATOM 1563 CD1 LEU B 853 -18.723 19.498 0.469 1.00 30.00 B C
ATOM 1564 CD2 LEU B 853 -20.871 19.397 1.785 1.00 30.00 B C
ATOM 1565 HB2 LEU B 853 -18.239 21.344 2.050 1.00 30.00 B H
ATOM 1566 HB3 LEU B 853 -19.043 20.524 3.112 1.00 30.00 B H
ATOM 1567 HG LEU B 853 -20.183 20.909 0.602 1.00 30.00 B H
ATOM 1568 HD11 LEU B 853 -19.158 18.902 -0.161 1.00 30.00 B H
ATOM 1569 HD12 LEU B 853 -18.142 20.108 -0.012 1.00 30.00 B H
ATOM 1570 HD13 LEU B 853 -18.198 18.977 1.096 1.00 30.00 B H
ATOM 1571 HD21 LEU B 853 -21.075 18.695 1.148 1.00 30.00 B H
ATOM 1572 HD22 LEU B 853 -20.572 18.999 2.618 1.00 30.00 B H
ATOM 1573 HD23 LEU B 853 -21.667 19.926 1.947 1.00 30.00 B H
ATOM 1574 N PHE B 854 -18.855 24.644 2.712 1.00 0.00 B N
ATOM 1575 CA PHE B 854 -17.791 25.649 3.054 1.00 0.00 B C
ATOM 1576 C PHE B 854 -18.258 26.635 4.123 1.00 0.00 B C
ATOM 1577 O PHE B 854 -17.411 27.016 4.955 1.00 0.00 B O
ATOM 1578 H PHE B 854 -19.518 25.036 2.329 1.00 0.00 B H
ATOM 1579 HA PHE B 854 -17.095 25.139 3.497 1.00 0.00 B H
ATOM 1580 CB PHE B 854 -17.156 26.270 1.805 1.00 30.00 B C
ATOM 1581 CG PHE B 854 -16.377 25.132 1.238 1.00 30.00 B C
ATOM 1582 CD1 PHE B 854 -15.306 24.633 1.960 1.00 30.00 B C
ATOM 1583 CD2 PHE B 854 -16.906 24.391 0.200 1.00 30.00 B C
ATOM 1584 CE1 PHE B 854 -14.683 23.470 1.570 1.00 30.00 B C
ATOM 1585 CE2 PHE B 854 -16.286 23.226 -0.193 1.00 30.00 B C
ATOM 1586 CZ PHE B 854 -15.221 22.766 0.534 1.00 30.00 B C
ATOM 1587 HB2 PHE B 854 -17.826 26.594 1.183 1.00 30.00 B H
ATOM 1588 HB3 PHE B 854 -16.586 27.023 2.026 1.00 30.00 B H
ATOM 1589 HD1 PHE B 854 -15.006 25.087 2.714 1.00 30.00 B H
ATOM 1590 HD2 PHE B 854 -17.678 24.678 -0.232 1.00 30.00 B H
ATOM 1591 HE1 PHE B 854 -13.915 23.172 2.002 1.00 30.00 B H
ATOM 1592 HE2 PHE B 854 -16.586 22.760 -0.940 1.00 30.00 B H
ATOM 1593 HZ PHE B 854 -14.851 21.942 0.313 1.00 30.00 B H
ATOM 1594 N PRO B 855 -19.534 27.080 4.171 1.00 0.00 B N
ATOM 1595 CA PRO B 855 -20.031 27.788 5.354 1.00 0.00 B C
ATOM 1596 C PRO B 855 -19.769 26.816 6.522 1.00 0.00 B C
ATOM 1597 O PRO B 855 -19.164 27.223 7.498 1.00 0.00 B O
ATOM 1598 HA PRO B 855 -19.553 28.623 5.475 1.00 0.00 B H
ATOM 1599 CB PRO B 855 -21.511 28.049 5.048 1.00 30.00 B C
ATOM 1600 CG PRO B 855 -21.565 28.087 3.534 1.00 30.00 B C
ATOM 1601 CD PRO B 855 -20.479 27.141 3.057 1.00 30.00 B C
ATOM 1602 HB2 PRO B 855 -22.078 27.349 5.407 1.00 30.00 B H
ATOM 1603 HB3 PRO B 855 -21.813 28.885 5.436 1.00 30.00 B H
ATOM 1604 HG2 PRO B 855 -22.436 27.809 3.210 1.00 30.00 B H
ATOM 1605 HG3 PRO B 855 -21.413 28.986 3.203 1.00 30.00 B H
ATOM 1606 HD2 PRO B 855 -20.839 26.264 2.851 1.00 30.00 B H
ATOM 1607 HD3 PRO B 855 -20.053 27.470 2.250 1.00 30.00 B H
TER
END
